# Supplementary material for: Biomass composition: the “elephant in the room” of metabolic modelling
Source: Metabolomics. 2015 Jun 11;11(6):1690–701. doi: 10.1007/s11306-015-0819-2 (PMC4605984; doi:10.1007/s11306-015-0819-2)
Supplement: Supplementary file 1 — Supplementary material 1 (ZIP 11071 kb) [file 11306_2015_819_MOESM1_ESM.zip]

Archive with 14 entries (13 files):
- Dikicioglu_etal_ESM/
- Dikicioglu_etal_ESM/.DS_Store
- Dikicioglu_etal_ESM/._.DS_Store
- Dikicioglu_etal_ESM/ESM_1.xlsx.xlsx
- Dikicioglu_etal_ESM/ESM_10.xlsx.xlsx
- Dikicioglu_etal_ESM/ESM_11.xlsx.xlsx
- Dikicioglu_etal_ESM/ESM_2.xlsx.xlsx
- Dikicioglu_etal_ESM/ESM_3.xlsx.xlsx
- Dikicioglu_etal_ESM/ESM_4.xlsx.xlsx
- Dikicioglu_etal_ESM/ESM_5.xlsx.xlsx
- Dikicioglu_etal_ESM/ESM_6.xlsx.xlsx
- Dikicioglu_etal_ESM/ESM_7.xlsx.xlsx
- Dikicioglu_etal_ESM/ESM_8.xlsx.xlsx
- Dikicioglu_etal_ESM/ESM_9_Rev.xlsx.xlsx
