# Supplementary material for: Biomass composition: the “elephant in the room” of metabolic modelling
Source: Metabolomics. 2015 Jun 11;11(6):1690–701. doi: 10.1007/s11306-015-0819-2 (PMC4605984; doi:10.1007/s11306-015-0819-2)
Supplement: Supplementary file 1 — Supplementary material 1 (ZIP 11071 kb) [file 11306_2015_819_MOESM1_ESM.zip › Dikicioglu_etal_ESM/ESM_1.xlsx.xlsx]

## Sheet: ESM_1
Fermentation physiology for the triplicate cultivations
t (h)	BM B1 (g/L)	BM B2 (g/L)	BM B3 (g/L)	mean BM (g/L)	stdev	ln (xv)	mu (1/hr)	1/mu (hr)	1/S (L/g)
10.5	0.317	0.312	0.259	0.296	0.0321403				0.0587441
11.5	0.685	0.588	0.575	0.616	0.0601082	0.732888	0.732888	1.36447	0.071957
12.5	1.208	0.978	1.015	1.067	0.123503	0.549359	0.549359	1.8203	0.102165
13.5	1.419	1.303	1.583	1.435	0.140684	0.296314	0.296314	3.3748	0.114801
14.5	1.722	1.684	1.693	1.69967	0.0198578	0.169267	0.169267	5.90782	0.198493
15.5	1.837	1.788	1.868	1.831	0.0403361	0.0744301	0.0744301	13.4354	0.230041
16.5	1.992	1.833	1.915	1.91333	0.0795131	0.0439847	0.0439847	22.7352	0.717376
17.5	2.117	2.001	2.092	2.07	0.0610492	0.0787017	0.0787017	12.7062	2.34033
t (h)	G B1 (g/L)	G B2 (g/L)	G B3 (g/L)	mean G (g/L)	stdev
10.5	15.4593	18.914	16.6957	17.023	1.75041
11.5	13.5365	16.0639	12.0911	13.8972	2.0108
12.5	9.75925	8.98197	10.6229	9.78804	0.820847
13.5	9.1547	7.82284	9.1547	8.71075	0.768948
14.5	4.81367	4.31825	5.98197	5.03796	0.854235
15.5	4.43183	3.7137	4.8956	4.34704	0.595496
16.5	1.17273	1.54097	1.46821	1.39397	0.195021
17.5	0.0863651	0.418222	0.777286	0.427291	0.34555
t (h)	GOH B1 (g/L)	GOH B2 (g/L)	GOH B3 (g/L)	mean GOH (g/L)	stdev
10.5	0.425537	0.448933	0.424654	0.433041	0.0137695
11.5	0.42951	0.425537	0.426861	0.427303	0.00202288
12.5	0.43569	0.436573	0.489986	0.454083	0.0310959
13.5	0.455554	0.424654	0.433483	0.437897	0.0159159
14.5	0.431717	0.428186	0.434807	0.43157	0.00331317	Monod-type growth kinetic properties*:
15.5	0.341666	0.433041	0.44187	0.405526	0.0554803	slope	Ks/mumax	29.781
16.5	0.427303	0.429069	0.433041	0.429804	0.00293918	intercept	1/mumax	1.9769
17.5	0.42951	0.431276	0.426861	0.429216	0.00222181	mumax	0.505842
						Ks	15.0645
t (h)	E B1 (g/L)	E B2 (g/L)	E B3 (g/L)	mean E (g/L)	stdev
10.5	0.575873	0.545524	0.806222	0.64254	0.142563	* Note that these values are only valid for the auxotrophic strain under investigation. Details regarding the genetic background of the strain are provided in he Methods section
11.5	1.03657	0.775873	0.882095	0.89818	0.131091
12.5	1.49727	1.15175	1.3821	1.3437	0.175932
13.5	1.72762	1.3821	1.95797	1.68923	0.28985
14.5	2.18832	2.61244	2.87937	2.56004	0.348491
15.5	4.41867	4.60698	4.60698	4.54421	0.108725
16.5	4.53384	5.98908	5.41321	5.31204	0.732875
17.5	6.83733	7.37117	6.21943	6.80931	0.576384
t (h)	A B1 (g/L)	A B2 (g/L)	A B3 (g/L)	mean A (g/L)	stdev
10.5	0.08	0.0719204	0.0742061	0.0753755	0.00416481
11.5	0.0390215	0.0632671	0.0720836	0.0581241	0.0171206
12.5	0.0212251	0.061716	0.0691448	0.0506953	0.0257908
13.5	0.0177148	0.0464503	0.0667774	0.0436475	0.0246511
14.5	0.0173882	0.0456339	0.0332254	0.0320825	0.0141575
15.5	0.0157555	0.00987783	0.0319193	0.0191842	0.0114137
16.5	0.0107758	0.00644916	0.0282457	0.0151569	0.0115398
17.5	0.04	0.0391848	0.0267763	0.0353203	0.00741061

## Sheet: info
Biomass composition: the "elephant in the room" of metabolic modelling
Metabolomics Journal
Duygu Dikicioglua,b, Betul Kirdarb, Stephen G. Olivera,b*
aCambridge Systems Biology Centre & Department of Biochemistry, University of Cambridge
bDepartment of Chemical Engineering, Bogazici University
*To whom the correspondence should be addressed:
sgo24@cam.ac.uk
Fermentation physiology for the triplicate cultivations
The biomass (BM), glucose (G), glycerol (GOH), ethanol (E) and ammonium (A) measurements for replicates 1, 2 and 3 as a function of time (h) of sampling after inoculation, the mean and standard deviation values, the determination of Monod parameters; maximum specific growth rate and Ks
