# Supplementary material for: Biomass composition: the “elephant in the room” of metabolic modelling
Source: Metabolomics. 2015 Jun 11;11(6):1690–701. doi: 10.1007/s11306-015-0819-2 (PMC4605984; doi:10.1007/s11306-015-0819-2)
Supplement: Supplementary file 1 — Supplementary material 1 (ZIP 11071 kb) [file 11306_2015_819_MOESM1_ESM.zip › Dikicioglu_etal_ESM/ESM_10.xlsx.xlsx]

## Sheet: ESM_10
Uptake flux constraints for specific growth rate of 0.1hr-1 in defined medium*
Flux (mM/gbiomass/hr)	FPM	FPMC	FPMN**	FPMS**	FPMP**	*	FPMC	footprinting medium limited for glucose
Biomass concentration (g/L)	2.5	2.5	2.5	2.5	2.5		FPMN	footprinting medium limited for ammonium
Ammonium uptake (r_1654)	3.22075	3.22075	0.322075	3.22075	3.22075		FPMS	footprinting medium limited for sulfate
Arginine uptake (r_1879)	0.04	0.04	0.04	0.04	0.04		FPMP	footprinting medium limited for phosphate
Aspartate uptake (r_1881)	0.04	0.04	0.04	0.04	0.04	**	FPMS has additional NH4Cl and MgCl2
Biotin uptake (r_1671)	3.27466e-07	3.27466e-07	3.27466e-07	3.27466e-07	3.27466e-07		FPMN has additional MgSO4
Boric acid uptake***	0.000323468	0.000323468	0.000323468	0.000323468	0.000323468		FPMP has additional KI
Calcium uptake***	0.036036	0.036036	0.036036	0.036036	0.036036	***	Not in the model
Ca-pantothenate uptake (r_1548)	7.29827e-05	7.29827e-05	7.29827e-05	7.29827e-05	7.29827e-05
Chloride uptake***	0.140666	0.140666	0.140666	5.95467	0.140666
Citrate uptake (r_1687)	0.040019	0.040019	0.040019	0.040019	0.040019
Copper uptake***	1.00238e-05	1.00238e-05	1.00238e-05	1.00238e-06	1.00238e-05
Cytosine uptake (r_1705)	0.040036	0.040036	0.040036	0.040036	0.040036
Folic acid uptake (r_1792)	1.81242e-07	1.81242e-07	1.81242e-07	1.81242e-07	1.81242e-07
Fumarate uptake (r_1798)	0.04	0.04	0.04	0.04	0.04
Glucose uptake (r_1714)	4.44444	0.444444	4.44444	4.44444	4.44444
Glutamate uptake (r_1889)	0.04	0.04	0.04	0.04	0.04
Histidine uptake (r_1893)	0.0399228	0.0399228	0.0399228	0.0399228	0.0399228
Inositol uptake (r_1947)	0.00044405	0.00044405	0.00044405	0.00044405	0.00044405
Iodide uptake***	2.40964e-05	2.40964e-05	2.40964e-05	2.40964e-05	0.264563
Iron uptake (r_1861)	4.93218e-05	4.93218e-05	4.93218e-05	4.93218e-05	4.93218e-05
Leucine uptake (r_1899)	0.0397576	0.0397576	0.0397576	0.0397576	0.0397576
Lysine uptake (r_1900)	0.0399344	0.0399344	0.0399344	0.0399344	0.0399344
Magnesium uptake**	1.61863	1.61863	2.98863	1.61863	1.61863
Malate uptake (r_1552)	0.0400299	0.0400299	0.0400299	0.0400299	0.0400299
Methionine uptake (r_1902)	0.0400537	0.0400537	0.0400537	0.0400537	0.0400537
Molybdate uptake***	3.885e-05	3.885e-05	3.885e-05	3.885e-05	3.885e-05
Niacin uptake (r_1967)	0.000129976	0.000129976	0.000129976	0.000129976	0.000129976
p-Aminobenzoic acid uptake (r_1604)	5.83345e-05	5.83345e-05	5.83345e-05	5.83345e-05	5.83345e-05
Phosphate uptake (r_2005)	0.293932	0.293932	0.293932	0.293932	0.0293932
Potassium uptake (r_2020)	0.293956	0.293956	0.293956	0.293956	0.293956
Pyruvate uptake (r_2033)	0.04	0.04	0.04	0.04	0.04
Riboflavin uptake (r_2038)	2.12562e-05	2.12562e-05	2.12562e-05	2.12562e-05	2.12562e-05
Serine uptake (r_1906)	0.0400381	0.0400381	0.0400381	0.0400381	0.0400381
Sodium uptake (r_2049)	0.068524	0.068524	0.068524	0.068524	0.068524
Succinate uptake (r_2056)	0.04	0.04	0.04	0.04	0.04
Sulfate uptake (r_2060)	3.13965	3.13965	3.14083	0.32	3.13965
Thiamine uptake (r_2067)	5.31897e-05	5.31897e-05	5.31897e-05	5.31897e-05	5.31897e-05
Threonine uptake (r_1911)	0.0400336	0.0400336	0.0400336	0.0400336	0.0400336
Tryptophan uptake (r_1912)	0.0400392	0.0400392	0.0400392	0.0400392	0.0400392
Uracil uptake (r_2090)	0.0400357	0.0400357	0.0400357	0.0400357	0.0400357
Valine uptake (r_1914)	0.0400342	0.0400342	0.0400342	0.0400342	0.0400342
Zinc uptake***	9.90896e-05	9.90896e-05	9.90896e-05	9.90896e-06	9.90896e-05

## Sheet: info
Biomass composition: the "elephant in the room" of metabolic modelling
Metabolomics Journal
Duygu Dikicioglua,b, Betul Kirdarb, Stephen G. Olivera,b*
aCambridge Systems Biology Centre & Department of Biochemistry, University of Cambridge
bDepartment of Chemical Engineering, Bogazici University
*To whom the correspondence should be addressed:
sgo24@cam.ac.uk
Uptake flux constraints for specific growth rate of 0.1hr-1 in defined medium
The uptake flux values under non-limiting and macronutrient-limited conditions as constrained by FPM
