# Supplementary material for: Biomass composition: the “elephant in the room” of metabolic modelling
Source: Metabolomics. 2015 Jun 11;11(6):1690–701. doi: 10.1007/s11306-015-0819-2 (PMC4605984; doi:10.1007/s11306-015-0819-2)
Supplement: Supplementary file 1 — Supplementary material 1 (ZIP 11071 kb) [file 11306_2015_819_MOESM1_ESM.zip › Dikicioglu_etal_ESM/ESM_11.xlsx.xlsx]

## Sheet: ESM_11
Variation in fluxes in response to changes in biomass composition
	Non-limiting macro-nutrient conditions
Reaction ID	Initial	1-3b-d-glucan x 2	1-3b-d-glucan / 2	AMP x 2	AMP / 2	CMP x 2	CMP / 2	dAMP x 2	dAMP / 2	dCMP x 2	dCMP / 2	dGMP x 2	dGMP / 2	dTMP x 2	dTMP / 2	glycogen x 2	glycogen / 2	GMP x 2	GMP / 2	lipid x 2	lipid / 2	mannan x 2	mannan / 2	riboflavin x 2	riboflavin / 2	sulfate x 2	sulfate / 2	trehalose x 2	trehalose / 2	UMP x 2	UMP / 2	1-6-b-glucan x 2	1-6-b-glucan / 2	ALA+tALA x 2	ALA+tALA / 2	ARG+rARG x 2	ARG+rARG / 2	ASN+tASN x 2	ASN+tASN / 2	ASP+tASP x 2	ASP+tASP / 2	CYS+tCYS x 2	CYS+tCYS / 2	GLN+tGLN x 2	GLN+tGLN / 2	GLU+tGLU x 2	GLU+tGLU / 2	GLY+tGLY x 2	GLY+tGLY / 2
r_0001 :	0	0	0	0	0	0	0	0	0	0	0	0	0	0	0	0	0	0	0	0	0	0	0	0	0	0	0	0	0	0	0	0	0	0	0	0	0	0	0	0.824	0	0	0	0	0	0	0	0	0
r_0002 :	0	0	0	0	0	0	0	0	0	0	0	0	0	0	0	0	0	0	0	0	0	0	0	0	0	0	0	0	0	0	0	0	0	0	0	0	0	0	0.791	0	0	0	0	0	0	0	0	0	0
r_0003 :	0	-0.852	-1.403	0	0	0	-0.929	0	0	0	-1.026	0	-1.025	0	0	0	0	-2.073	0	-1.096	0	0	0	0	0	0	0	0	0	0	0	-0.852	-1.403	-1.235	0	0	0	0	0	0	-1.208	-2.048	-2.024	0	0	0	0	0	0
r_0005 :	0.416	0.833	0.208	0.393	0.429	0.394	0.428	0.414	0.417	0.415	0.417	0.415	0.417	0.414	0.417	0.416	0.416	0.393	0.429	0.413	0.418	0.416	0.416	0.416	0.416	0.416	0.416	0.416	0.416	0.387	0.433	0.416	0.416	0.416	0.416	0.416	0.416	0.416	0.416	0.416	0.416	0.416	0.416	0.416	0.416	0.416	0.416	0.416	0.416
r_0006 :	0.416	0.416	0.416	0.393	0.429	0.394	0.428	0.414	0.417	0.415	0.417	0.415	0.417	0.414	0.417	0.416	0.416	0.393	0.429	0.413	0.418	0.416	0.416	0.416	0.416	0.416	0.416	0.416	0.416	0.387	0.433	0.833	0.208	0.416	0.416	0.416	0.416	0.416	0.416	0.416	0.416	0.416	0.416	0.416	0.416	0.416	0.416	0.416	0.416
r_0007 :	0	0	0	0	0	0	0	0	0	0	0	0	0	0	0	0	0	0	0	0	0	0	0	0	0	0	0	0	0	0	0	0	0	0	0	0	0	0	0	0	0	0	0	0	0	0	0	0	0
r_0012 :	0	0	0	0	0	0	0	0	0	0	0	0	0	0	0	0	0	0	0	0	0	0	0	0	0	0	0	0	0	0	0	0	0	0	0	0	0	0	0	0	0	0	0	0	0	0	0	0	0
r_0013 :	0	0	0	0	0	0	0	0	0	0	0	0	0	0	0	0	0	0	0	0	0	0	0	0	0	0	0	0	0	0	0	0	0	0	0	0	0	0	0	0	0	0	0	0	0	0	0	0	0
r_0014 :	0.0003418	0.0003418	0.0003418	0.0003219	0.0003527	0.0003224	0.0003524	0.0003402	0.0003427	0.0003407	0.0003424	0.0003407	0.0003424	0.0003402	0.0003427	0.0003418	0.0003418	0.0003219	0.0003527	0.0003391	0.0003432	0.0003418	0.0003418	0.000705	0.0001603	0.0003418	0.0003418	0.0003418	0.0003418	0.0003163	0.0003561	0.0003418	0.0003418	0.0003418	0.0003418	0.0003418	0.0003418	0.0003418	0.0003418	0.0003418	0.0003418	0.0003418	0.0003418	0.0003418	0.0003418	0.0003418	0.0003418	0.0003418	0.0003418
r_0015 :	0.0003418	0.0003418	0.0003418	0.0003219	0.0003527	0.0003224	0.0003524	0.0003402	0.0003427	0.0003407	0.0003424	0.0003407	0.0003424	0.0003402	0.0003427	0.0003418	0.0003418	0.0003219	0.0003527	0.0003391	0.0003432	0.0003418	0.0003418	0.000705	0.0001603	0.0003418	0.0003418	0.0003418	0.0003418	0.0003163	0.0003561	0.0003418	0.0003418	0.0003418	0.0003418	0.0003418	0.0003418	0.0003418	0.0003418	0.0003418	0.0003418	0.0003418	0.0003418	0.0003418	0.0003418	0.0003418	0.0003418	0.0003418	0.0003418
r_0016 :	0.071	0.071	0.071	0.067	0.073	0.067	0.073	0.07	0.071	0.07	0.071	0.07	0.071	0.07	0.071	0.071	0.071	0.067	0.073	0.07	0.071	0.071	0.071	0.071	0.071	0.071	0.071	0.071	0.071	0.066	0.073	0.071	0.071	0.071	0.071	0.071	0.071	0.071	0.071	0.071	0.071	0.071	0.071	0.071	0.071	0.071	0.071	0.071	0.071
r_0018 :	0.065	0.065	0.065	0.059	0.068	0.059	0.068	0.065	0.065	0.065	0.065	0.065	0.065	0.065	0.065	0.065	0.065	0.059	0.068	0.064	0.065	0.065	0.065	0.065	0.065	0.065	0.065	0.065	0.065	0.058	0.069	0.065	0.065	0.065	0.065	0.065	0.065	0.065	0.065	0.065	0.065	0.065	0.065	0.065	0.065	0.065	0.065	0.065	0.065
r_0020 :	0.087	0.087	0.087	0.082	0.089	0.082	0.089	0.086	0.087	0.086	0.087	0.086	0.087	0.084	0	0.07	0.087	0.082	0.089	0.069	0	0.087	0	0.087	0.087	0.087	0.001	0.001	0.087	0.08	0.082	0.087	0.087	0.087	0.011	0	0.087	0	0.087	0.076	0.087	0.087	0.087	0.087	0.087	0.087	0.087	0.087	0.087
r_0023 :	-0.069	-0.069	-0.069	-0.063	-0.072	-0.826	-0.072	-0.068	-0.069	-0.068	-0.069	-0.068	-0.069	-0.068	-0.069	-0.069	-0.069	-0.063	-1.088	-0.068	-0.069	-0.069	-0.069	-0.799	-0.069	-0.069	-0.767	-0.069	-0.069	-0.061	-0.073	-0.069	-0.069	-0.069	-0.069	-0.069	-0.069	-0.069	-0.069	-0.069	-0.069	-0.069	-0.069	-0.826	-0.069	-0.471	-0.069	-1.094	-1.077
r_0024 :	0	0	0	0	0	0	0	0	0	0	0	0	0	0	0	0	0	0	0	0	0	0	0	0	0	0	0	0	0	0	0	0	0	0	0	0	0	0	0	0	0	0	0	0	0	0	0	0	0
r_0025 :	0.069	0.069	0.069	0.063	0.072	0.826	0.072	0.068	0.069	0.068	0.069	0.068	0.069	0.068	0.069	0.069	0.069	0.063	1.088	0.068	0.069	0.069	0.069	0.799	0.069	0.069	0.767	0.069	0.069	0.061	0.073	0.069	0.069	0.069	0.069	0.069	0.069	0.069	0.069	0.069	0.069	0.069	0.069	0.826	0.069	0.471	0.069	1.094	1.077
r_0026 :	0	0	0	0	0	0	0	0	0	0	0	0	0	0	0	0	0	0	0	0	0	0	0	0	0	0	0	0	0	0	0	0	0	0	0	0	0	0	0	0	0	0	0	0	0	0	0	0	0
r_0027 :	0.065	0.065	0.065	0.059	0.068	0.059	0.068	0.065	0.065	0.065	0.065	0.065	0.065	0.065	0.065	0.065	0.065	0.059	0.068	0.064	0.065	0.065	0.065	0.065	0.065	0.065	0.065	0.065	0.065	0.058	0.069	0.065	0.065	0.065	0.065	0.065	0.065	0.065	0.065	0.065	0.065	0.065	0.065	0.065	0.065	0.065	0.065	0.065	0.065
r_0029 :	0.069	0.069	0.069	0.063	0.072	0.826	0.072	0.068	0.069	0.068	0.069	0.068	0.069	0.068	0.069	0.069	0.069	0.063	1.088	0.068	0.069	0.069	0.069	0.799	0.069	0.069	0.767	0.069	0.069	0.061	0.073	0.069	0.069	0.069	0.069	0.069	0.069	0.069	0.069	0.069	0.069	0.069	0.069	0.826	0.069	0.471	0.069	1.094	1.077
r_0032 :	0	0	0	0	0	0	0	0	0	0	0	0	0	0	0	0	0	0	0	0	0	0	0	0	0	0	-1.83e-11	0	0	0	0	0	0	0	0	0	0	0	0	0	0	0	0	0	0	0	0	0	0
r_0038 :	0.0006837	0.0006837	0.0006837	0.0006437	0.0007054	0.0006448	0.0007048	0.0006804	0.0006853	0.0006815	0.0006848	0.0006815	0.0006848	0.0006804	0.0006853	0.0006837	0.0006837	0.0006437	0.0007054	0.0006782	0.0006865	0.0006837	0.0006837	0.001	0.0003205	0.0006837	0.0006837	0.0006837	0.0006837	0.0006325	0.0007123	0.0006837	0.0006837	0.0006837	0.0006837	0.0006837	0.0006837	0.0006837	0.0006837	0.0006837	0.0006837	0.0006837	0.0006837	0.0006837	0.0006837	0.0006837	0.0006837	0.0006837	0.0006837
r_0039 :	0.087	0.087	0.087	0.082	0.089	0.082	0.089	0.086	0.087	0.086	0.087	0.086	0.087	0.086	0.087	0.087	0.087	0.082	0.089	0.086	0.087	0.087	0.087	0.087	0.087	0.087	0.087	0.087	0.087	0.08	0.09	0.087	0.087	0.087	0.087	0.087	0.087	0.087	0.087	0.087	0.087	0.087	0.087	0.087	0.087	0.087	0.087	0.087	0.087
r_0040 :	0.087	0.087	0.087	0.082	0.089	0.082	0.089	0.086	0.087	0.086	0.087	0.086	0.087	0.086	0.087	0.087	0.087	0.082	0.089	0.086	0.087	0.087	0.087	0.087	0.087	0.087	0.087	0.087	0.087	0.08	0.09	0.087	0.087	0.087	0.087	0.087	0.087	0.087	0.087	0.087	0.087	0.087	0.087	0.087	0.087	0.087	0.087	0.087	0.087
r_0041 :	0.0001693	0.0001693	0.0001693	0.00016	0.0001744	0.0001603	0.0001743	0.0001686	0.0001697	0.0001688	0.0001696	0.0001688	0.0001696	0.0001686	0.0001697	0.0001693	0.0001693	0.00016	0.0001744	0.0003361	8.5e-05	0.0001693	0.0001693	0.0001693	0.0001693	0.0001693	0.0001693	0.0001693	0.0001693	0.0001574	0.000176	0.0001693	0.0001693	0.0001693	0.0001693	0.0001693	0.0001693	0.0001693	0.0001693	0.0001693	0.0001693	0.0001693	0.0001693	0.0001693	0.0001693	0.0001693	0.0001693	0.0001693	0.0001693
r_0042 :	0	0	0	0	0	0	0	0	0	0	0	0	0	0.002	0.087	0.016	0	0	0	0.016	0.087	0	0.087	0	0	0	0.085	0.085	0	0	0.008	0	0	0	0.076	0.087	0	0.087	0	0.011	0	0	0	0	0	0	0	0	0
r_0045 :	0	0	0	0	0	0	0	0	0	0	0	0	0	0	0	0	0	0	0	0	0	0	0	0	0	0	0	0	0	0	0	0	0	0	0	0	0	0	0	0	0	0	0	0	0	0	0	0	0
r_0057 :	0	0	0	0	0	0	0	0	0	0	0	0	0	0	0	0	0	0	0	0	0	0	0	0	0	0	0	0	0	0	0	0	0	0	0	0	0	0	0	0	0	0	0	0	0	0	0	0	0
r_0058 :	0	0	0	0	0	0	0	0	0	0	0	0	0	0	0	0	0	0	0	0	0	0	0	0	0	0	0	0	0	0	0	0	0	0	0	0	0	0	0	0	0	0	0	0	0	0	0	0	0
r_0060 :	-0.069	-0.069	-0.069	-0.063	-0.072	-0.826	-0.072	-0.068	-0.069	-0.068	-0.069	-0.068	-0.069	-0.068	-0.069	-0.069	-0.069	-0.063	-1.088	-0.068	-0.069	-0.069	-0.069	-0.799	-0.069	-0.069	-0.767	-0.069	-0.069	-0.061	-0.073	-0.069	-0.069	-0.069	-0.069	-0.069	-0.069	-0.069	-0.069	-0.069	-0.069	-0.069	-0.069	-0.826	-0.069	-0.471	-0.069	-1.094	-1.077
r_0061 :	0.069	0.069	0.069	0.063	0.072	0.826	0.072	0.068	0.069	0.068	0.069	0.068	0.069	0.068	0.069	0.069	0.069	0.063	1.088	0.068	0.069	0.069	0.069	0.799	0.069	0.069	0.767	0.069	0.069	0.061	0.073	0.069	0.069	0.069	0.069	0.069	0.069	0.069	0.069	0.069	0.069	0.069	0.069	0.826	0.069	0.471	0.069	1.094	1.077
r_0062 :	0	0	0	0	0.008	0	0.123	0	1.074	0	0	0	0	0	0	0	0	0	0	0	0	0	0	0.032	0	0	0	0	0	0	0	0	0	0	0	0	0	0.472	0	0	0	0	0	0	0	0.204	0.776	0	0.119
r_0064 :	0	0	0	0	0	0	0	0	0	0	0	0	0	0	0	0	0	0	0	0	0	0	0	0	0	0	0	0	0	0	0	0	0	0	0	0	0	0	0	0	0	0	0	0	0	0	0	0	0
r_0065 :	0.087	0.087	0.087	0.082	0.089	0.082	0.089	0.086	0.087	0.086	0.087	0.086	0.087	0.086	0.087	0.087	0.087	0.082	0.089	0.086	0.087	0.087	0.087	0.087	0.087	0.087	0.087	0.087	0.087	0.08	0.09	0.087	0.087	0.087	0.087	0.087	0.087	0.087	0.087	0.087	0.087	0.087	0.087	0.087	0.087	0.087	0.087	0.087	0.087
r_0068 :	0	0	0	0	0	0	0	0	0	0	0	0	0	0	0	0	0	0	0	0	0	0	0	0	0	0	0	0	0	0	0	0	0	0	0	0	0	0	0	0	0	0	0	0	0	0	0	0	0
r_0072 :	0	0	0	0	0	0	0	0	0	0	0	0	0	0	0	0	0	0	0	0	0	0	0	0	0	0	0	0	0	0	0	0	0	0	0	0	0	0	0	0	0	0	0	0	0	0.402	0	0	0
r_0075 :	0	0	0	0	0	0	0	0	0	0	0	0	0	0	0	0	0	0	0	0	0	0	0	0	0	0	0	0	0	0	0	0	0	0	0	0	0	0	0	0	0	0	0	0	0	0	0	0	0
r_0077 :	0	0	0	0	0	0	0	0	0	0	0	0	0	0	0	0	0	0	0	0	0	0	0	0	0	0	0	0	0	0	0	0	0	0	0	0	0	0	0	0	0	0	0	0	0	0	0	0	0
r_0079 :	0.036	0.036	0.036	0.05	0.029	0.034	0.037	0.037	0.036	0.036	0.036	0.037	0.036	0.036	0.036	0.036	0.036	0.05	0.029	0.036	0.036	0.036	0.036	0.037	0.036	0.036	0.036	0.036	0.036	0.034	0.038	0.036	0.036	0.036	0.036	0.036	0.036	0.036	0.036	0.036	0.036	0.036	0.036	0.036	0.036	0.036	0.036	0.036	0.036
r_0080 :	0	0	0	0	0	0	0	0	0	0	0	0	0	0	0	0	0	0	0	0	0	0	0	0	0	0	0	0	0	0	0	0	0	0	0	0	0	0	0	0	0	0	0	0	0	0	0	0	0
r_0084 :	0	0	0	0	0	0	0	0	0	0	0	0	0	0	0	0	0	0	0	0	0	0	0	0	0	0	0	0	0	0	0	0	0	0	0	0	0	0	0	0	0	0	0	0	0	0	0	0	0
r_0086 :	0	0	0	0	0	0	0	0	0	0	0	0	0	0	0	0	0	0	0	0	0	0	0	0	0	0	0	0	0	0	0	0	0	0	0	0	0	0	0	0	0	0	0	0	0	0	0	0	0
r_0087 :	0	0	0	0	0	0	0	0	0	0	0	0	0	0	0	0	0	0	0	0	0	0	0	0	0	0	0	0	0	0	0	0	0	0	0	0	0	0	0	0	0	0	0	0	0	0	0	0	0
r_0091 :	0	0	0.078	0	6.398	0	0	13.263	0.058	0	0	0	0	0	0.207	0.005	0	0	0	0.049	0.175	0.061	1.908	0	9.069	0	0	0.207	0	7.477	0	0	0.078	0.197	0.195	0.207	7.479	0	0.164	0.195	0	0	0	0	0	0	0	0	0
r_0095 :	0	0.852	1.403	0	0	0	0	0	0	0	0	0	0	0	0	0	0	2.073	0	0	0	0	0	0	0	0	0	0	0	0	0	0.852	1.403	1.235	0	0	0	0	0	0	0	2.048	0	0	0	0	0	0	0
r_0096 :	0.239	0.126	0.126	0.201	0.14	0.988	0.255	0.125	1.201	0.125	0.245	0.201	0.245	0.243	0.126	0.126	0.201	0.224	1.148	0.124	0.127	0.245	0.126	0.889	0.126	0.126	0.943	0.126	0.245	0.111	0.134	0.126	0.126	0.126	0.126	0.126	0.126	0.798	0.126	0.126	0.126	0.126	0.126	0.898	0.126	0.732	0.902	1.151	1.253
r_0097 :	0.239	0.126	0.126	0.201	0.14	0.988	0.255	0.125	1.201	0.125	0.245	0.201	0.245	0.243	0.126	0.126	0.201	0.224	1.148	0.124	0.127	0.245	0.126	0.889	0.126	0.126	0.943	0.126	0.245	0.111	0.134	0.126	0.126	0.126	0.126	0.126	0.126	0.798	0.126	0.126	0.126	0.126	0.126	0.898	0.126	0.732	0.902	1.151	1.253
r_0100 :	0	0	0	0	0	0	0	0	0	0	0	0	0	0	0	0	0	0	0	0	0	0	0	0	0	0	0	0	0	0	0	0	0	0	0	0	0	0	0	0	0	0	0	0	0	0	0	0	0
r_0102 :	0	0	7.556e-05	0	0	0	0	0	0	0	0	0	0	0	0	0	7.556e-05	0	0	0	3.793e-05	-6.054e-09	7.556e-05	0	7.556e-05	0	0	0	0	7.024e-05	0	0	7.556e-05	0	7.556e-05	0	7.556e-05	0	0	0	0.043	0	0	0	0.003	0	7.556e-05	0	0
r_0103 :	0	0	0	0	0	0	0	0	0	0	0	0	0	0	0	0	0	0	0	0	0.008	0	0	0	0	0	0	0	0	0	0	0	0	0	0	0	0	0	0	0	0	0	0	0	0	0	0	0	0
r_0104 :	0.015	0.015	0.015	0.014	0.016	0.014	0.016	0.015	0.015	0.015	0.015	0.015	0.015	0.015	0.015	0.015	0.015	0.014	0.016	0.03	0	0.015	0.015	0.015	0.015	0.015	0.015	0.015	0.015	0.014	0.016	0.015	0.015	0.015	0.015	0.015	0.015	0.015	0.015	0.015	0.015	0.015	0.015	0.015	0.015	0.015	0.015	0.015	0.015
r_0105 :	0	0	0	0	0	0	0	0	0	0	0	0	0	0	0	0	0	0	0	0	0	0	0	0	0	0	0	0	0	0	0	0	0	0	0	0	0	0	0	0	0	0	0	0	0	0	0	0	0
r_0106 :	0	0	0	0	0	0	0	0	0	0	0	0	0	0	0	0	0	0	0	0	0	0	0	0	0	0	0	0	0	0	0	0	0	0	0	0	0	0	0	0	0	0	0	0	0	0	0	0	0
r_0107 :	0	0	0	0	0	0	0	0	0	0	0	0	0	0	0	0	0	0	0	0	0	0	0	0	0	0	0	0	0	0	0	0	0	0	0	0	0	0	0	0	0	0	0	0	0	0	0	0	0
r_0109 :	0.04	0.04	0.04	0.038	0.042	0.038	0.042	0.04	0.04	0.04	0.04	0.04	0.04	0.04	0.04	0.04	0.04	0.038	0.042	0.08	0.02	0.04	0.04	0.04	0.04	0.04	0.04	0.04	0.04	0.038	0.042	0.04	0.04	0.04	0.04	0.04	0.04	0.04	0.04	0.04	0.084	0.04	0.04	0.04	0.044	0.04	0.04	0.04	0.04
r_0112 :	0.046	0.046	0.046	0.043	0.047	0.044	0.047	0.046	0.046	0.046	0.046	0.046	0.046	0.046	0.046	0.046	0.046	0.043	0.047	0.091	0.046	0.046	0.046	0.046	0.046	0.046	0.046	0.046	0.046	0.043	0.048	0.046	0.046	0.046	0.046	0.046	0.046	0.046	0.046	0.046	0.089	0.046	0.046	0.046	0.049	0.046	0.046	0.046	0.046
r_0113 :	0	0	0	0	0	0	0	0	0	0	0	0	0	0	0	0	0	0	0	0	0	0	0	0	0	0	0	0	0	0	0	0	0	0	0	0	0	0	0	0	0	0	0	0	0	0	0	0	0
r_0115 :	0.019	0.019	0.078	0.016	0.021	0.016	0.021	0.019	0.019	0.019	0.019	0.019	0.019	0.019	0.019	0.078	0.019	0.016	0.021	0.077	0.019	0.019	0.079	0.062	0.078	0.019	0.019	0.019	0.019	0.069	0.021	0.019	0.078	0.019	0.019	0.078	0	0.019	0.019	0.019	0.019	0.019	0.019	0.079	0.019	0.019	0.079	0.019	0.019
r_0118 :	0.019	0.019	0.078	0.016	0.021	0.016	0.021	0.019	0.019	0.019	0.019	0.019	0.019	0.019	0.019	0.078	0.019	0.016	0.021	0.077	0.019	0.019	0.079	0.062	0.078	0.019	0.019	0.019	0.019	0.069	0.021	0.019	0.078	0.019	0.019	0.078	0	0.019	0.019	0.019	0.019	0.019	0.019	0.079	0.019	0.019	0.079	0.019	0.019
r_0119 :	0	0	0	0	0	0	-1.455e-11	0	0	0	0	0	0	0	0	0	0	0	0	0	0	0	0	0	0	0	-1.83e-11	0	0	0	0	0	0	0	0	0	0	0	0	0	0	0	0	0	0	0	0	0	0
r_0120 :	0	0	0	0	0	0	0	0	0	0	0	0	0	0	0	0	0	0	0	0	0	0	0	0	0	0	0	0	0	0	0	0	0	0	0	0	0	0	0	0	0	0	0	0	0	0	0	0	0
r_0123 :	0	0	7.556e-05	0	0	0	0	0	0	0	0	0	0	0	0	0	7.556e-05	0	0	0	3.793e-05	-6.054e-09	7.556e-05	0	7.556e-05	0	0	0	0	7.024e-05	0	0	7.556e-05	0	7.556e-05	0	7.556e-05	0	0	0	0.043	0	0	0	0.003	0	7.556e-05	0	0
r_0124 :	0	0	0	0	0	0	0	0	0	0	0	0	0	0	0	0	0	0	0	0	0	0	0	0	0	0	0	0	0	0	0	0	0	0	0	0	0	0	0	0	0	0	0	0	0	0	0	0	0
r_0127 :	0	0	0	0	0	0	0	0	0	0	0	0	0	0	0	0	0	0	0	0	0	0	0	0	0	0	0	0	0	0	0	0	0	0	0	0	0	0	0	0	0	0	0	0	0	0	0	0	0
r_0132 :	0.0002978	0.0002978	0.0002978	0.0002815	0.0003068	0.0002819	0.0003065	0.0002965	0.0002985	0.0002969	0.0002983	0.0002969	0.0002983	0.0002965	0.0002985	0.0002978	0.0002978	0.0002815	0.0003068	0.0005912	0.0001495	0.0002978	0.0002978	0.0002978	0.0002978	0.0002978	0.0002978	0.0002978	0.0002978	0.0002769	0.0003096	0.0002978	0.0002978	0.0002978	0.0002978	0.0002978	0.0002978	0.0002978	0.0002978	0.0002978	0.0002978	0.0002978	0.0002978	0.0002978	0.0002978	0.0002978	0.0002978	0.0002978	0.0002978
r_0139 :	0	0	0	0.007	0	0	0	0.008	0	0	0	0	0	0	0.007	0	0	0	0	0	0	0	0	0	0	0.008	0	0.008	0	0	0.008	0	0	0.008	0	0.006	0	0	0	0	0	0.008	0	0	0	0	0	0	0.008
r_0140 :	0	0	0	0	0	0	0	0	0	0	0	0	0	0	0	0	0	0	0	0	0	0.008	0	0	0	0	0	0	0	0	0	0	0	0	0	0	0	0.007	0	0	0.006	0	0	0	0	0	0	0	0
r_0142 :	0.008	0.008	0.007	0	0.008	0.007	0.008	0	0.008	0.009	0.007	0.008	0.008	0.009	0	0.008	0.008	0.007	0.008	0.013	0.005	0	0.008	0.008	0.008	0	0.008	0	0.008	0.007	0	0.008	0.007	0	0.006	0	0.008	0	0.008	0.006	0	0	0.008	0.008	0.006	0.008	0.006	0.008	0
r_0143 :	0	0	0	0	0	0	0	0	0	0	0	0	0	0	0	0	0	0	0	0	0	249977	250007	0	0	0	0	0	0	0	0	0	0	0	0	249977	0	0	0	249973	0	0	0	0	0	0	0	0	0
r_0144 :	0.006	0.006	0.006	0.005	0.006	0.005	0.006	0.006	0.006	0.006	0.006	0.006	0.006	0.006	0.006	0.006	0.006	0.005	0.006	0.011	0.003	0.006	0.006	0.006	0.006	0.006	0.006	0.006	0.006	0.005	0.006	0.006	0.006	0.006	0.006	0.006	0.006	0.006	0.006	0.006	0.006	0.006	0.006	0.006	0.006	0.006	0.006	0.006	0.006
r_0145 :	0	0	0	0	0	0	0	0	0	0	0	0	0	0	0	0	0	0	0	0	0	0	0	0	0	0	0	0	0	0	0	0	0	0	0	0	0	0	0	0	0	0	0	0	0	0	0	0	0
r_0148 :	124990	124990	124992	124989	124998	124996	124993	1.522	124997	124989	124991	124989	124991	124990	1.528	1.517	1.517	1.464	124993	124991	1.521	1.519	1.517	124995	125000	1.526	124994	124988	124990	125001	1.59	124990	124992	124991	1.432	1.645	124998	124993	124987	1.624	1.512	124992	124992	124995	1.501	1.628	1.461	124995	1.472
r_0149 :	0	0	0	0	0	0	0	0	0	0	0	0	0	0	0	0	0	0	0	0	0	0	0	0	0	0	0	0	0	0	0	0	0	0	0	0	0	0	0	0	0	0	0	0	0	0	0	0	0
r_0150 :	0	0	0	0	0	0	0	0	0	0	0	0	0	0	0	0	0	0	0	0	0	0	0	0	0	0	0	0	0	0	0	0	0	0	0	0	0	0	0	0	0	0	0	0	0	0	0	0	0
r_0151 :	0.036	0.036	0.036	0.05	0.029	0.034	0.037	0.037	0.036	0.036	0.036	0.037	0.036	0.036	0.036	0.036	0.036	0.05	0.029	0.036	0.036	0.036	0.036	0.037	0.036	0.036	0.036	0.036	0.036	0.034	0.038	0.036	0.036	0.036	0.036	0.036	0.036	0.036	0.036	0.036	0.036	0.036	0.036	0.036	0.036	0.036	0.036	0.036	0.036
r_0152 :	0.018	0.018	0.018	0.033	0.01	0.017	0.019	0.019	0.018	0.018	0.018	0.018	0.018	0.018	0.018	0.018	0.018	0.017	0.019	0.018	0.018	249977	250007	0.018	0.018	0.018	0.018	0.018	0.018	0.017	0.019	0.018	0.018	0.018	0.018	249977	0.018	0.025	0.018	249973	0.024	0.018	0.018	0.018	0.018	0.018	0.018	0.018	0.018
r_0153 :	0.018	0.018	0.018	0.033	0.01	0.017	0.019	0.019	0.018	0.018	0.018	0.018	0.018	0.018	0.018	0.018	0.018	0.017	0.019	0.018	0.018	249977	250007	0.018	0.018	0.018	0.018	0.018	0.018	0.017	0.019	0.018	0.018	0.018	0.018	249977	0.018	0.025	0.018	249973	0.024	0.018	0.018	0.018	0.018	0.018	0.018	0.018	0.018
r_0154 :	0	0	0	0	0	0	1.455e-11	0	0	0	0	0	0	0	0	0	0	0	0	0	0	0	0	0	0	0	0	0	0	0	0	0	0	0	0	0	0	0	0	0	0	0	0	0	0	0	0	0	0
r_0156 :	0	0	0	0	0	0	0	0	0	0	0	0	0	0	0	0	0	0	0	0	0	0	0	0	0	0	0	0	0	0	0	0	0	0	0	0	0	0	0	0	0	0	0	0	0	0	0	0	0
r_0157 :	0.168	0.168	0.168	0.159	0.173	0.159	0.173	0.168	0.169	0.168	0.169	0.168	0.169	0.168	0.169	0.168	0.168	0.159	0.173	0.167	0.169	0.168	0.168	0.168	0.168	0.168	0.168	0.168	0.168	0.156	0.175	0.168	0.168	0.337	0.084	0.168	0.168	0.168	0.168	0.168	0.168	0.168	0.168	0.168	0.168	0.168	0.168	0.168	0.168
r_0163 :	999998	999997	999997	999998	999981	999992	999993	999972	999991	999998	999997	999998	999997	999999	999999	999999	999998	999996	999999	999999	999998	999996	999990	999992	999976	999998	999995	999998	999998	999976	999995	999997	999997	999997	999999	999996	999980	999999	999999	999999	999996	999996	999996	999992	999995	999991	999988	999994	999993
r_0165 :	999998	999997	999997	999998	999981	999992	999993	999972	999991	999998	999997	999998	999997	999999	999999	999999	999998	999996	999999	999999	999998	999998	999990	999992	999976	999998	999995	999998	999998	999976	999995	999997	999997	999997	999999	999999	999980	999999	999999	999999	999996	999996	999996	999992	999995	999991	999988	999994	999993
r_0167 :	0	0	0	0	0	0	0	0	0	0	0	0	0	0	0	0	0	0	0	0	0	0	0	0	0	0	0	0	0	0	0	0	0	0	0	0	0	0	0	0	0	0	0	0	0	0	0	0	0
r_0173 :	0.046	0.046	0.046	0.043	0	0	0.047	0.046	0.046	0.046	0.046	0.046	0.046	0.046	0.046	0.046	0.046	0.022	0.047	0.091	0.046	0.046	0.046	0	0	0.046	0	0.046	0.046	0	0	0.046	0.046	0.046	0.046	0.046	0.046	0.046	0.046	0.046	0	0.046	0.046	0.046	0	0	0	0.046	0
r_0175 :	0	0	0	0	0	0	0	0	0	0	0	0	0	0	0	0	0	0	0	0	0	0	0	0	0	0	0	0	0	0	0	0	0	0	0	0	0	0	0	0	0	0	0	0	0	0	0	0	0
r_0179 :	0	0	0	0	0	0	0	0	0	0	0	0	0	0	0	0	0	0	0	0	0	0	0	0	0	0	0	0	0	0	0	0	0	0	0	0	0	0	0	0	0	0	0	0	0	0	0	0	0
r_0180 :	0	0	0	0	0	0	0	0	0	0	0	0	0	0	0	0	0	0	0	0	0	0	0	0	0	0	0	0	0	0	0	0	0	0	0	0	0	0	0	0	0	0	0	0	0	0.402	0	0	0
r_0181 :	0	0	0	0	0	0	0	0	0	0	0	0	0	0	0	0	0	0	0	0	0	0	0	0	0	0	0	0	0	0	0	0	0	0	0	0	0	0	0	0	0	0	0	0	0	0	0	0	0
r_0182 :	0	0	0	0	0	0	0	0	0	0	0	0	0	0	0	0	0	0	0	0	0	0	0	0	0	0	0	0	0	0	0	0	0	0	0	0	0	0	0	0	0	0	0	0	0	0	0	0	0
r_0183 :	0	0	0	0	0.008	0	0	0	0	0	0	0	0	0	0	0	0	0	0	0	0	0	0	0	0	0	0	0	0	0	0	0	0	0	0	0	0	0	0	0	0	0	0	0	0	0.204	0	0	0
r_0184 :	0	0	0	0	0	0	0.123	0	1.074	0	0	0	0	0	0	0	0	0	0	0	0	0	0	0.032	0	0	0	0	0	0	0	0	0	0	0	0	0	0.472	0	0	0	0	0	0	0	0	0.776	0	0.119
r_0186 :	0.03	0	0	0.03	0	0.03	0	0	0.03	0	0.03	0	0.03	0.03	0.03	0.03	0.03	0.03	0.029	0.03	0	0.03	0.03	0	0	0.03	0.03	0.03	0.03	0	0	0	0	0	0	0.03	0.03	0.03	0	0	0	0.03	0.03	0	0	0	0	0.03	0.03
r_0187 :	0	0.03	0.03	0	0.029	0	0.029	0.03	0	0.03	0	0.03	0	0	0	0	0	0	0	0	0.03	0	0	0.03	0	0	0	0	0	0	0.029	0.03	0.03	0.03	0.03	0	0	0	0	0	0.03	0	0	0	0.03	0.03	0.03	0	0
r_0191 :	0	0	0	0	0	0	0	0	0	0	0	0	0	0	0	0	0	0	0	0	0	0	0	0	0	0	0	0	0	0	0	0	0	0	0	0	0	0	0	0	0	0	0	0	0	0	0	0	0
r_0195 :	0.009	0.009	0.009	0.008	0.009	0.008	0.009	0.009	0.009	0.009	0.009	0.009	0.009	0.009	0.009	0.009	0.009	0.008	0.009	0.009	0.009	0.009	0.009	0.009	0.009	0.009	0.009	0.017	0.004	0.008	0.009	0.009	0.009	0.009	0.009	0.009	0.009	0.009	0.009	0.009	0.009	0.009	0.009	0.009	0.009	0.009	0.009	0.009	0.009
r_0202 :	0	0	0	0	0	0	0	0	0	0	0	0	0	0	0	0	0	0	0	0	0	0	0	0	0	0	0	0	0	0	0	0	0	0	0	0	0	0	0	0	0	0	0	0	0	0	0	0	0
r_0204 :	0	0	0	0	0	0	0	0	0	0	0	0	0	0	0	0	0	0	0	0	0	0	0	0	0	0	0	0	0	0	0	0	0	0	0	0	0	0	0	0	0	0	0	0	0	0	0	0	0
r_0206 :	0	0	0	0	0	0	0	0	0	0	0	0	0	0	0	0	0	0	0	0	0	0	0	0	0	0	0	0	0	0	0	0	0	0	0	0	0.011	0	0	0	0	0	0	0	0	0	0	0	0
r_0207 :	0.019	0.019	0.019	0.016	0.021	0.016	0.021	0.019	0.019	0.019	0.019	0.019	0.019	0.019	0.019	0.019	0.019	0.016	0.021	0.019	0.019	0.019	0.019	0.019	0.019	0.019	0.019	0.019	0.019	0.015	0.021	0.019	0.019	0.019	0.019	0.078	0	0.019	0.019	0.019	0.019	0.019	0.019	0.019	0.019	0.019	0.019	0.019	0.019
r_0208 :	0.019	0.019	0.019	0.016	0.021	0.016	0.021	0.019	0.019	0.019	0.019	0.019	0.019	0.019	0.019	0.019	0.019	0.016	0.021	0.019	0.019	0.019	0.019	0.019	0.019	0.019	0.019	0.019	0.019	0.015	0.021	0.019	0.019	0.019	0.019	0.078	0	0.019	0.019	0.019	0.019	0.019	0.019	0.019	0.019	0.019	0.019	0.019	0.019
r_0209 :	0.059	0.059	0.059	0.056	0.061	0.056	0.061	0.059	0.059	0.059	0.059	0.059	0.059	0.059	0.059	0.059	0.059	0.056	0.061	0.059	0.059	0.059	0.059	0.059	0.059	0.059	0.059	0.059	0.059	0.055	0.061	0.059	0.059	0.059	0.059	0.118	0.029	0.059	0.059	0.059	0.059	0.059	0.059	0.059	0.059	0.059	0.059	0.059	0.059
r_0211 :	0.037	0.037	0.037	0.035	0.038	0.035	0.038	0.037	0.037	0.037	0.037	0.037	0.037	0.037	0.037	0.037	0.037	0.035	0.038	0.037	0.037	0.037	0.037	0.037	0.037	0.037	0.037	0.037	0.037	0.035	0.039	0.037	0.037	0.037	0.037	0.037	0.037	0.075	0.019	0.037	0.037	0.037	0.037	0.037	0.037	0.037	0.037	0.037	0.037
r_0212 :	0.037	0.037	0.037	0.035	0.038	0.035	0.038	0.037	0.037	0.037	0.037	0.037	0.037	0.037	0.037	0.037	0.037	0.035	0.038	0.037	0.037	0.037	0.037	0.037	0.037	0.037	0.037	0.037	0.037	0.035	0.039	0.037	0.037	0.037	0.037	0.037	0.037	0.075	0.019	0.037	0.037	0.037	0.037	0.037	0.037	0.037	0.037	0.037	0.037
r_0215 :	0.095	0.095	0.095	0.088	0.099	0.088	0.099	0.095	0.096	0.095	0.095	0.095	0.095	0.095	0.096	0.095	0.095	0.088	0.099	0.089	0.099	0.095	0.095	0.095	0.095	0.095	0.095	0.095	0.095	0.086	0.101	0.095	0.095	0.095	0.095	0.095	0.095	0.095	0.095	0.095	0.095	0.095	0.095	0.095	0.095	0.095	0.095	0.095	0.095
r_0216 :	999999	999999	999999	999999	999999	999999	999998	999999	999998	999999	999999	999999	999999	999999	999999	999999	999999	999999	999998	999999	999999	750021	749988	999999	999999	999999	999999	999999	999999	999999	999998	999999	999999	999999	999999	750022	999999	999998	999999	750026	999999	999999	999999	999998	999999	999998	999996	999999	999999
r_0217 :	-999999	-999999	-999999	-999999	-999999	-999999	-999999	-999999	-999998	-999999	-999999	-999999	-999999	-999999	-999999	-999999	-999999	-999999	-999999	-999999	-999999	-999999	-999995	-999999	-999999	-999999	-999999	-999999	-999999	-999999	-999999	-999999	-999999	-999999	-999999	-999999	-999999	-999998	-999999	-999999	-999999	-999999	-999999	-999999	-999999	-999999	-999997	-999999	-999999
r_0218 :	0	0	0	0	0	0	0	0	0	0	0	0	0	0	0	0	0	0	0	0	0	0	0	0	0	0	0	0	0	0	0	0	0	0	0	0	0	0	0	0	0	0	0	0	0	0	0	0	0
r_0219 :	0.095	0.095	0.095	0.088	0.099	0.088	0.099	0.095	0.096	0.095	0.095	0.095	0.095	0.095	0.096	0.095	0.095	0.088	0.099	0.089	0.099	0.095	0.095	0.095	0.095	0.095	0.095	0.095	0.095	0.086	0.101	0.095	0.095	0.095	0.095	0.095	0.095	0.095	0.095	0.095	0.095	0.095	0.095	0.095	0.095	0.095	0.095	0.095	0.095
r_0220 :	0.109	0.109	0.109	0.103	0.112	0.103	0.112	0.109	0.109	0.109	0.109	0.109	0.109	0.109	0.109	0.109	0.109	0.103	0.112	0.108	0.11	0.109	0.109	0.109	0.109	0.109	0.109	0.109	0.109	0.101	0.113	0.109	0.109	0.109	0.109	0.109	0.109	0.109	0.109	0.218	0.055	0.109	0.109	0.109	0.109	0.109	0.109	0.109	0.109
r_0222 :	0	0	0	0	0	0	0	0	0	0	0	0	0	0	0	0	0	0	0	0	0	0	0	0	0	0	0	0	0	0	0	0	0	0	0	0	0	0	0	0	0	0	0	0	0	0	0	0	0
r_0225 :	0	0	0	0	0	0	0	0	0	0	0	0	0	0	0	0	0	0	0	0	0	0	0	0	0	0	0	0	0	0	0	0	0	0	0	0	0	0	0	0	0	0	0	0	0	0	0	0	0
r_0226 :	250002	250002	250003	250002	250018	250009	250007	250027	250014	250001	250003	250002	250003	250001	250001	250001	250002	250004	250006	250002	250001	250001	250026	250009	250024	250001	250006	250001	250002	250023	250004	250002	250003	250002	250001	250001	250019	250006	250000	250000	250003	250004	250003	250008	250002	250009	250013	250009	250008
r_0231 :	0.003	0.003	0.003	0.002	0.003	0.002	0.003	0.002	0.003	0.002	0.003	0.002	0.003	0.002	0.003	0.003	0.003	0.002	0.003	0.005	0.001	0.003	0.003	0.003	0.003	0.003	0.003	0.003	0.003	0.002	0.003	0.003	0.003	0.003	0.003	0.003	0.003	0.003	0.003	0.003	0.003	0.003	0.003	0.003	0.003	0.003	0.003	0.003	0.003
r_0233 :	0	0	0	0	0	0	0	0	0	0	0	0	0	0	0	0	0	0	0	0	0	0	0	0	0	0	0	0	0	0	0	0	0	0	0	0	0	0	0	0	0.002	0	0	0	0.002	0	0	0	0
r_0234 :	0.002	0.002	0.002	0.002	0.003	0.002	0.003	0.002	0.002	0.002	0.002	0.002	0.002	0.002	0.002	0.002	0.002	0.002	0.003	0.005	0.001	0.002	0.002	0.002	0.002	0.002	0.002	0.002	0.002	0.002	0.003	0.002	0.002	0.002	0.002	0.002	0.002	0.002	0.002	0.002	0.002	0.002	0.002	0.002	0.002	0.002	0.002	0.002	0.002
r_0235 :	0.002	0.002	0.002	0.002	0.003	0.002	0.003	0.002	0.002	0.002	0.002	0.002	0.002	0.002	0.002	0.002	0.002	0.002	0.003	0.005	0.001	0.002	0.002	0.002	0.002	0.002	0.002	0.002	0.002	0.002	0.003	0.002	0.002	0.002	0.002	0.002	0.002	0.002	0.002	0.002	0.002	0.002	0.002	0.002	0.002	0.002	0.002	0.002	0.002
r_0236 :	0.002	0.002	0.002	0.002	0.003	0.002	0.003	0.002	0.002	0.002	0.002	0.002	0.002	0.002	0.002	0.002	0.002	0.002	0.003	0.005	0.001	0.002	0.002	0.002	0.002	0.002	0.002	0.002	0.002	0.002	0.003	0.002	0.002	0.002	0.002	0.002	0.002	0.002	0.002	0.002	0.002	0.002	0.002	0.002	0.002	0.002	0.002	0.002	0.002
r_0237 :	0.002	0.002	0.002	0.002	0.003	0.002	0.003	0.002	0.002	0.002	0.002	0.002	0.002	0.002	0.002	0.002	0.002	0.002	0.003	0.005	0.001	0.002	0.002	0.002	0.002	0.002	0.002	0.002	0.002	0.002	0.003	0.002	0.002	0.002	0.002	0.002	0.002	0.002	0.002	0.002	0.002	0.002	0.002	0.002	0.002	0.002	0.002	0.002	0.002
r_0238 :	0.002	0.002	0.002	0.002	0.003	0.002	0.003	0.002	0.002	0.002	0.002	0.002	0.002	0.002	0.002	0.002	0.002	0.002	0.003	0.005	0.001	0.002	0.002	0.002	0.002	0.002	0.002	0.002	0.002	0.002	0.003	0.002	0.002	0.002	0.002	0.002	0.002	0.002	0.002	0.002	0.002	0.002	0.002	0.002	0.002	0.002	0.002	0.002	0.002
r_0239 :	0.002	0.002	0.002	0.002	0.003	0.002	0.003	0.002	0.002	0.002	0.002	0.002	0.002	0.002	0.002	0.002	0.002	0.002	0.003	0.005	0.001	0.002	0.002	0.002	0.002	0.002	0.002	0.002	0.002	0.002	0.003	0.002	0.002	0.002	0.002	0.002	0.002	0.002	0.002	0.002	0.002	0.002	0.002	0.002	0.002	0.002	0.002	0.002	0.002
r_0240 :	0.002	0.002	0.002	0.002	0.003	0.002	0.003	0.002	0.002	0.002	0.002	0.002	0.002	0.002	0.002	0.002	0.002	0.002	0.003	0.005	0.001	0.002	0.002	0.002	0.002	0.002	0.002	0.002	0.002	0.002	0.003	0.002	0.002	0.002	0.002	0.002	0.002	0.002	0.002	0.002	0.002	0.002	0.002	0.002	0.002	0.002	0.002	0.002	0.002
r_0241 :	0.002	0.002	0.002	0.002	0.003	0.002	0.003	0.002	0.002	0.002	0.002	0.002	0.002	0.002	0.002	0.002	0.002	0.002	0.003	0.005	0.001	0.002	0.002	0.002	0.002	0.002	0.002	0.002	0.002	0.002	0.003	0.002	0.002	0.002	0.002	0.002	0.002	0.002	0.002	0.002	0.002	0.002	0.002	0.002	0.002	0.002	0.002	0.002	0.002
r_0242 :	0	0	0	0	0	0	0	0	0	0	0	0	0	0	0	0	0	0	0	0	0	0	0	0	0	0	0	0	0	0	0	0	0	0	0	0	0	0	0	0	0.002	0	0	0	0.002	0	0	0	0
r_0243 :	3.521e-05	3.521e-05	3.521e-05	3.328e-05	3.627e-05	3.333e-05	3.624e-05	3.505e-05	3.529e-05	3.511e-05	3.527e-05	3.511e-05	3.527e-05	3.505e-05	3.529e-05	3.521e-05	3.521e-05	3.328e-05	3.627e-05	6.99e-05	1.767e-05	3.521e-05	3.521e-05	3.521e-05	3.521e-05	3.521e-05	3.521e-05	3.521e-05	3.521e-05	3.273e-05	3.66e-05	3.521e-05	3.521e-05	3.521e-05	3.521e-05	3.521e-05	3.521e-05	3.521e-05	3.521e-05	3.521e-05	0.002	3.521e-05	3.521e-05	3.521e-05	0.002	3.521e-05	3.521e-05	3.521e-05	3.521e-05
r_0244 :	0.002	0.002	0.002	0.002	0.002	0.002	0.002	0.002	0.002	0.002	0.002	0.002	0.002	0.002	0.002	0.002	0.002	0.002	0.002	0.005	0.001	0.002	0.002	0.002	0.002	0.002	0.002	0.002	0.002	0.002	0.002	0.002	0.002	0.002	0.002	0.002	0.002	0.002	0.002	0.002	0.002	0.002	0.002	0.002	0.002	0.002	0.002	0.002	0.002
r_0250 :	0.019	0.019	0.019	0.016	0.021	0.016	0.021	0.019	0.019	0.019	0.019	0.019	0.019	0.019	0.019	0.019	0.019	0.016	0.021	0.019	0.019	0.019	0.019	0.019	0.019	0.019	0.019	0.019	0.019	0.015	0.021	0.019	0.019	0.019	0.019	0.078	0	0.019	0.019	0.019	0.019	0.019	0.019	0.019	0.019	0.019	0.019	0.019	0.019
r_0253 :	0	0	0	0	0	0	0	0	0	0	0	0	0	0	0	0	0	0	0	0	0	0	0	0	0	0	0	0	0	0	0	0	0	0	0	0	0	0	0	0	0	0	0	0	0	0	0	0	0
r_0254 :	0	0	0	0	0	0	0	0	0	0	0	0	0	0	0	0	0	0	0	0	0	0	0	0	0	0	0	0	0	0	0	0	0	0	0	0	0	0	0	0	0	0	0	0	0	0	0	0	0
r_0256 :	0	0	3.778e-05	0	0	0	0	0	0	0	0	0	0	0	0	0	3.778e-05	0	0	0	1.896e-05	-7.567e-10	3.778e-05	0	3.778e-05	0	0	0	0	3.512e-05	0	0	3.778e-05	0	0	0	3.778e-05	0	0	0	0	0	0	0	0	0	3.778e-05	0	0
r_0259 :	0.0001693	0.0001693	0.0001693	0.00016	0.0001744	0.0001603	0.0001743	0.0001686	0.0001697	0.0001688	0.0001696	0.0001688	0.0001696	0.0001686	0.0001697	0	0.0001693	0.00016	0.0001744	0	0	0.0001693	0.0001693	0.0001693	0.0001693	0.0001693	0.0001693	0.0001693	0.0001693	0.0001574	0.000176	0.0001693	0.0001693	0	0	0.0001693	0	0.0001693	0	0	0	0.0001693	0.0001693	0.0001693	0	0.0001693	0	0.0001693	0.0001693
r_0261 :	0	0	0	0	0	0	0	0	0	0	0	0	0	0	0	0	0	0	0	0	0	0	0	0	0	0	0	0	0	0	0	0	0	0	0	0	0	0	0	0	0	0	0	0	0.0001693	0	0	0	0
r_0262 :	0	0	0	0	0	0	0	0	0	0	0	0	0	0	0	0	0	0	0	0	0	0	0	0	0	0	0	0	0	0	0	0	0	0	0	0	0	0	0	0	0	0	0	0	0	0	0	0	0
r_0268 :	0.0001693	0.0001693	0.0001693	0.00016	0.0001744	0.0001603	0.0001743	0	0	0.0001688	0.0001696	0.0001688	0.0001696	0.0001686	0	0	0.0001693	0.00016	0.0001744	0	0	0	0	0.0001693	0	0.0001693	0.0001693	0.0001693	0.0001693	0	0.000176	0.0001693	0.0001693	0	0	0.0001693	0	0.0001693	0	0	0	0	0.0001693	0.0001693	0.0001693	0	0	0.0001693	0.0001693
r_0270 :	0.0001693	0	0	0.00016	0.0001744	0.0001603	0.0001743	0	0	0.0001688	0.0001696	0.0001688	0.0001696	0.0001686	0	0	0.0001693	0.00016	0.0001744	0	0	0	0	0.0001693	0	0.0001693	0.0001693	0.0001693	0.0001693	0	0.000176	0	0	0	0	0	0	0	0	0	0	0	0.0001693	0	0	0	0	0.0001693	0.0001693
r_0273 :	0	0.001	0	0	0	0	0	0	0	0	0	0	0	0	0	0	0	0	0	0	0.015	0.002	0	0	0	0	0	0	0	0	0	0.001	0	0.001	0	0	0	0	0	0.001	0	1.164e-10	0	0	0.0003617	0	0	0	0
r_0274 :	0	0.001	0	0	0	0	0	0	0	0	0	0	0	0	0	0	0	0	0	0	0.015	0.002	0	0	0	0	0	0	0	0	0	0.001	0	0.001	0	0	0	0	0	0.001	0	1.164e-10	0	0	0.0003617	0	0	0	0
r_0278 :	0.087	0.087	0.087	0.082	0.089	0.082	0.089	0.086	0.087	0.086	0.087	0.086	0.087	0.086	0.087	0.087	0.087	0.082	0.089	0.086	0.087	0.087	0.087	0.087	0.087	0.087	0.087	0.087	0.087	0.08	0.09	0.087	0.087	0.087	0.087	0.087	0.087	0.087	0.087	0.087	0.087	0.087	0.087	0.087	0.087	0.087	0.087	0.087	0.087
r_0279 :	0.087	0.087	0.087	0.082	0.089	0.082	0.089	0.086	0.087	0.086	0.087	0.086	0.087	0.086	0.087	0.087	0.087	0.082	0.089	0.086	0.087	0.087	0.087	0.087	0.087	0.087	0.087	0.087	0.087	0.08	0.09	0.087	0.087	0.087	0.087	0.087	0.087	0.087	0.087	0.087	0.087	0.087	0.087	0.087	0.087	0.087	0.087	0.087	0.087
r_0280 :	0.254	0.254	0.254	0.233	0.265	0.234	0.265	0.252	1.21	0.253	0.254	0.253	0.254	0.252	0.255	0.254	0.254	0.233	0.265	0.251	0.255	0.254	4.062	0.254	0.254	0.254	0.254	0.254	0.254	0.227	0.268	0.254	0.254	0.254	0.254	0.313	0.224	0.807	0.254	0.254	0.254	0.254	0.254	0.292	0.234	0.364	0.198	0.254	0.254
r_0300 :	0.214	0.214	0.214	0.193	0.225	0.194	0.225	0.212	1.17	0.213	0.214	0.213	0.214	0.212	0.215	0.214	0.214	0.193	0.225	0.211	0.215	0.214	4.022	0.214	0.214	0.214	0.214	0.214	0.214	0.187	0.228	0.214	0.214	0.214	0.214	0.273	0.184	0.767	0.214	0.214	0.17	0.214	0.214	0.252	0.191	0.324	0.158	0.214	0.214
r_0301 :	0	0	7.556e-05	0	0	0	0	0	0	0	0	0	0	0	0	0	7.556e-05	0	0	0	3.793e-05	0	7.556e-05	0	7.556e-05	0	0	0	0	7.024e-05	0	0	7.556e-05	0	7.556e-05	0	7.556e-05	0	0	0	0.043	0	0	0	0.003	0	7.556e-05	0	0
r_0302 :	0.254	0.254	0.254	0.233	0.265	0.234	0.265	0.252	1.21	0.253	0.254	0.253	0.254	0.252	0.255	0.254	0.254	0.233	0.265	0.251	0.255	0.254	4.062	0.254	0.254	0.254	0.254	0.254	0.254	0.227	0.268	0.254	0.254	0.254	0.254	0.313	0.224	0.807	0.254	0.254	0.254	0.254	0.254	0.292	0.234	0.364	0.198	0.254	0.254
r_0303 :	0	0	0	0	0	0	0	0	0	0	0	0	0	0	0	0	0	0	0	0	0	0	0	0	0	0	0	0	0	0	0	0	0	0	0	0	0	0	0	0	0	0	0	0	0	0	0	0	0
r_0306 :	0	0	0	0	0	0	0	0	0	0	0	0	0	0	0	0	0	0	0	0	0	0	0	0	0	0	0	0	0	0	0	0	0	0	0.018	0	0	0	0	0	0.017	0	0	0	0.018	0	0	0	0
r_0307 :	0.016	0.016	0.018	0.015	0.017	0.031	0.008	0.016	0.016	0.016	0.016	0.016	0.016	0.016	0.016	0.016	0.016	0.015	0.017	0.016	0.016	0.016	0.016	0.016	0.016	0.016	0.016	0.016	0.016	0.015	0.017	0.016	0.018	0.016	0	0.019	0.016	0.016	0.016	0.019	0	0.016	0.016	0.016	0	0.016	0.017	0.016	0.016
r_0308 :	0	0	0	0	0	0	0	0	0	0	0	0	0	0	0	0	0	0	0	0	0	0	0	0	0	0	0	0	0	0	0	0	0	0	0	0	0	0	0	0	0	0	0	0	0	0	0	0	0
r_0309 :	0.006	0.006	0.006	0.005	0.006	0.005	0.006	0.006	0.006	0.006	0.006	0.006	0.006	0.006	0.006	0.006	0.006	0.005	0.006	0.011	0.003	0.006	0.006	0.006	0.006	0.006	0.006	0.006	0.006	0.005	0.006	0.006	0.006	0.006	0.006	0.006	0.006	0.006	0.006	0.006	0.006	0.006	0.006	0.006	0.006	0.006	0.006	0.006	0.006
r_0310 :	0.006	0.006	0.006	0.005	0.006	0.005	0.006	0.006	0.006	0.006	0.006	0.006	0.006	0.006	0.006	0.006	0.006	0.005	0.006	0.011	0.003	0.006	0.006	0.006	0.006	0.006	0.006	0.006	0.006	0.005	0.006	0.006	0.006	0.006	0.006	0.006	0.006	0.006	0.006	0.006	0.006	0.006	0.006	0.006	0.006	0.006	0.006	0.006	0.006
r_0313 :	0.002	0.002	0.002	0.002	0.002	0.002	0.002	0.002	0.002	0.002	0.002	0.002	0.002	0.002	0.002	0.002	0.002	0.002	0.002	0.002	0.002	0.002	0.002	0.002	0.002	0.002	0.002	0.002	0.002	0.002	0.003	0.002	0.002	0.002	0.002	0.002	0.002	0.002	0.002	0.002	0.002	0.005	0.001	0.002	0.002	0.002	0.002	0.002	0.002
r_0317 :	0.003	0.003	0.003	0.002	0.003	0.002	0.003	0.002	0.003	0.002	0.003	0.002	0.003	0.002	0.003	0.003	0.003	0.002	0.003	0.005	0.001	0.003	0.003	0.003	0.003	0.003	0.003	0.003	0.003	0.002	0.003	0.003	0.003	0.003	0.003	0.003	0.003	0.003	0.003	0.003	0.003	0.003	0.003	0.003	0.003	0.003	0.003	0.003	0.003
r_0318 :	0.0005691	0.0005691	0.0005691	0	0.002	0.014	0	0.0003852	0.0006617	0.001	0.0001899	0.0004463	0.0006308	0.002	-8.517e-08	0.0005691	0.0005691	0	0.002	0.0002629	0.0007239	0.0005691	0.0005691	0.0005691	0.0005691	0.0005691	0.0005691	0.0005691	0.0005691	0.018	0	0.0005691	0.0005691	0.0005691	0.0005691	0.0005691	0.0005691	0.0005691	0.0005691	0.0005691	0.0005691	0.0005691	0.0005691	0.0005691	0.0005691	0.0005691	0.0005691	0.0005691	0.0005691
r_0326 :	-0.0008803	-0.0008803	0.0004601	-0.0008319	-0.0009067	-0.0008332	-0.000906	-0.0008764	-0.0008824	-0.002	-0.0004408	-0.0008777	-0.0008817	-0.0008764	-0.0008824	-0.0008803	-0.0008803	-0.0008319	-0.0009067	-0.0008737	-0.0008837	-0.0008803	-0.0008803	-0.0008803	-0.0008803	-0.0008803	-0.0008803	-0.0008803	-0.0008803	-0.0008183	-0.000915	-0.0008803	0.0004601	-0.0008803	0.001	0.001	-0.0008803	-0.0008803	-0.0008803	0.001	4.284e-06	-0.0008803	-0.0008803	-0.0008803	0.0007276	-0.0008803	4.284e-06	-0.0008803	-0.0008803
r_0330 :	-0.0008803	-0.0008803	-0.0008803	-0.0008319	-0.0009067	-0.0008332	-0.000906	-0.0008764	-0.0008824	-0.0008777	-0.0008817	-0.002	-0.0004408	-0.0008764	-0.0008824	-0.0008803	-0.0008803	-0.0008319	-0.0009067	-0.0008737	-0.0008837	-0.0008803	-0.0008803	-0.0008803	-0.0008803	-0.0008803	-0.0008803	-0.0008803	-0.0008803	-0.0008183	-0.000915	-0.0008803	-0.0008803	-0.0008803	-0.0009787	-0.0008803	-0.0008803	-0.002	-0.0008803	-0.0008803	-0.002	-0.0008803	-0.0008803	-0.0008803	-0.001	-0.0008803	-0.002	-0.0008803	-0.0008803
r_0333 :	-0.002	-0.002	-0.0008604	-0.002	-0.002	-0.002	-0.002	-0.002	-0.002	-0.003	-0.002	-0.002	-0.002	-0.004	-0.002	-0.002	-0.002	-0.002	-0.002	-0.002	-0.002	-0.002	-0.002	-0.002	-0.002	-0.002	-0.002	-0.002	-0.002	-0.002	-0.002	-0.002	-0.0008604	-0.002	-9.833e-05	0	-0.002	-0.002	-0.002	0	-0.001	-0.002	-0.002	-0.002	-0.0005929	-0.002	-0.001	-0.002	-0.002
r_0334 :	0	0	0	0	0	0	-1.455e-11	0	0	0	0	0	0	0	0	0	0	0	0	0	0	0	0	0	0	0	-1.83e-11	0	0	0	0	0	0	0	0	0	0	0	0	0	0	0	0	0	0	0	0	0	0
r_0340 :	0.0001693	0.0001693	0.0001693	0.00016	0.0001744	0.0001603	0.0001743	0.0001686	0.0001697	0.0001688	0.0001696	0.0001688	0.0001696	0.0001686	0.0001697	0	0.0001693	0.00016	0.0001744	0	0	0.0001693	0.0001693	0.0001693	0.0001693	0.0001693	0.0001693	0.0001693	0.0001693	0.0001574	0.000176	0.0001693	0.0001693	0	0	0.0001693	0	0.0001693	0	0	0	0.0001693	0.0001693	0.0001693	0	0.0001693	0	0.0001693	0.0001693
r_0341 :	0	0	0	0	0	0	0	0	0	0	0	0	0	0	0	0.0001693	0	0	0	0.0003361	8.5e-05	0	0	0	0	0	0	0	0	0	0	0	0	0.0001693	0.0001693	0	0.0001693	0	0.0001693	0.0001693	0.0001693	0	0	0	0.0001693	0	0.0001693	0	0
r_0342 :	0.0001693	0.0001693	0.0001693	0.00016	0.0001744	0.0001603	0.0001743	0.0001686	0.0001697	0.0001688	0.0001696	0.0001688	0.0001696	0.0001686	0.0001697	0	0.0001693	0.00016	0.0001744	0	0	0.0001693	0.0001693	0.0001693	0.0001693	0.0001693	0.0001693	0.0001693	0.0001693	0.0001574	0.000176	0.0001693	0.0001693	0	0	0.0001693	0	0.0001693	0	0	0	0.0001693	0.0001693	0.0001693	0	0.0001693	0	0.0001693	0.0001693
r_0344 :	0.001	0.001	0.001	0.001	0.001	0.001	0.001	0.001	0.001	0.001	0.001	0.001	0.001	0.003	0.0006618	0.001	0.001	0.001	0.001	0.001	0.001	0.001	0.001	0.001	0.001	0.001	0.001	0.001	0.001	0.001	0.001	0.001	0.001	0.001	0.001	0.001	0.001	0.001	0.001	0.001	0.001	0.001	0.001	0.001	0.001	0.001	0.001	0.001	0.001
r_0345 :	0	0	0	0	0	0	0	0	0	0	0	0	0	0	0	0	0	0	0	0	0	0	0	0	0	0	0	0	0	0	0	0	0	0	0	0	0	0	0	0	0	0	0	0	0	0	0	0	0
r_0346 :	0	0	0	0	0	0	0	0	0	0	0	0	0	0	0	0	0	0	0	0	0	0	0	0	0	0	0	0	0	0	0	0	0	0	0	0	0	0	0	0	0	0	0	0	0	0	0	0	0
r_0352 :	0.239	0.126	0.126	0.201	0.14	0.988	0.255	0.125	1.201	0.125	0.245	0.201	0.245	0.243	0.126	0.126	0.201	0.224	1.148	0.124	0.127	0.245	0.126	0.889	0.126	0.126	0.943	0.126	0.245	0.111	0.134	0.126	0.126	0.126	0.126	0.126	0.126	0.798	0.126	0.126	0.126	0.126	0.126	0.898	0.126	0.732	0.902	1.151	1.253
r_0353 :	0.071	0.071	0.071	0.067	0.073	0.067	0.073	0.07	0.071	0.07	0.071	0.07	0.071	0.07	0.071	0.071	0.071	0.067	0.073	0.07	0.071	0.071	0.071	0.071	0.071	0.071	0.071	0.071	0.071	0.066	0.073	0.071	0.071	0.071	0.071	0.071	0.071	0.071	0.071	0.071	0.071	0.071	0.071	0.071	0.071	0.071	0.071	0.071	0.071
r_0354 :	0	0	0	0	0	0	0	0	0	0	0	0	0	0	0	0	0	0	0	0	0	0	0	0	0	0	0	0	0	0	0	0	0	0	0	0	0	0	0	0	0	0	0	0	0	0	0	0	0
r_0355 :	0.005	0.005	0.005	0.005	0.005	0.005	0.005	0.005	0.005	0.005	0.005	0.005	0.005	0.005	0.005	0.005	0.005	0.005	0.005	0.01	0.003	0.005	0.005	0.005	0.005	0.005	0.005	0.005	0.005	0.005	0.005	0.005	0.005	0.005	0.005	0.005	0.005	0.005	0.005	0.005	0.005	0.005	0.005	0.005	0.005	0.005	0.005	0.005	0.005
r_0361 :	0.296	0.296	0.296	0.28	0.305	0.28	0.305	0.295	0.297	0.295	0.297	0.295	0.297	0.295	0.297	0.296	0.296	0.28	0.305	0.294	0.297	0.593	0.148	0.296	0.296	0.296	0.296	0.296	0.296	0.275	0.308	0.296	0.296	0.296	0.296	0.296	0.296	0.296	0.296	0.296	0.296	0.296	0.296	0.296	0.296	0.296	0.296	0.296	0.296
r_0362 :	0.296	0.296	0.296	0.28	0.305	0.28	0.305	0.295	0.297	0.295	0.297	0.295	0.297	0.295	0.297	0.296	0.296	0.28	0.305	0.294	0.297	0.593	0.148	0.296	0.296	0.296	0.296	0.296	0.296	0.275	0.308	0.296	0.296	0.296	0.296	0.296	0.296	0.296	0.296	0.296	0.296	0.296	0.296	0.296	0.296	0.296	0.296	0.296	0.296
r_0363 :	0	0	0	0	0	0	0	0	0	0	0	0	0	0	0	0	0	0	0	0	0	0	0	0	0	0	0	0	0	0	0	0	0	0	0	0	0	0	0	0	0	0	0	0	0	0	0	0	0
r_0366 :	3.347	4.544	6.041	1.412	1.479	3.752	3.526	1.348	4.466	1.351	5.445	1.502	5.445	3.352	3.234	3.274	3.269	5.605	4.47	5.506	3.233	4.962	5.166	3.614	1.358	2.99	4.749	1.358	3.023	1.206	1.443	4.544	6.041	5.704	3.234	5.711	1.299	4.894	0.588	2.42	5.316	5.453	5.406	3.736	1.319	3.194	2.798	4.434	4.62
r_0400 :	0	0	0	0	0	0	0	0	0	0	0	0	0	0	0	0	0	0	0	0	0	0	0	0	0	0	0	0	0	0	0	0	0	0	0	0	0	0	0	0	0	0	0	0	0	0	0	0	0
r_0402 :	0	0	7.556e-05	0	0	0	0	0	0	0	0	0	0	0	0	0	7.556e-05	0	0	0	3.793e-05	-6.054e-09	7.556e-05	0	7.556e-05	0	0	0	0	7.024e-05	0	0	7.556e-05	0	7.556e-05	0	7.556e-05	0	0	0	0.043	0	0	0	0.003	0	7.556e-05	0	0
r_0410 :	0	0	0	0	0	0	0	0	0	0	0	0	0	0	0	0	0	0	0	0	0	0	0	0	0	0	0	0	0	0	0	0	0	0	0	0	0	0	0	0	0	0	0	0	0	0	0	0	0
r_0412 :	0	0	-7.556e-05	0	0	0	0	0	0	0	0	0	0	0	0	0	-7.556e-05	0	0	0	-3.793e-05	6.054e-09	-7.556e-05	0	-7.556e-05	0	0	0	0	-7.024e-05	0	0	-7.556e-05	0	-7.556e-05	0	-7.556e-05	-4.191e-11	0	0	-0.043	0	0	0	-0.003	0	-7.556e-05	0	0
r_0438 :	1.104	1.29	1.49	0.991	9.211	4.796	3.459	13.813	7.28	0.863	1.647	1.065	1.646	1.106	0.658	1.022	1.069	2.083	4.461	1.606	0.594	0.922	14.333	4.731	12.083	0.843	3.559	0.656	1.11	11.698	2.291	1.29	1.49	1.285	0.668	0.686	9.918	3.881	0.699	0.667	1.602	2.015	1.879	4.734	1.169	4.626	6.453	4.574	4.336
r_0439 :	2.208	2.58	2.979	1.982	18.421	9.592	6.919	27.626	14.561	1.726	3.294	2.13	3.293	2.211	1.316	2.045	2.139	4.165	8.922	3.213	1.187	1.844	28.666	9.461	24.166	1.686	7.118	1.312	2.22	23.396	4.581	2.58	2.979	2.57	1.337	1.372	19.836	7.763	0.607	0.51	3.204	4.029	3.758	9.468	2.337	9.253	12.906	9.148	8.672
r_0445 :	0	0	0	0	0	0	0	0.118	2.654	0	0	0	0	0	0	0	0	0	0	0	0	0	0	0	1.749	0	0	0	0	2.583	0	0	0	0	0	0	0	0	0	0	0	0	0	0	0	0	4.107	0	0
r_0446 :	-0.398	-0.462	-0.2	-0.333	-2.179	-2.236	-2.249	-0.091	-1.36	-0.399	-0.4	-0.397	-0.401	-0.399	-0.07	-0.344	-0.4	-0.356	-1.321	-0.34	-0.069	-0.276	-0.345	-2.234	-1.471	-0.398	-1.101	-0.069	-0.398	-2.335	-1.874	-0.462	-0.2	-0.069	-0.082	-0.071	-2.042	-0.956	-0.069	-0.082	-0.534	-0.397	-0.4	-2.114	-2.03	-2.656	-3.052	-1.416	-1.231
r_0447 :	-0.329	-0.023	-0.131	-0.284	-0.234	-1.071	-0.349	-0.024	-1.291	-0.088	-0.335	-0.29	-0.335	-0.332	-0.002	-0.275	-0.291	-0.307	-1.241	-0.272	-0.002	-0.207	-0.276	-1.021	-0.275	-0.088	-1.032	-0.003	-0.334	-0.246	-0.013	-0.023	-0.131	-0.023	-0.013	-0.002	-0.034	-0.887	-0.088	-0.013	-0.131	-0.215	-0.088	-1.048	-0.046	-0.822	-1.052	-1.241	-1.215
r_0449 :	0	0	0	0	0	0	0	1.393	0	0	0	0	0	0	0	0	0	0	0	0	0	0	0	0	0	0	0	0	0	0	0	0	0	0	0	0	0	0	0	0	0	0	0	0	0	0	0	0	0
r_0450 :	0	0	0	0	0	0	0	-1.393	0	0	0	0	0	0	0	0	0	0	0	0	0	0	0	0	0	0	0	0	0	0	0	0	0	0	1.723	0	0	3.023	0	0	3.023	0	0	0	3.023	0	3.023	0	0
r_0451 :	0	0	0	0	0	0	0	0	0.955	0	0	0	0	0	0	0	0	0	0	0	0	0	3.809	0	0	0	0	0	0	0	0	0	0	0	0	0	0	0.553	0	0	0	0	0	0	0	0	0	0	0
r_0452 :	0.153	0.153	0.153	0.179	0.139	0.147	0.157	0.156	0.152	0.153	0.154	0.154	0.153	0.153	0.154	0.153	0.153	0.163	0.148	0.153	0.114	249977	250007	0.154	0.153	0.108	0.153	0.153	0.153	0.145	0.158	0.153	0.153	0.153	0.153	249977	0.134	0.16	0.153	249973	0.16	0.153	0.153	0.153	0.153	0.153	0.153	0.153	0.153
r_0454 :	0	0	0	0	0	0	0	0	0	0	0	0	0	0	0	0	0	0	0	0	0	0	0	0	0	0	0	0	0	0	0	0	0	0	0	0.679	0	0	0	0	0	0	0	0	0	0	0	0	0
r_0459 :	999999	999999	999999	999999	999999	999999	999999	999999	999999	999999	999999	999999	999999	999999	999999	999999	999999	999999	999999	999999	999999	999999	999999	999999	999999	999999	999999	999999	999999	999999	999999	999999	999999	999999	999999	999999	999999	999999	999999	999999	999999	999999	999999	999999	999999	999999	999999	999999	999999
r_0462 :	0.005	0.005	0.005	0.005	0.005	0.005	0.005	0.005	0.005	0.005	0.005	0.005	0.005	0.005	0.005	0.005	0.005	0.005	0.005	0.01	0.003	0.005	0.005	0.005	0.005	0.005	0.005	0.005	0.005	0.005	0.005	0.005	0.005	0.005	0.005	0.005	0.005	0.005	0.005	0.005	0.005	0.005	0.005	0.005	0.005	0.005	0.005	0.005	0.005
r_0466 :	0	0	0.078	0	6.398	0	0	13.263	0.058	0	0	0	0	0	0.207	0.005	0	0	0	0.049	0.175	0.061	1.908	0	9.069	0	0	0.207	0	7.477	0	0	0.078	0.197	0.195	0.207	7.479	0	0.164	0.195	0	0	0	0	0	0	0	0	0
r_0467 :	2.347	2.984	3.53	1.349	-3.029	3.456	3.37	-9.858	3.34	1.371	3.398	1.424	3.398	2.35	1.954	2.279	2.309	3.457	3.369	3.358	1.98	3.339	1.492	3.4	-5.67	2.191	3.4	1.016	2.269	-4.004	2.146	2.984	3.53	3.203	1.969	3.193	-4.079	3.4	1.084	1.975	3.4	3.4	3.4	3.4	3.4	3.4	3.4	3.4	3.4
r_0468 :	0.06	0.06	0.001	0.057	0.062	0.057	0.062	0.06	0.061	0.06	0.061	0.06	0.061	0.06	0.061	0.001	0.06	0.057	0.062	0.001	0.061	0.06	0	0.017	0.001	0.06	0.06	0.06	0.06	0.002	0.063	0.06	0.001	0.06	0.06	0.06	0.05	0.06	0.06	0.06	0.06	0.06	0.06	0	0.06	0.06	0	0.06	0.06
r_0469 :	0	0	0	0	0	0	0	0	0	0	0	0	0	0	0	0	0	0	0	0	0	0	0	0	0	0	0	0	0	0	0	0	0	0	0	0	0	0	0	0	0	0	0	0	0	0	0	0	0
r_0470 :	-3.417	-3.1	-3.22	-1.538	-3.336	-4.167	-3.44	-1.232	-2.505	-1.582	-3.421	-1.614	-3.423	-3.423	-3.089	-3.364	-3.38	-1.568	-3.503	-3.361	-3.089	-249980	-250008	-4.109	-2.614	-3.133	-4.121	-1.214	-3.256	-3.364	-3.088	-3.1	-3.22	-3.1	-3.102	-249980	-3.125	-3.946	-1.268	-249976	-3.226	-1.541	-1.588	-4.098	-3.154	-3.911	-2.319	-3.585	-3.383
r_0471 :	0	0	0	0	0	0	0	0	0	0	0	0	0	0	0	0	0	0	0	0	0	0	0	0	0	0	0	0	0	0	0	0	0	0	0	0	0	0	0	0	0	0	0	0	0	0	1.821	0	0
r_0473 :	0.06	0.06	0.001	0.057	0.062	0.057	0.062	0.06	0.061	0.06	0.061	0.06	0.061	0.06	0.061	0.001	0.06	0.057	0.062	0.001	0.061	0.06	0	0.017	0.001	0.06	0.06	0.06	0.06	0.002	0.063	0.06	0.001	0.06	0.06	0.06	0.05	0.06	0.06	0.06	0.06	0.06	0.06	0	0.06	0.06	0	0.06	0.06
r_0476 :	0.186	0.186	0.186	0.205	0.175	0.174	0.192	0.187	0.185	0.185	0.186	0.188	0.185	0.185	0.186	0.186	0.186	0.221	0.166	0.184	0.186	0.186	0.186	0.187	0.185	0.186	0.186	0.186	0.186	0.17	0.194	0.186	0.186	0.186	0.204	0.245	0.167	0.223	0.167	0.186	0.203	0.186	0.186	0.224	0.184	0.186	0.186	0.186	0.186
r_0478 :	0.039	0.039	0.039	0.037	0.04	0.037	0.04	0.038	0.039	0.039	0.039	0.039	0.039	0.038	0.039	0.039	0.039	0.037	0.04	0.038	0.039	0.039	0.039	0.039	0.039	0.039	0.039	0.039	0.039	0.036	0.04	0.039	0.039	0.039	0.039	0.039	0.039	0.039	0.039	0.039	0.039	0.039	0.039	0.077	0.019	0.039	0.039	0.039	0.039
r_0479 :	0.111	0.111	0.111	0.105	0.114	0.105	0.114	0.11	0.111	0.11	0.111	0.11	0.111	0.11	0.111	0.111	0.111	0.105	0.114	0.11	0.111	0.111	0.111	0.111	0.111	0.111	0.111	0.111	0.111	0.103	0.115	0.111	0.111	0.111	0.111	0.111	0.111	0.111	0.111	0.111	0.111	0.111	0.111	0.111	0.111	0.221	0.055	0.111	0.111
r_0486 :	3.854	5.127	6.35	1.878	3.754	6.09	5.889	1.55	5.935	1.903	5.956	2.009	5.956	3.861	3.413	3.727	3.778	6.094	5.887	5.961	3.409	5.347	5.62	5.958	2.937	3.541	5.96	1.537	3.698	3.639	3.438	5.127	6.35	5.894	3.425	5.891	3.467	5.96	0.81	2.611	5.96	5.96	5.96	5.96	3.458	5.96	5.96	5.96	5.96
r_0487 :	0	0	0	0	0	0	0	0	0	0	0	0	0	0	0	0	0	0	0	0	0	0	0	0	0	0	0	0	0	0	0	0	0	0	0	0	0	0	0	0	0	0	0	0	0	0	0	0	0
r_0489 :	0	0	0	0	0	0	0	0	0	0	0	0	0	0	0	0	0	0	0	0	0	0	0	0	0	0	0	0	0	0	0	0	0	0	0	0	0	0	0	0	0	-1.164e-10	0	0	2.502	0	0	0	0
r_0490 :	0	0	0	0	0	0	0	0	0	0	0	0	0	0	0	0	0	0	0	0	0	0	0	0	0	0	0	0	0	0	0	0	0	0	0	0.679	0	0	0	0	0	0	0	0	0	0	0	0	0
r_0491 :	0.002	0	0.001	0.002	0	0	0.0002631	0	0	0.0002549	0.0006862	0.0002549	0	0.002	0.002	0.002	0	0	0	0.005	0.001	0.002	0.002	0	0	0.002	0.001	0.002	0.002	0	0	0	0.001	0	0	0.681	0.002	0.002	0.002	0.002	0	0.002	0	0.001	0	0	0	0	0
r_0492 :	0	0.002	0	0	0	0	0	0.002	0	0	0	0	0	0	0	0	0	0	0	0	0	0	0	0	0	0	0	0	0	0	0	0.002	0	0.002	0.002	0	0	0	0	0	0.002	0	0	0	2.504	0	0.002	0	0
r_0499 :	0.036	0.036	0.036	0.05	0.029	0.034	0.037	0.037	0.036	0.036	0.036	0.037	0.036	0.036	0.036	0.036	0.036	0.05	0.029	0.036	0.036	0.036	0.036	0.037	0.036	0.036	0.036	0.036	0.036	0.034	0.038	0.036	0.036	0.036	0.036	0.036	0.036	0.036	0.036	0.036	0.036	0.036	0.036	0.036	0.036	0.036	0.036	0.036	0.036
r_0501 :	0	0	0	0	0	0	0	0	0	0	0	0	0	0	0	0	0	0	0	0	0	0	0	0	0	0	0	0	0	0	0	0	0	0	0.013	0	0	0	0	0	0.131	0	0	0	0.046	0	1.052	0	0
r_0502 :	0.472	0.536	0.274	0.435	2.237	2.306	2.325	0.167	1.433	0.472	0.474	0.472	0.474	0.474	0.143	0.418	0.474	0.458	1.38	0.413	0.143	0.35	0.419	2.309	1.545	0.472	1.175	0.143	0.472	2.403	1.951	0.536	0.274	0.143	0.156	0.145	2.116	1.03	0.143	0.156	0.608	0.471	0.474	2.188	2.104	2.73	3.126	1.49	1.305
r_0503 :	0	0.012	0	0	0	0	0	0	0	0.044	0.002	0	0.002	0	0.0008089	0	0	0	0	0	0.0007984	0	0	0	0	0.044	0	0.002	0.167	0	0.007	0.012	0	0.012	0	0	0.017	0	0.044	0	0	0	0.044	0	0	0	0	0	0
r_0504 :	0	0.012	0.131	0	0	0	0	0	0	0	0	0	0	0	0.0008089	0.275	0	0	0	0.272	0.0007984	0	0	0	0	0	0	0	0	0	0.007	0.012	0.131	0.012	0	0.002	0	0.887	0.044	0.013	0	0	0	1.048	0	0	0	0	0
r_0505 :	0	0.012	0.131	0	0	0	0	0	0.955	0	0	0	0	0	0.0008089	0.275	0	0	0	0.272	0.0007984	0	3.809	0	0	0	0	0	0	0	0.007	0.012	0.131	0.012	0	0.002	0	1.441	0.044	0.013	0	0	0	1.048	0	0	0	0	0
r_0506 :	0.329	0	0	0.284	0.234	1.071	0.349	0.024	1.291	0.044	0.333	0.29	0.333	0.332	0	0	0.291	0.307	1.241	0	0	0.207	0.276	1.021	0.275	0.044	1.032	0.002	0.167	0.246	0	0	0	0	0	0	0.017	0	0	0	0	0.215	0.044	0	0	0.822	0	1.241	1.215
r_0507 :	0.329	0	0	0.284	0.234	1.071	0.349	0.024	1.291	0.044	0.333	0.29	0.333	0.332	0	0	0.291	0.307	1.241	0	0	0.207	0.276	1.021	0.275	0.044	1.032	0.002	0.167	0.246	0	0	0	0	0	0	0.017	0	0	0	0	0.215	0.044	0	0	0.822	0	1.241	1.215
r_0508 :	0.329	0	0	0.284	0.234	1.071	0.349	0.024	1.291	0.044	0.333	0.29	0.333	0.332	0	0	0.291	0.307	1.241	0	0	0.207	0.276	1.021	0.275	0.044	1.032	0.002	0.167	0.246	0	0	0	0	0	0	0.017	0	0	0	0	0.215	0.044	0	0	0.822	0	1.241	1.215
r_0509 :	0	0.012	0.131	0	0	0	0	0	0	0	0	0	0	0	0.0008089	0.275	0	0	0	0.272	0.0007984	0	0	0	0	0	0	0	0	0	0.007	0.012	0.131	0.012	0	0.002	0	0.887	0.044	0.013	0	0	0	1.048	0	0	0	0	0
r_0510 :	0.19	0.19	0.19	0.18	0.196	0.18	0.196	0.189	0.191	0.19	0.19	0.19	0.19	0.189	0.191	0.38	0.095	0.18	0.196	0.189	0.191	0.19	0.19	0.19	0.19	0.19	0.19	0.19	0.19	0.177	0.198	0.19	0.19	0.19	0.19	0.19	0.19	0.19	0.19	0.19	0.19	0.19	0.19	0.19	0.19	0.19	0.19	0.19	0.19
r_0512 :	0.107	0.107	0.107	0.101	0.11	0.101	0.11	0.106	0.107	0.106	0.107	0.106	0.107	0.106	0.107	0.107	0.107	0.101	0.11	0.106	0.107	0.107	0.107	0.107	0.107	0.107	0.107	0.107	0.107	0.099	0.111	0.107	0.107	0.107	0.107	0.107	0.107	0.107	0.107	0.107	0.107	0.107	0.107	0.107	0.107	0.107	0.107	0.213	0.053
r_0514 :	0.018	0.018	0.018	0.017	0.019	0.017	0.019	0.018	0.018	0.018	0.018	0.019	0.018	0.018	0.018	0.018	0.018	0.033	0.01	0.018	0.018	0.018	0.018	0.018	0.018	0.018	0.018	0.018	0.018	0.017	0.019	0.018	0.018	0.018	0.018	0.018	0.018	0.018	0.018	0.018	0.018	0.018	0.018	0.018	0.018	0.018	0.018	0.018	0.018
r_0525 :	0.0003418	0.0003418	0.0003418	0.0003219	0.0003527	0.0003224	0.0003524	0.0003402	0.0003427	0.0003407	0.0003424	0.0003407	0.0003424	0.0003402	0.0003427	0.0003418	0.0003418	0.0003219	0.0003527	0.0003391	0.0003432	0.0003418	0.0003418	0.000705	0.0001603	0.0003418	0.0003418	0.0003418	0.0003418	0.0003163	0.0003561	0.0003418	0.0003418	0.0003418	0.0003418	0.0003418	0.0003418	0.0003418	0.0003418	0.0003418	0.0003418	0.0003418	0.0003418	0.0003418	0.0003418	0.0003418	0.0003418	0.0003418	0.0003418
r_0528 :	0	0	0	0	0	0	0	0	0	0	0	0	0	0	0	0	0	0	0	0	0	0	0	0	0	0	0	0	0	0	0	0	0	0	0	0	0	0	0	0	0	0	0	0	0	0	0	0	0
r_0529 :	0.001	0.001	0.001	0.001	0.001	0.001	0.001	0.001	0.001	0.001	0.001	0.002	0.0007832	0.001	0.001	0.001	0.001	0.001	0.001	0.001	0.001	0.001	0.001	0.002	0.001	0.001	0.001	0.001	0.001	0.001	0.001	0.001	0.001	0.001	0.001	0.001	0.001	0.002	0.001	0.001	0.002	0.001	0.001	0.001	0.002	0.001	0.002	0.001	0.001
r_0534 :	3.387	4.44	4.44	2.332	4.44	4.44	4.44	4.44	4.44	2.408	4.44	2.461	4.44	3.385	3.204	3.515	3.254	4.44	4.44	4.44	3.198	4.44	4.44	4.44	4.44	3.231	4.44	2.28	3.3	4.44	3.227	4.44	4.44	4.44	3.205	4.44	4.44	4.44	2.288	3.21	4.44	4.44	4.44	4.44	4.44	4.44	4.44	4.44	4.44
r_0536 :	0	0	0	0	0	0	0	0	0	0	0	0	0	0	0	0	0	0	0	0	0	0	0	0	0	0	0	0	0	0	0	0	0	0	0	0	0	0	0	0	0	0	0	0	0	0	0	0	0
r_0537 :	0	0	0	0	0	0	0	0	0	0	0	0	0	0	0	0	0	0	0	0	0	0	0	0	0	0	0	0	0	0	0	0	0	0	0	0	0	0	0	0	0	0	0	0	0	0	0	0	0
r_0538 :	0	0	0	0	0	0	0	0	0	0	0	0	0	0	0	0	0	0	0	0	0	0	0	0	0	0	0	0	0	0	0	0	0	0	0	0	0	0	0	0	0	0	0	0	0	0	0	0	0
r_0539 :	0.024	0.024	0.024	0.023	0.025	0.023	0.025	0.024	0.024	0.024	0.024	0.024	0.024	0.024	0.024	0.024	0.024	0.023	0.025	0.024	0.024	0.024	0.024	0.024	0.024	0.024	0.024	0.024	0.024	0.023	0.025	0.024	0.024	0.024	0.024	0.024	0.024	0.024	0.024	0.024	0.024	0.024	0.024	0.024	0.024	0.024	0.024	0.024	0.024
r_0542 :	0.065	0.065	0.065	0.059	0.068	0.059	0.068	0.065	0.065	0.065	0.065	0.065	0.065	0.065	0.065	0.065	0.065	0.059	0.068	0.064	0.065	0.065	0.065	0.065	0.065	0.065	0.065	0.065	0.065	0.058	0.069	0.065	0.065	0.065	0.065	0.065	0.065	0.065	0.065	0.065	0.065	0.065	0.065	0.065	0.065	0.065	0.065	0.065	0.065
r_0545 :	0.065	0.065	0.065	0.059	0.068	0.059	0.068	0.065	0.065	0.065	0.065	0.065	0.065	0.065	0.065	0.065	0.065	0.059	0.068	0.064	0.065	0.065	0.065	0.065	0.065	0.065	0.065	0.065	0.065	0.058	0.069	0.065	0.065	0.065	0.065	0.065	0.065	0.065	0.065	0.065	0.065	0.065	0.065	0.065	0.065	0.065	0.065	0.065	0.065
r_0547 :	0.095	0.095	0.095	0.088	0.099	0.088	0.099	0.095	0.096	0.095	0.095	0.095	0.095	0.095	0.096	0.095	0.095	0.088	0.099	0.089	0.099	0.095	0.095	0.095	0.095	0.095	0.095	0.095	0.095	0.086	0.101	0.095	0.095	0.095	0.095	0.095	0.095	0.095	0.095	0.095	0.095	0.095	0.095	0.095	0.095	0.095	0.095	0.095	0.095
r_0548 :	0.095	0.095	0.095	0.088	0.099	0.088	0.099	0.095	0.096	0.095	0.095	0.095	0.095	0.095	0.096	0.095	0.095	0.088	0.099	0.089	0.099	0.095	0.095	0.095	0.095	0.095	0.095	0.095	0.095	0.086	0.101	0.095	0.095	0.095	0.095	0.095	0.095	0.095	0.095	0.095	0.095	0.095	0.095	0.095	0.095	0.095	0.095	0.095	0.095
r_0552 :	0	0	0	0	0	0	0	0	0	0	0	0	0	0	0	0	0	0	0	0	0	0	0	0	0	0	0	0	0	0	0	0	0	0	7.556e-05	0	0	0	0	0	0.043	0	0	0	0.003	0	0	0	0
r_0553 :	0	0	0	0	0	0	0	0	0	0	0	0	0	0	0	0	0	0	0	0	0	0	0	0	0	0	0	0	0	0	0	0	0	0	0	0	0	0	0.791	0.824	0	0	0	0	0	0	0	0	0
r_0558 :	0.015	0.015	0.015	0.014	0.016	0.014	0.016	0.015	0.015	0.015	0.015	0.015	0.015	0.015	0.015	0.015	0.015	0.014	0.016	0.03	0.008	0.015	0.015	0.015	0.015	0.015	0.015	0.015	0.015	0.014	0.016	0.015	0.015	0.015	0.015	0.015	0.015	0.015	0.015	0.015	0.015	0.015	0.015	0.015	0.015	0.015	0.015	0.015	0.015
r_0559 :	0	0	0	0	0	0	0	0	0	0	0	0	0	0	0	0	0	0	0	0	0.008	0	0	0	0	0	0	0	0	0	0	0	0	0	0	0	0	0	0	0	0	0	0	0	0	0	0	0	0
r_0560 :	0.015	0.015	0.015	0.014	0.016	0.014	0.016	0.015	0.015	0.015	0.015	0.015	0.015	0.015	0.015	0.015	0.015	0.014	0.016	0.03	0	0.015	0.015	0.015	0.015	0.015	0.015	0.015	0.015	0.014	0.016	0.015	0.015	0.015	0.015	0.015	0.015	0.015	0.015	0.015	0.015	0.015	0.015	0.015	0.015	0.015	0.015	0.015	0.015
r_0562 :	0	0	0	0	0	0	0	0	0	0	0	0	0	0	0	0	0	0	0	0	0	0	0	0	0	0	0	0	0	0	0	0	0	0	0	0	0	0	0	0	0.006	0	0	0	0	0	0	0	0
r_0563 :	0	0	0	0	0	0	0	0	0	0	0	0	0	0	0	0	0	0	0	0	0	0	0	0	0	0	0	0	0	0	0	0	0	0	0	0	0	0	0	0	0	0	0	0	0	0	0	0	0
r_0564 :	0	0	0	0	0	0	0	0	0	0	0	0	0	0	0	0	0	0	0	0	0	0	0	0	0	0	0	0	0	0	0	0	0	0	0	0	0	0	0	0	0	0	0	0	0	0	0	0	0
r_0565 :	0.018	0.018	0.018	0.017	0.019	0.017	0.019	0.018	0.018	0.018	0.018	0.019	0.018	0.018	0.018	0.018	0.018	0.033	0.01	0.018	0.018	0.018	0.018	0.018	0.018	0.018	0.018	0.018	0.018	0.017	0.019	0.018	0.018	0.018	0.018	0.018	0.018	0.018	0.018	0.018	0.018	0.018	0.018	0.018	0.018	0.018	0.018	0.018	0.018
r_0566 :	0	0	0	0	0	0	0	0	0	0	0	0	0	0	0	0	0	0	0	0	0	0	0	0	0	0	0	0	0	0	0	0	0	0	0	0	0	0	0	0	0	0	0	0	0	0	0	0	0
r_0567 :	0.03	0.03	0.03	0.03	0.029	0.03	0.029	0.03	0.03	0.03	0.03	0.03	0.03	0.03	0.03	0.03	0.03	0.03	0.029	0.03	0.03	0.03	0.03	0.03	0.03	0.03	0.03	0.03	0.03	0.03	0.029	0.03	0.03	0.03	0.03	0.03	0.03	0.03	0	0	0.03	0.03	0.03	0	0.03	0.03	0.03	0.03	0.03
r_0568 :	124991	124992	124993	124991	124999	124997	124994	2.857	124999	124990	124993	124990	124993	124991	2.874	3.05	2.764	2.732	124995	124992	2.875	3.161	2.711	124996	125002	2.868	124995	124989	124991	125003	2.985	124992	124993	124992	2.777	2.997	125000	124994	124988	2.978	2.855	124993	124993	124996	2.846	2.97	2.804	124996	2.814
r_0570 :	0.036	0.036	0.036	0.05	0.029	0.034	0.037	0.037	0.036	0.036	0.036	0.037	0.036	0.036	0.036	0.036	0.036	0.05	0.029	0.036	0.036	0.036	0.036	0.037	0.036	0.036	0.036	0.036	0.036	0.034	0.038	0.036	0.036	0.036	0.036	0.036	0.036	0.036	0.036	0.036	0.036	0.036	0.036	0.036	0.036	0.036	0.036	0.036	0.036
r_0650 :	0	0	0	0	0	0	0	0	0	0	0	0	0	0	0	0	0	0	0	0	0	0	0	0	0	0	0	0	0	0	0	0	0	0	0	0	0	0	0	0	0	0	0	0	0	0	0	0	0
r_0654 :	0	0	0	0	0	0	0	0	0	0	0	0	0	0	0	0	0	0	0	0	0	0	0	0	0	0	0	0	0	0	0	0	0	0	0	0	0	0	0	0	0	0	0	0	0	0	0	0	0
r_0658 :	0.127	0	0	0.111	0.204	0.112	0.136	0	1.083	0	0.128	0.126	0.128	0.128	0	0.143	0.127	0.111	1.021	0.141	0	0	7.759	0.127	0.143	0	0.212	0	0.127	0.126	0	0	0	0	0	0	0	0.767	0	0	0	0.127	0	0.166	0	0.238	0.144	1.144	0
r_0659 :	0.127	0.062	0.11	0.122	0.061	0.122	0.129	0.062	0.127	0.126	0.127	0.126	0.127	0.124	0.04	0.11	0.127	0.122	-0.756	0.109	0.04	0.127	-3.697	0.127	0.11	0.127	0.041	0.041	0.127	0.101	0.053	0.062	0.11	0.062	0.051	0.04	0.062	0.04	0.127	0.051	0.17	0.127	0.127	0.127	0.065	0.127	0.054	-0.89	0.127
r_0661 :	0	0	0	0	0	0	0	0	0	0	0	0	0	0	0	0	0	0	0	0	0	0	0	0	0	0	0	0	0	0	0	0	0	0	0	0	0	0	0	0	0	0	0	0	0	0	0	0	0
r_0662 :	0	0	0	0	0	0	0	0	0	0	0	0	0	0	0	0	0	0	0	0	0	0	0	0	0	0	0	0	0	0	0	0	0	0	0	0	0	0	0	0	0	0	0	0	0	0	0	0	0
r_0663 :	-0.071	-0.071	-0.071	-0.067	-0.073	-0.067	-0.073	-0.07	-0.071	-0.07	-0.071	-0.07	-0.071	-0.07	-0.071	-0.071	-0.071	-0.067	-0.073	-0.07	-0.071	-0.071	-0.071	-0.071	-0.071	-0.071	-0.071	-0.071	-0.071	-0.066	-0.073	-0.071	-0.071	-0.071	-0.071	-0.071	-0.071	-0.071	-0.071	-0.071	0.005	-0.071	-0.071	-0.071	-0.06	-0.071	1.315	-0.071	-0.071
r_0664 :	0	0	0	0	0	0	0	0	0	0	0	0	0	0	0	0	0	0	0	0	0	0	0	0	0	0	0	0	0	0	0	0	0	0	0	0	0	0	0	0	-0.076	0	0	0	-0.011	0	-1.385	0	0
r_0665 :	0.071	0.071	0.071	0.067	0.073	0.067	0.073	0.07	0.071	0.07	0.071	0.07	0.071	0.07	0.071	0.071	0.071	0.067	0.073	0.07	0.071	0.071	0.071	0.071	0.071	0.071	0.071	0.071	0.071	0.066	0.073	0.071	0.071	0.071	0.071	0.071	0.071	0.071	0.071	0.071	0.071	0.071	0.071	0.071	0.071	0.071	0.071	0.071	0.071
r_0667 :	0.005	0.005	0.005	0.005	0.005	0.005	0.005	0.005	0.005	0.005	0.005	0.005	0.005	0.005	0.005	0.005	0.005	0.005	0.005	0.01	0.003	0.005	0.005	0.005	0.005	0.005	0.005	0.005	0.005	0.005	0.005	0.005	0.005	0.005	0.005	0.005	0.005	0.005	0.005	0.005	0.005	0.005	0.005	0.005	0.005	0.005	0.005	0.005	0.005
r_0669 :	0.071	0.071	0.071	0.067	0.073	0.067	0.073	0.07	0.071	0.07	0.071	0.07	0.071	0.07	0.071	0.071	0.071	0.067	0.073	0.07	0.071	0.071	0.071	0.071	0.071	0.071	0.071	0.071	0.071	0.066	0.073	0.071	0.071	0.071	0.071	0.071	0.071	0.071	0.071	0.071	0.071	0.071	0.071	0.071	0.071	0.071	0.071	0.071	0.071
r_0670 :	0	0	0	0	0	0	0	0	0	0	0	0	0	0	0	0	0	0	0	0	0	0	0	0	0	0	0	0	0	0	0	0	0	0	0	0	0	0	0	0	0	0	0	0	0	0	0	0	0
r_0671 :	0	0	0	0	0	0	0	0	0	0	0	0	0	0	0	0	0	0	0	0	0	0	0	0	0	0	0	0	0	0	0	0	0	0	0	0	0	0	0	0	0	0	0	0	0	0	0	0	0
r_0672 :	-999999	-999999	-999999	-999999	-999999	-999999	-999999	-999999	-999999	-999999	-999999	-999999	-999999	-999999	-999999	-999999	-999999	-999999	-999999	-999999	-999999	-999999	-999999	-999999	-999999	-999999	-999999	-999999	-999999	-999999	-999999	-999999	-999999	-999999	-999999	-999999	-999999	-999999	-999999	-999999	-999999	-999999	-999999	-999999	-999999	-999999	-999999	-999999	-999999
r_0673 :	999999	999999	999999	999999	999999	999999	999999	999999	999999	999999	999999	999999	999999	999999	999999	999999	999999	999999	999999	999999	999999	999999	999999	999999	999999	999999	999999	999999	999999	999999	999999	999999	999999	999999	999999	999999	999999	999999	999999	999999	999999	999999	999999	999999	999999	999999	999999	999999	999999
r_0674 :	0	-0.011	0	-0.023	0	0	0	-0.011	0	-0.075	0	0	0	0	0	0	0	0	-0.124	0	0	0	0	0	0	-0.119	0	-0.119	0	0	0	-0.011	0	0	0	0	-0.029	0	-0.076	0	0	-0.119	-0.119	0	0	0	0	-0.011	0
r_0678 :	0.065	0.065	0.065	0.059	0.068	0.059	0.068	0.065	0.065	0.065	0.065	0.065	0.065	0.065	0.065	0.065	0.065	0.059	0.068	0.064	0.065	0.065	0.065	0.065	0.065	0.065	0.065	0.065	0.065	0.058	0.069	0.065	0.065	0.065	0.065	0.065	0.065	0.065	0.065	0.065	0.065	0.065	0.065	0.065	0.065	0.065	0.065	0.065	0.065
r_0689 :	0	0	0	0	0	0	0	0	0	0	0	0	0	0	0	0	0	0	0	0	0	0	0	0	0	0	0	0	0	0	0	0	0	0	0	0	0	0	0	0	0	0	0	0	0	0	0	0	0
r_0692 :	0.065	0	0	0.061	0.067	0.062	0.067	0.065	0.065	0.065	0.065	0.065	0.065	0	0.065	0.065	0.065	0.061	0.067	0	0.068	0	0.065	0.065	0.065	0.065	0.065	0.065	0.065	0.06	0.068	0	0	0.065	0.065	0.065	0.065	0.065	0.065	0.065	0	0.065	0.065	0.065	0.065	0.065	0.065	0.065	0.065
r_0693 :	0	0.065	0.065	0	0	0	0	0	0	0	0	0	0	0.065	0	0	0	0	0	0.059	0	0.065	0	0	0	0	0	0	0	0	0	0.065	0.065	0	0	0	0	0	0	0	0.065	0	0	0	0	0	0	0	0
r_0694 :	0	0	0	0	0	0	0	0	0	0	0	0	0	0	0	0	0	0	0	0	0	0	0	0	0	0	0	0	0	0	0	0	0	0	0	0	0	0	0	0	0	0	0	0	0	0	0	0	0
r_0697 :	0	0	0	0	0	0	0	0	0	0	0	0	0	0	0	0	0	0	0	0	0	0	0	0	0	0	0	0	0	0	0	0	0	0	0	0	0	0	0.791	0.824	0	0	0	0	0	0	0	0	0
r_0698 :	0.003	0.003	0.003	0.002	0.003	0.002	0.003	0.003	0.003	0.003	0.003	0.003	0.003	0.003	0.003	0.003	0.003	0.002	0.003	0.005	0.001	0.003	0.003	0.003	0.003	0.003	0.003	0.003	0.003	0.002	0.003	0.003	0.003	0.003	0.003	0.003	0.003	0.003	0.003	0.003	0.003	0.003	0.003	0.003	0.003	0.003	0.003	0.003	0.003
r_0699 :	-0.069	-0.069	-0.069	-0.063	-0.072	-0.826	-0.072	-0.068	-0.069	-0.068	-0.069	-0.068	-0.069	-0.068	-0.069	-0.069	-0.069	-0.063	-1.088	-0.068	-0.069	-0.069	-0.069	-0.799	-0.069	-0.069	-0.767	-0.069	-0.069	-0.061	-0.073	-0.069	-0.069	-0.069	-0.069	-0.069	-0.069	-0.069	-0.069	-0.069	-0.069	-0.069	-0.069	-0.826	-0.069	-0.069	-0.069	-1.094	-1.077
r_0701 :	0.109	0.109	0.109	0.103	0.112	0.103	0.112	0.108	0.109	0.108	0.109	0.108	0.109	0.108	0.109	0.109	0.109	0.103	0.112	0.108	0.109	0.109	0.109	0.109	0.109	0.109	0.109	0.109	0.109	0.101	0.113	0.109	0.109	0.109	0.109	0.109	0.109	0.109	0.109	0.109	0.109	0.109	0.109	0.109	0.109	0.109	0.109	0.109	0.109
r_0711 :	0.105	0.105	0.105	0.099	0.108	0.099	0.108	0.105	0.105	0.105	0.105	0.105	0.105	0.105	0.105	0.105	0.105	0.099	0.108	0.104	0.105	0.105	0.105	0.105	0.105	0.105	0.105	0.105	0.105	0.098	0.109	0.105	0.105	0.105	0.105	0.105	0.105	0.105	0.105	0.105	0.105	0.105	0.105	0.105	0.105	0.105	0.105	0.105	0.105
r_0713 :	999999	999999	999999	999999	999999	999999	999999	999999	999999	999999	999999	999999	999999	999999	999999	999999	999999	999999	999999	999999	999999	999999	999999	999999	999999	999999	999999	999999	999999	999999	999999	999999	999999	999999	999999	999999	999999	999999	999999	999999	999999	999999	999999	999999	999999	999999	999997	999999	999999
r_0714 :	-999999	-999999	-999999	-999999	-999999	-999999	-999999	-999999	-999999	-999999	-999999	-999999	-999999	-999999	-999999	-999999	-999999	-999999	-999999	-999999	-999999	-750022	-749988	-999999	-999999	-999999	-999999	-999999	-999999	-999999	-999999	-999999	-999999	-999999	-999999	-750022	-999999	-999999	-999999	-750026	-999999	-999999	-999999	-999999	-999999	-999999	-999999	-999999	-999999
r_0715 :	0	0	-7.556e-05	0	0	0	0	0	0	0	0	0	0	0	0	0	-7.556e-05	0	0	0	-3.793e-05	1.513e-09	-7.556e-05	0	-7.556e-05	0	0	0	0	-7.024e-05	0	0	-7.556e-05	0	-7.556e-05	0	-7.556e-05	0	0	0	-0.043	0	0	0	-0.003	0	-7.556e-05	0	0
r_0716 :	0	0	0	0	0	0	0	0	0	0	0	0	0	0	0	0	0	0	0	0	0	0	0	0	0	0	0	0	0	0	0	0	0	0	0	0	0	0	0	0	0	0	0	0	0	0	0	0	0
r_0717 :	0	0	0	0	0	0	0	0	0	0	0	0	0	0	0	0	0	0	0	0	0	0	0	0	0	0	0	0	0	0	0	0	0	0	0	0	0	0	0	0	0	0	0	0	0	0	0	0	0
r_0718 :	0.103	0	0.049	0.096	0	0.096	0.115	0	1.064	0.065	0.109	0.065	0.109	0.109	0.194	0.065	0.065	0.096	0.115	0.064	0.077	0.108	0.136	0.065	0.049	0.108	0.193	0.193	0.108	0.038	0	0	0.049	0	0.065	0.135	0	0.753	0.065	0	0.065	0.108	0.108	0.065	0	0.193	2.211	0	0.108
r_0722 :	0.297	0.297	0.297	0.28	0.305	0.281	0.305	0.295	0.297	0.296	0.297	0.296	0.297	0.295	0.297	0.297	0.297	0.28	0.305	0.294	0.298	0.593	0.148	0.297	0.297	0.297	0.297	0.297	0.297	0.276	0.308	0.297	0.297	0.297	0.297	0.297	0.297	0.297	0.297	0.297	0.297	0.297	0.297	0.297	0.297	0.297	0.297	0.297	0.297
r_0723 :	-0.297	-0.297	-0.297	-0.28	-0.305	-0.281	-0.305	-0.295	-0.297	-0.296	-0.297	-0.296	-0.297	-0.295	-0.297	-0.297	-0.297	-0.28	-0.305	-0.294	-0.298	-0.593	-0.148	-0.297	-0.297	-0.297	-0.297	-0.297	-0.297	-0.276	-0.308	-0.297	-0.297	-0.297	-0.297	-0.297	-0.297	-0.297	-0.297	-0.297	-0.297	-0.297	-0.297	-0.297	-0.297	-0.297	-0.297	-0.297	-0.297
r_0724 :	0.329	0.023	0.131	0.284	0.234	1.071	0.349	0.024	1.291	0.088	0.335	0.29	0.335	0.332	0.002	0.275	0.291	0.307	1.241	0.272	0.002	0.207	0.276	1.021	0.275	0.088	1.032	0.003	0.334	0.246	0.013	0.023	0.131	0.023	0.013	0.002	0.034	0.887	0.088	0.013	0.131	0.215	0.088	1.048	0.046	0.822	1.052	1.241	1.215
r_0725 :	0.47	0.535	0.273	0.433	2.236	2.305	2.324	0.166	1.432	0.471	0.472	0.471	0.473	0.471	0.142	0.416	0.472	0.457	1.378	0.412	0.142	0.348	0.417	2.308	1.543	0.47	1.174	0.141	0.471	2.402	1.949	0.535	0.273	0.141	0.154	0.143	2.115	1.029	0.141	0.154	0.607	0.47	0.473	2.187	2.102	2.729	3.125	1.489	1.303
r_0726 :	0.006	0.006	0.006	0.005	0.006	0.005	0.006	0.006	0.006	0.006	0.006	0.006	0.006	0.006	0.006	0.006	0.006	0.005	0.006	0.011	0.003	0.006	0.006	0.006	0.006	0.006	0.006	0.006	0.006	0.005	0.006	0.006	0.006	0.006	0.006	0.006	0.006	0.006	0.006	0.006	0.006	0.006	0.006	0.006	0.006	0.006	0.006	0.006	0.006
r_0727 :	0	0	0	0	0	0	0	0	0	0	0	0	0	0	0	0	0	0	0	0	0	0	0	0	0	0	0	0	0	0	0	0	0	0	0	0	0	0	0	0	0	0	0	0	0	0	0	0	0
r_0729 :	0.019	0.019	0.019	0.018	0.019	0.018	0.019	0.019	0.019	0.019	0.019	0.019	0.019	0.019	0.019	0.019	0.019	0.018	0.019	0.018	0.019	0.019	0.019	0.019	0.019	0.019	0.019	0.019	0.019	0.017	0.019	0.019	0.019	0.019	0.019	0.019	0.019	0.019	0.019	0.019	0.019	0.019	0.019	0.019	0.019	0.019	0.019	0.019	0.019
r_0731 :	0	0	0	0	14.424	1.825	1.709	26.159	0	0	0	0	0	0	0	0	0	0	0	0	0	0	0	1.8	19.207	0	0.572	0	0	16.924	1.326	0	0	0	0	0	16.549	0	0	0	0	0	0	1.776	1.51	2.211	0	0	0.666
r_0732 :	0.47	0.535	0.273	0.433	-12.188	0.48	0.615	-25.993	1.432	0.471	0.472	0.471	0.473	0.471	0.142	0.416	0.472	0.457	1.378	0.412	0.142	0.348	0.417	0.508	-17.664	0.47	0.602	0.141	0.471	-14.522	0.624	0.535	0.273	0.141	0.154	0.143	-14.434	1.029	0.141	0.154	0.607	0.47	0.473	0.411	0.592	0.518	3.125	1.489	0.637
r_0733 :	0.329	0.023	0.131	0.284	0.234	1.071	0.349	0.024	1.291	0.088	0.335	0.29	0.335	0.332	0.002	0.275	0.291	0.307	1.241	0.272	0.002	0.207	0.276	1.021	0.275	0.088	1.032	0.003	0.334	0.246	0.013	0.023	0.131	0.023	0.013	0.002	0.034	0.887	0.088	0.013	0.131	0.215	0.088	1.048	0.046	0.822	1.052	1.241	1.215
r_0735 :	0	0	0	0	0	0	0	0	0	0	0	0	0	0	0	0	0	0	0	0	0	0	0	0	0	0	0	0	0	0	0	0	0	0	0	0	0	0	0	0	0	0	0	0	0	0	0	0	0
r_0736 :	0.014	0	0.015	0.013	0	0.014	0.006	0.014	0.014	0.014	0.014	0.014	0.014	0.014	0.014	0.014	0.014	0	0.015	0.012	0	0.011	0.014	0.014	0.014	0.014	0.014	0.014	0.014	0.013	0.015	0	0.015	0	0.015	0	0.014	0.014	0.014	0	0.015	0.014	0.014	0.014	0.015	0.014	0.015	0.014	0.014
r_0737 :	0.0008846	0.015	0	0.000836	0.016	0	0.009	0.0009972	0.0008866	0.0008819	0.000886	0.0008819	0.000886	0.0008806	0.001	0.0008846	0.0008846	0.014	0.0009111	0	0.008	0	0.0008846	0.0008846	0.0008846	0.001	0.0008846	0.001	0.001	0.0008223	0.0009195	0.015	0	0	0	0.015	0.0008846	0.001	0.001	0	0	0.0008846	0.0008846	0.001	0	0.0008846	0	0.0008846	0.0008846
r_0738 :	0	0	0	0	0	0	0	0	0	0	0	0	0	0	0	0	0	0	0	0.018	0	0.004	0	0	0	0	0	0	0	0	0	0	0	0.015	0	0	0	0	0	0.015	0	0	0	0	0	0	0	0	0
r_0739 :	0.015	0.015	0.015	0.014	0.016	0.014	0.016	0.015	0.015	0.015	0.015	0.015	0.015	0.015	0.015	0.015	0.015	0.014	0.016	0.03	0.008	0.015	0.015	0.015	0.015	0.015	0.015	0.015	0.015	0.014	0.016	0.015	0.015	0.015	0.015	0.015	0.015	0.015	0.015	0.015	0.015	0.015	0.015	0.015	0.015	0.015	0.015	0.015	0.015
r_0747 :	0	0	0	0	0	0	0	0	0	0	0	0	0	0	0	0	0	0	0	0	0	0	0	0	0	0	0	0	0	0	0	0	0	0	0	0	0	0	0	0	0	0	0	0	0	0	0	0	0
r_0748 :	0	0	0	0	0	0	0	0	0	0	0	0	0	0	0	0.0001693	0	0	0	0.0003361	8.5e-05	0	0	0	0	0	0	0	0	0	0	0	0	0.0001693	0.0001693	0	0.0001693	0	0.0001693	0.0001693	0.0001693	0	0	0	0	0	0.0001693	0	0
r_0750 :	0	0	0	0	0	0	0	0	0	0	0	0	0	0	0	0	0	0	0	0	0	0	0	0	0	0	0	0	0	0	0	0	0	0	0	0	0	0	0	0	0	0	0	0	0	0	0	0	0
r_0752 :	0	0	0	0	0	0	0	0.0001686	0.0001697	0	0	0	0	0	0.0001697	0	0	0	0	0	0	0.0001693	0.0001693	0	0.0001693	0	0	0	0	0.0001574	0	0	0	0	0	0	0	0	0	0	0	0.0001693	0	0	0	0.0001693	0	0	0
r_0754 :	0	0.0001693	0.0001693	0	0	0	0	0	0	0	0	0	0	0	0	0	0	0	0	0	0	0	0	0	0	0	0	0	0	0	0	0.0001693	0.0001693	0	0	0.0001693	0	0.0001693	0	0	0	0	0	0.0001693	0.0001693	0	0	0	0
r_0756 :	0.0001693	0	0	0.00016	0.0001744	0.0001603	0.0001743	0	0	0.0001688	0.0001696	0.0001688	0.0001696	0.0001686	0	0	0.0001693	0.00016	0.0001744	0	0	0	0	0.0001693	0	0.0001693	0.0001693	0.0001693	0.0001693	0	0.000176	0	0	0	0	0	0	0	0	0	0	0	0.0001693	0	0	0	0	0.0001693	0.0001693
r_0757 :	0.000306	0.000306	0.000306	0.0002648	0.0003285	0.0002659	0.0003278	0.0003026	0.0003077	0.0003037	0.0003071	0.0003037	0.0003071	0.0003026	0.0003077	0.000306	0.000306	0.0002648	0.0003285	0.001	0	0.000306	0.000306	0.000306	0.000306	0.000306	0.000306	0.000306	0.000306	0.0002532	0.0003355	0.000306	0.000306	0.000306	0.000306	0.000306	0.000306	0.000306	0.000306	0.000306	0.000306	0.000306	0.000306	0.000306	0.000306	0.000306	0.000306	0.000306	0.000306
r_0758 :	0.000306	0.000306	0.000306	0.0002648	0.0003285	0.0002659	0.0003278	0.0003026	0.0003077	0.0003037	0.0003071	0.0003037	0.0003071	0.0003026	0.0003077	0.000306	0.000306	0.0002648	0.0003285	0.001	0	0.000306	0.000306	0.000306	0.000306	0.000306	0.000306	0.000306	0.000306	0.0002532	0.0003355	0.000306	0.000306	0.000306	0.000306	0.000306	0.000306	0.000306	0.000306	0.000306	0.000306	0.000306	0.000306	0.000306	0.000306	0.000306	0.000306	0.000306	0.000306
r_0759 :	0.019	0.019	0.078	0.016	0.021	0.016	0.021	0.019	0.019	0.019	0.019	0.019	0.019	0.019	0.019	0.078	0.019	0.016	0.021	0.077	0.019	0.019	0.079	0.062	0.078	0.019	0.019	0.019	0.019	0.069	0.021	0.019	0.078	0.019	0.019	0.078	0	0.019	0.019	0.019	0.019	0.019	0.019	0.079	0.019	0.019	0.079	0.019	0.019
r_0762 :	0	0	0	0	0	0	0	0	0	0	0	0	0	0	0	0	0	0	0	0	0	0	0	0	0	0	0	0	0	0	0	0	0	0	0	0	0	0	0	0	0	0	0	0	0	0	0	0	0
r_0764 :	0	0	0	0	0	0	0	0	0	0	0	0	0	0	0	0	0	0	0	0	0	0	0	0	0	0	0	0	0	0	0	0	0	0	0	0	0	0	0	0	0	0	0	0	0	0	0	0	0
r_0765 :	0	0	0	0	0	0	0	0	0	0	0	0	0	0	0	0	0	0	0	0	0	0	0	0	0	0	0	0	0	0	0	0	0	0	0	0	0	0	0	0	0	0	0	0	0	0	0	0	0
r_0766 :	0	0	0	0	0	0	0	0	0	0	0	0	0	0	0	0	0	0	0	0	0	0	0	0	0	0	0	0	0	0	0	0	0	0	0	0	0	0	0	0	0	0	0	0	0	0	0	0	0
r_0768 :	0	0	0	0	0	0	9.138e-11	0	0	0	0	0	0	0	0	0	0	3.366e-13	0	0	0	0	0	0	0	0	0	0	0	0	1.104e-11	0	0	0	0	0	-2.365e-10	0	0	0	0	0	0	0	0	0	0	-1.164e-10	0
r_0769 :	0	0	0	0	0	0	0	0	0	0	0	0	0	0	0	0	0	0	0	0	0	0	0	0	0	0	0	0	0	0	0	0	0	0	0	0	0	0	0	0	0	0	0	0	0	0	0	0	0
r_0770 :	0	0	0	0	0	0	0	0	0	0	0	0	0	1.149	0.622	1.064	0	0	5.009	2.198	0	0	0	0	0	0	0	0	0	0	0	0	0	0	0.793	0	0	3.197	0	0	0	0	0	0	0	0	0	0	0
r_0771 :	0	0	-3.107e-11	0	0	0	0	0	0	0	0	0	0	0	0	0	0	0	0	0	0	0	0	0	0	0	0	0	0	0	0	0	-3.107e-11	0	0	0	0	0	1.572e-10	0	0	0	0	2.512e-10	0	0	0	0	0
r_0772 :	0	0	0	0	0	0	0	0	0	0	0	0	0	0	0	0	0	0	0	0	0	0	0	0	0	0	0	0	0	0	0	0	0	0	0	0	0	0	0	0	0	0	0	0	0	0	0	0	0
r_0773 :	2.168	2.54	2.939	1.942	18.381	9.552	6.879	27.586	13.566	1.686	3.254	2.09	3.253	1.023	0.654	0.941	2.099	4.125	3.873	0.974	1.187	1.804	24.818	9.421	24.126	1.686	7.078	1.272	2.18	23.356	4.541	2.54	2.939	2.53	0.503	0.653	19.796	3.972	0.567	0.47	3.164	3.989	3.718	9.428	2.297	9.213	12.866	9.108	8.632
r_0774 :	0	0	0	0	0	0	0	0	0	0	0	0	0	0	0	0	0	0	0	0	0	0	0	0	0	0	0	0	0	0	0	0	0	0	0	0	0	0	0	0	0	0	0	0	0	0	0	0	0
r_0784 :	0	0	0	0	0	0	0	0	0	0	0	0	0	0	0	0	0	0	0	0	0	0	0	0	0	0	0	0	0	0	0	0	0	0	0	0	0	0	0	0	0	0	0	0	0	0	0	0	0
r_0785 :	0	0	0	0	0	0	9.138e-11	0	0	0	0	0	0	0	0	0	0	3.366e-13	0	0	0	0	0	0	0	0	0	0	0	0	1.104e-11	0	0	0	0	0	-2.365e-10	0	0	0	0	0	0	0	0	0	0	-1.164e-10	0
r_0786 :	0	0	0	0	0	0	0	0	0	0	0	0	0	0	0	0	0	0	0	0	0	0	0	0	0	0	0	0	0	0	0	0	0	0	0	0	0	0	0	0	0	0	0	0	0	0	0	0	0
r_0792 :	0.014	0.013	0.014	0.013	0.015	0.029	0.006	0.014	0.014	0.014	0.014	0.014	0.014	0.014	0.014	0.014	0.014	0.013	0.015	0.012	0	0.011	0.014	0.014	0.014	0.014	0.014	0.014	0.014	0.013	0.015	0.013	0.014	0.006	0.014	0.006	0.014	0.014	0.014	0.005	0.014	0.014	0.014	0.014	0.013	0.014	0.014	0.014	0.014
r_0799 :	0	0	0	0	0	0	0	0	0	0	0	0	0	0	0	0	0	0	0	0	0	0	0	0	0	0	0	0	0	0	0	0	0	0	0	0	0	0	0	0	0	0	0	0	0	0	0	0	0
r_0800 :	0.354	0.368	0.355	0.351	0.371	0.35	0.365	0.354	0.354	0.353	0.355	0.353	0.355	0.353	0.355	0.354	0.354	0.348	0.365	0.351	0.362	249978	250007	0.355	0.354	0.354	0.354	0.354	0.354	0.35	0.357	0.368	0.355	0.353	0.315	249977	0.354	0.361	0.354	249973	0.321	0.354	0.354	0.355	0.315	0.354	0.315	0.354	0.354
r_0805 :	0	0	0	0	0	0	0	0	0	0	0	0	0	0	0	0	0	0	0	0	0	0	0	0	0	0	0	0	0	0	0	0	0	0	0	0	0	0	0	0	0	0	0	0	0	0	0	0	0
r_0806 :	0	0	0	0	0	0.015	0	0	0	0	0	0	0	0	0	0	0	0	0	0	0	0	0	0	0	0	0	0	0	0	0	0	0	0	0	0	0	0	0	0	0	0	0	0	0	0	0	0	0
r_0811 :	1.048	1.464	0.841	0.99	1.079	1.007	1.07	1.043	1.05	1.045	1.049	1.045	1.049	1.043	1.05	1.238	0.953	0.99	1.079	1.058	1.052	1.052	1.048	1.048	1.048	1.048	1.048	1.056	1.043	0.974	1.089	1.464	0.841	1.063	1.05	1.05	1.048	1.048	1.048	1.065	1.049	1.048	1.048	1.048	1.049	1.048	1.049	1.048	1.048
r_0816 :	0.019	0.019	0.019	0.016	0.021	0.016	0.021	0.019	0.019	0.019	0.019	0.019	0.019	0.019	0.019	0.019	0.019	0.016	0.021	0.019	0.019	0.019	0.019	0.019	0.019	0.019	0.019	0.019	0.019	0.015	0.021	0.019	0.019	0.019	0.019	0.078	0	0.019	0.019	0.019	0.019	0.019	0.019	0.019	0.019	0.019	0.019	0.019	0.019
r_0817 :	0	0	0	0	0	0	0	0	0	0	0	0	0	0	0	0	0	0	0	0	0	0	0	0	0	0	0	0	0	0	0	0	0	0	0	0	0	0	0	0	0	0	0	0	0	0	0	0	0
r_0818 :	0.019	0.019	0.078	0.016	0.021	0.016	0.021	0.019	0.019	0.019	0.019	0.019	0.019	0.019	0.019	0.078	0.019	0.016	0.021	0.077	0.019	0.019	0.079	0.062	0.078	0.019	0.019	0.019	0.019	0.069	0.021	0.019	0.078	0.019	0.019	0.078	0	0.019	0.019	0.019	0.019	0.019	0.019	0.079	0.019	0.019	0.079	0.019	0.019
r_0819 :	0	0	0.059	0	0	0	0	0	0	0	0	0	0	0	0	0.059	0	0	0	0.059	0	0	0.06	0.043	0.059	0	0	0	0	0.054	0	0	0.059	0	0	0	0.011	0	0	0	0	0	0	0.06	0	0	0.06	0	0
r_0831 :	0	0	0	0	0	0	0	0	0.955	0	0	0	0	0	0	0	0	0	0	0	0	0	3.809	0	0	0	0	0	0	0	0	0	0	0	0	0	0	0.553	0	0	0	0	0	0	0	0	0	0	0
r_0832 :	0	0	0	0	0	0	0	0	0.955	0	0	0	0	0	0	0	0	0	0	0	0	0	3.809	0	0	0	0	0	0	0	0	0	0	0	0	0	0	0.553	0	0	0	0	0	0	0	0	0	0	0
r_0847 :	0	0	0	0	0	0	0	0	0	0	0	0	0	0	0	0	0	0	0	0	0	0	0	0	0	0	0	0	0	0	0	0	0	0	0	0	0	0	0	0	0	0	0	0	0	0	0	0	0
r_0848 :	0	0	0	0	0	0	0	0	0	0	0	0	0	0	0	0	0	0	0	0	0	0	0	0	0	0	0	0	0	0	0	0	0	0	0	0	0	-4.191e-11	0	0	0	0	0	0	0	0	0	0	0
r_0851 :	999997	999997	999997	999999	999999	999999	999999	999999	999999	999999	999997	999999	999997	999997	999997	999997	999997	999999	999999	999997	999997	999997	999999	999999	999999	999997	999998	999999	999997	999999	999999	999997	999997	999997	999997	999997	999999	999997	999999	999997	999997	999999	999999	999999	999999	999999	999999	999999	999999
r_0852 :	0.049	0.049	0.049	0.046	0.051	0.046	0.051	0.049	0.049	0.049	0.049	0.049	0.049	0.049	0.049	0.049	0.049	0.046	0.051	0.049	0.049	0.049	0.049	0.049	0.049	0.049	0.049	0.049	0.049	0.046	0.051	0.049	0.049	0.049	0.049	0.049	0.049	0.049	0.049	0.049	0.049	0.049	0.049	0.049	0.049	0.049	0.049	0.049	0.049
r_0855 :	0.036	0.036	0.036	0.05	0.029	0.034	0.037	0.037	0.036	0.036	0.036	0.037	0.036	0.036	0.036	0.036	0.036	0.05	0.029	0.036	0.036	0.036	0.036	0.037	0.036	0.036	0.036	0.036	0.036	0.034	0.038	0.036	0.036	0.036	0.036	0.036	0.036	0.036	0.036	0.036	0.036	0.036	0.036	0.036	0.036	0.036	0.036	0.036	0.036
r_0883 :	0	0	0	0	0	0	1.455e-11	0	0	0	0	0	0	0	0	0	0	0	0	0	0	0	0	0	0	0	0	0	0	0	0	0	0	0	0	0	0	0	0	0	0	0	0	0	0	0	0	0	0
r_0884 :	0	0	0	0	0	0	0	0	0	0	0	0	0	0	0	0	0	0	0	0	0	0	0	0	0	0	0	0	0	0	0	0	0	0	0	0	0	0	0	0	0	0	0	0	0	0	0	0	0
r_0886 :	0	0	0	0	0	0	0	0	0	0	0	0	0	0	0	0	0	0	0	0	0	0	0	0	0	0	0	0	0	0	0	0	0	0	1.723	0	0	3.023	0	0	3.023	0	0	0	3.023	0	3.023	0	0
r_0887 :	1.97	2.607	3.205	0.982	0.853	3.088	2.987	0	3.001	0.994	3.021	1.048	3.021	1.973	1.715	1.905	1.932	3.09	2.986	3.016	1.718	2.706	2.535	3.022	0	1.814	3.023	0.777	1.892	0.617	1.762	2.607	3.205	2.957	0	2.954	0.53	0	0.816	1.728	0	3.023	3.023	3.023	0	3.023	0	3.023	3.023
r_0888 :	1.031	1.448	0.823	0.975	1.062	0.976	1.061	1.027	1.034	1.028	1.033	1.028	1.033	1.027	1.034	1.221	0.936	0.975	1.062	1.024	1.035	1.031	1.031	1.031	1.031	1.031	1.031	1.04	1.027	0.959	1.072	1.448	0.823	1.031	1.031	1.031	1.031	1.031	1.031	1.031	1.031	1.031	1.031	1.031	1.031	1.031	1.031	1.031	1.031
r_0889 :	0	0	0.078	0	6.398	0	0	13.263	0.058	0	0	0	0	0	0.207	0.005	0	0	0	0.049	0.175	0.061	1.908	0	9.069	0	0	0.207	0	7.477	0	0	0.078	0.197	0.195	0.207	7.479	0	0.164	0.195	0	0	0	0	0	0	0	0	0
r_0891 :	0.507	0.583	0.31	0.466	2.275	2.338	2.363	0.202	1.468	0.552	0.511	0.507	0.511	0.509	0.179	0.453	0.509	0.489	1.417	0.455	0.176	0.385	0.454	2.344	1.58	0.551	1.211	0.18	0.675	2.433	1.996	0.583	0.31	0.19	0.191	0.18	2.168	1.066	0.222	0.191	0.643	0.506	0.553	2.223	2.139	2.765	3.161	1.526	1.34
r_0892 :	3.854	5.127	6.35	1.878	3.754	6.09	5.889	1.55	5.935	1.903	5.956	2.009	5.956	3.861	3.413	3.727	3.778	6.094	5.887	5.961	3.409	5.347	5.62	5.958	2.937	3.541	5.96	1.537	3.698	3.639	3.438	5.127	6.35	5.894	3.425	5.891	3.467	5.96	0.81	2.611	5.96	5.96	5.96	5.96	3.458	5.96	5.96	5.96	5.96
r_0893 :	3.347	4.544	6.041	1.412	1.479	3.752	3.526	1.348	4.466	1.351	5.445	1.502	5.445	3.352	3.234	3.274	3.269	5.605	4.47	5.506	3.233	4.962	5.166	3.614	1.358	2.99	4.749	1.358	3.023	1.206	1.443	4.544	6.041	5.704	3.234	5.711	1.299	4.894	0.588	2.42	5.316	5.453	5.406	3.736	1.319	3.194	2.798	4.434	4.62
r_0902 :	-0.297	-0.297	-0.297	-0.28	-0.305	-0.281	-0.305	-0.295	-0.297	-0.296	-0.297	-0.296	-0.297	-0.295	-0.297	-0.297	-0.297	-0.28	-0.305	-0.294	-0.298	-0.593	-0.148	-0.297	-0.297	-0.297	-0.297	-0.297	-0.297	-0.276	-0.308	-0.297	-0.297	-0.297	-0.297	-0.297	-0.297	-0.297	-0.297	-0.297	-0.297	-0.297	-0.297	-0.297	-0.297	-0.297	-0.297	-0.297	-0.297
r_0904 :	0.015	0.015	0.015	0.014	0.016	0.014	0.016	0.015	0.015	0.015	0.015	0.015	0.015	0.015	0.015	0.015	0.015	0.014	0.016	0.03	0.008	0.015	0.015	0.015	0.015	0.015	0.015	0.015	0.015	0.014	0.016	0.015	0.015	0.015	0.015	0.015	0.015	0.015	0.015	0.015	0.015	0.015	0.015	0.015	0.015	0.015	0.015	0.015	0.015
r_0907 :	-0.041	-0.041	-0.041	-0.031	-0.042	-0.054	-0.033	-0.033	-0.041	-0.041	-0.04	-0.04	-0.041	-0.042	-0.033	-0.041	-0.041	-0.038	-0.042	-0.04	-0.041	-0.041	-0.041	-0.041	-0.041	-0.033	-0.041	-0.033	-0.041	-0.058	-0.023	-0.041	-0.041	-0.033	-0.041	-0.035	-0.041	-0.041	-0.041	-0.041	-0.034	-0.033	-0.041	-0.041	-0.041	-0.041	-0.041	-0.041	-0.033
r_0908 :	0.036	0.036	0.036	0.05	0.029	0.034	0.037	0.037	0.036	0.036	0.036	0.037	0.036	0.036	0.036	0.036	0.036	0.05	0.029	0.036	0.036	0.036	0.036	0.037	0.036	0.036	0.036	0.036	0.036	0.034	0.038	0.036	0.036	0.036	0.036	0.036	0.036	0.036	0.036	0.036	0.036	0.036	0.036	0.036	0.036	0.036	0.036	0.036	0.036
r_0909 :	0	0	0	0	0	0	0	0	0	0	0	0	0	0	0	0	0	0	0	0	0	0	0	0	0	0	0	0	0	0	0	0	0	0	0	0	0	0	0	0	0	0	0	0	0	0	0	0	0
r_0910 :	0	0	0	0	0	0	0	0	0	0	0	0	0	0	0	0	0	0	0	0	0	0	0	0	0	0	0	0	0	0	0	0	0	0	0	0	0	0	0	0	0	0	0	0	0	0	0	0	0
r_0911 :	0.036	0.036	0.036	0.05	0.029	0.034	0.037	0.037	0.036	0.036	0.036	0.037	0.036	0.036	0.036	0.036	0.036	0.05	0.029	0.036	0.036	0.036	0.036	0.037	0.036	0.036	0.036	0.036	0.036	0.034	0.038	0.036	0.036	0.036	0.036	0.036	0.036	0.036	0.036	0.036	0.036	0.036	0.036	0.036	0.036	0.036	0.036	0.036	0.036
r_0912 :	0.036	0.036	0.036	0.05	0.029	0.034	0.037	0.037	0.036	0.036	0.036	0.037	0.036	0.036	0.036	0.036	0.036	0.05	0.029	0.036	0.036	0.036	0.036	0.037	0.036	0.036	0.036	0.036	0.036	0.034	0.038	0.036	0.036	0.036	0.036	0.036	0.036	0.036	0.036	0.036	0.036	0.036	0.036	0.036	0.036	0.036	0.036	0.036	0.036
r_0913 :	0	0	0	0	0	0	0	0	0	0	0	0	0	0	0	0	0	0	0	0	0	0	0	0	0	0	0	0	0	0	0	0	0	0	0	0	0	0	0	0	0	0	0	0	0	0	0	0	0
r_0914 :	0.036	0.036	0.036	0.05	0.029	0.034	0.037	0.037	0.036	0.036	0.036	0.037	0.036	0.036	0.036	0.036	0.036	0.05	0.029	0.036	0.036	0.036	0.036	0.037	0.036	0.036	0.036	0.036	0.036	0.034	0.038	0.036	0.036	0.036	0.036	0.036	0.036	0.036	0.036	0.036	0.036	0.036	0.036	0.036	0.036	0.036	0.036	0.036	0.036
r_0915 :	0.036	0.036	0.036	0.05	0.029	0.034	0.037	0.037	0.036	0.036	0.036	0.037	0.036	0.036	0.036	0.036	0.036	0.05	0.029	0.036	0.036	0.036	0.036	0.037	0.036	0.036	0.036	0.036	0.036	0.034	0.038	0.036	0.036	0.036	0.036	0.036	0.036	0.036	0.036	0.036	0.036	0.036	0.036	0.036	0.036	0.036	0.036	0.036	0.036
r_0916 :	0.036	0.036	0.036	0.058	0.029	0.034	0.037	0.045	0.036	0.036	0.036	0.037	0.036	0.036	0.044	0.036	0.036	0.05	0.029	0.036	0.036	0.036	0.036	0.037	0.036	0.044	0.036	0.044	0.036	0.034	0.046	0.036	0.036	0.044	0.036	0.042	0.036	0.036	0.036	0.036	0.043	0.044	0.036	0.036	0.036	0.036	0.036	0.036	0.044
r_0917 :	0.507	0.583	0.31	0.466	2.275	2.338	2.363	0.202	1.468	0.552	0.511	0.507	0.511	0.509	0.179	0.453	0.509	0.489	1.417	0.455	0.176	0.385	0.454	2.344	1.58	0.551	1.211	0.18	0.675	2.433	1.996	0.583	0.31	0.19	0.191	0.18	2.168	1.066	0.222	0.191	0.643	0.506	0.553	2.223	2.139	2.765	3.161	1.526	1.34
r_0918 :	0.507	0.583	0.31	0.466	2.275	2.338	2.363	0.202	1.468	0.552	0.511	0.507	0.511	0.509	0.179	0.453	0.509	0.489	1.417	0.455	0.176	0.385	0.454	2.344	1.58	0.551	1.211	0.18	0.675	2.433	1.996	0.583	0.31	0.19	0.191	0.18	2.168	1.066	0.222	0.191	0.643	0.506	0.553	2.223	2.139	2.765	3.161	1.526	1.34
r_0920 :	0.0001693	0.0001693	0.0001693	0.00016	0.0001744	0.0001603	0.0001743	0.0001686	0.0001697	0.0001688	0.0001696	0.0001688	0.0001696	0.0001686	0.0001697	0	0.0001693	0.00016	0.0001744	0	0	0.0001693	0.0001693	0.0001693	0.0001693	0.0001693	0.0001693	0.0001693	0.0001693	0.0001574	0.000176	0.0001693	0.0001693	0	0	0.0001693	0	0.0001693	0	0	0	0.0001693	0.0001693	0.0001693	0	0.0001693	0	0.0001693	0.0001693
r_0922 :	0	0	0	0	0	0	0	0	0	0	0	0	0	0	0	0	0	0	0	0	0	0	0	0	0	0	0	0	0	0	0	0	0	0	0	0	0	0	0	0	0	0	0	0	0	0	0	0	0
r_0938 :	0.049	0.049	0.049	0.046	0.051	0.046	0.051	0.049	0.049	0.049	0.049	0.049	0.049	0.049	0.049	0.049	0.049	0.046	0.051	0.049	0.049	0.049	0.049	0.049	0.049	0.049	0.049	0.049	0.049	0.046	0.051	0.049	0.049	0.049	0.049	0.049	0.049	0.049	0.049	0.049	0.049	0.049	0.049	0.049	0.049	0.049	0.049	0.049	0.049
r_0939 :	0.037	0.037	0.037	0.035	0.039	0.035	0.039	0.037	0.037	0.037	0.037	0.037	0.037	0.037	0.037	0.037	0.037	0.035	0.039	0.037	0.038	0.037	0.037	0.037	0.037	0.037	0.037	0.037	0.037	0.035	0.039	0.037	0.037	0.037	0.037	0.037	0.037	0.037	0.037	0.037	0.037	0.037	0.037	0.037	0.037	0.037	0.037	0.037	0.037
r_0940 :	0	0	0	0	0	0	0	0	0	0	0	0	0	0	0	0	0	0	0	0	0	0	0	0	0	0	0	0	0	0	0	0	0	0	0	0	0	0	0	0	0	0	0	0	0	0	0	0	0
r_0941 :	0.06	0.06	0.06	0.057	0.062	0.057	0.062	0.06	0.061	0.06	0.061	0.06	0.061	0.06	0.061	0.06	0.06	0.057	0.062	0.06	0.061	0.06	0.06	0.06	0.06	0.06	0.06	0.06	0.06	0.056	0.063	0.06	0.06	0.06	0.06	0.06	0.06	0.06	0.06	0.06	0.06	0.06	0.06	0.06	0.06	0.06	0.06	0.06	0.06
r_0944 :	-0.002	-0.002	-0.0008604	0.005	-0.002	-0.002	-0.002	0.006	-0.002	-0.003	-0.002	-0.002	-0.002	-0.004	0.006	-0.002	-0.002	-0.002	-0.002	-0.002	-0.002	-0.002	-0.002	-0.002	-0.002	0.006	-0.002	0.006	-0.002	-0.002	0.006	-0.002	-0.0008604	0.006	0	0.006	-0.002	-0.001	-0.002	0	-0.0006089	0.006	-0.002	-0.002	-0.0002473	-0.002	-0.0006089	-0.002	0.006
r_0946 :	0.002	0.002	0.0008604	0.002	0.002	0.002	0.002	0.002	0.002	0.003	0.002	0.002	0.002	0.004	0.002	0.002	0.002	0.002	0.002	0.002	0.002	0.002	0.002	0.002	0.002	0.002	0.002	0.002	0.002	0.002	0.002	0.002	0.0008604	0.002	0	0	0.002	0.001	0.002	0	0.0006089	0.002	0.002	0.002	0.0002473	0.002	0.0006089	0.002	0.002
r_0947 :	0	0	0	0	0	0	0	0	0	0	0	0	0	0	0	0	0	0	0	0	0	0	0	0	0	0	0	0	0	0	0	0	0	0	9.833e-05	0	0	0.001	0	0	0.0007073	0	0	0	0.0003456	0	0.0007073	0	0
r_0949 :	0	0	0	0	0	0	0	0	0	0	0	0	0	0	0	0	0	0	0	0	0	0	0	0	0	0	0	0	0	0	0	0	0	0	-9.833e-05	0	0	-0.001	0	0	-0.0007073	0	0	0	-0.0003456	0	-0.0007073	0	0
r_0951 :	0	0	0	0	0	0	0	0	0	0	0	0	0	0	0	0	0	0	0	0	0	0	0	0	0	0	0	0	0	0	0	0	0	0	0	0	0	0	0	0	0.006	0	0	0	0	0	0	0	0
r_0957 :	0.06	0.06	0.06	0.057	0.062	0.057	0.062	0.06	0.061	0.06	0.061	0.06	0.061	0.06	0.061	0.06	0.06	0.057	0.062	0.06	0.061	0.06	0.06	0.06	0.06	0.06	0.06	0.06	0.06	0.056	0.063	0.06	0.06	0.06	0.06	0.06	0.06	0.06	0.06	0.06	0.06	0.06	0.06	0.06	0.06	0.06	0.06	0.06	0.06
r_0958 :	0.398	0.295	0.344	0.355	0.315	0.356	0.429	0.292	1.361	0.358	0.405	0.358	0.405	0.401	0.491	0.36	0.36	0.355	0.43	0.349	0.417	0.404	0.432	0.36	0.344	0.489	0.489	0.489	0.404	0.288	0.321	0.295	0.344	0.295	0.36	0.489	0.266	1.086	0.382	0.445	0.306	0.404	0.404	0.399	0.276	0.6	2.451	0.295	0.404
r_0959 :	0.046	1.75	2.853	0.043	0.047	0.044	0.977	0.046	0.046	0.046	1.072	0.046	1.071	0.046	0.046	0.046	0.046	4.189	0.047	1.187	0.046	1.655	0.046	0.046	0.046	0.046	0.046	0.046	0.046	0.043	0.048	1.75	2.853	2.517	0.046	2.641	0.046	0.046	0.046	0.046	1.297	4.142	2.07	0.046	0.049	0.046	0.046	0.046	0.046
r_0960 :	0	0	0	0	0	0	0.929	0	0	0	1.026	0	1.025	0	0	0	0	0	0	1.096	0	0	0	0	0	0	0	0	0	0	0	0	0	0	0	0	0	0	0	0	1.208	0	2.024	0	0	0	0	0	0
r_0961 :	0.393	0.393	0.393	0.358	0.412	1.122	0.411	0.39	1.349	0.391	0.394	0.391	0.394	0.39	0.394	0.393	0.393	0.358	1.427	0.433	0.35	0.393	4.201	1.123	0.393	0.393	1.091	0.393	0.393	0.348	0.418	0.393	0.393	0.393	0.393	0.452	0.363	0.946	0.393	0.393	0.349	0.393	0.393	1.188	0.37	0.906	0.337	1.418	1.401
r_0962 :	3.174	4.371	5.867	1.249	1.301	3.589	3.348	1.176	4.293	1.179	5.271	1.329	5.271	3.179	3.06	3.101	3.096	5.441	4.291	5.334	3.059	4.789	4.993	3.441	1.184	2.817	4.576	1.185	2.85	1.045	1.263	4.371	5.867	5.531	3.061	5.538	1.126	4.721	0.415	2.247	5.143	5.28	5.233	3.563	1.146	3.021	2.625	4.261	4.447
r_0967 :	0.0006837	0.0006837	0.0006837	0.0006437	0.0007054	0.0006448	0.0007048	0.0006804	0.0006853	0.0006815	0.0006848	0.0006815	0.0006848	0.0006804	0.0006853	0.0006837	0.0006837	0.0006437	0.0007054	0.0006782	0.0006865	0.0006837	0.0006837	0.001	0.0003205	0.0006837	0.0006837	0.0006837	0.0006837	0.0006325	0.0007123	0.0006837	0.0006837	0.0006837	0.0006837	0.0006837	0.0006837	0.0006837	0.0006837	0.0006837	0.0006837	0.0006837	0.0006837	0.0006837	0.0006837	0.0006837	0.0006837	0.0006837	0.0006837
r_0968 :	0.0003418	0.0003418	0.0003418	0.0003219	0.0003527	0.0003224	0.0003524	0.0003402	0.0003427	0.0003407	0.0003424	0.0003407	0.0003424	0.0003402	0.0003427	0.0003418	0.0003418	0.0003219	0.0003527	0.0003391	0.0003432	0.0003418	0.0003418	0.000705	0.0001603	0.0003418	0.0003418	0.0003418	0.0003418	0.0003163	0.0003561	0.0003418	0.0003418	0.0003418	0.0003418	0.0003418	0.0003418	0.0003418	0.0003418	0.0003418	0.0003418	0.0003418	0.0003418	0.0003418	0.0003418	0.0003418	0.0003418	0.0003418	0.0003418
r_0970 :	0.001	0.001	0.001	0.001	0.001	0.001	0.001	0.001	0.001	0.001	0.001	0.002	0.0007832	0.001	0.001	0.001	0.001	0.001	0.001	0.001	0.001	0.001	0.001	0.002	0.001	0.001	0.001	0.001	0.001	0.001	0.001	0.001	0.001	0.001	0.001	0.001	0.001	0.002	0.001	0.001	0.002	0.001	0.001	0.001	0.002	0.001	0.002	0.001	0.001
r_0974 :	0.002	0.002	0.0009587	0.002	0.002	0.002	0.002	0.004	0.002	0.003	0.002	0.001	0.003	0.004	0.002	0.002	0.002	0.002	0.002	0.002	0.002	0.002	0.002	0.002	0.002	0.002	0.002	0.002	0.002	0.002	0.002	0.002	0.0009587	0.002	0	9.833e-05	0.002	0	0.002	9.833e-05	0	0.002	0.002	0.002	0	0.002	0	0.002	0.002
r_0976 :	0	0	0.001	0	0	0	0	0	0	0	0	0	0	0	0	0	0	0	0	0	0	0	0	0	0	0	0	0	0	0	0	0	0.001	0	0.002	0.002	0	0	0	0.002	0.0008846	0	0	0	0.002	0	0.0008846	0	0
r_0978 :	0.0008803	0.0008803	0.0008803	0.0008319	0.0009067	0.0008332	0.000906	0.0008764	0.0008824	0.0008777	0.0008817	0.002	0.0004408	0.0008764	0.0008824	0.0008803	0.0008803	0.0008319	0.0009067	0.0008737	0.0008837	0.0008803	0.0008803	0.0008803	0.0008803	0.0008803	0.0008803	0.0008803	0.0008803	0.0008183	0.000915	0.0008803	0.0008803	0.0008803	0.0009787	0.0008803	0.0008803	0.002	0.0008803	0.0008803	0.002	0.0008803	0.0008803	0.0008803	0.001	0.0008803	0.002	0.0008803	0.0008803
r_0982 :	0.08	0.08	0.106	0.086	2.209	0.086	0.077	4.501	0.099	0.08	0.08	0.08	0.08	0.08	0.149	0.082	0.08	0.086	0.076	0.096	0.138	0.1	0.716	0.08	3.103	0.08	0.08	0.149	0.08	2.58	0.075	0.08	0.106	0.145	0.145	0.149	2.573	0.08	0.135	0.145	0.08	0.08	0.08	0.08	0.08	0.08	0.08	0.08	0.08
r_0984 :	-0.081	-0.081	-0.029	-0.087	4.188	-0.087	-0.077	8.761	-0.042	-0.081	-0.08	-0.081	-0.08	-0.081	0.058	-0.077	-0.081	-0.087	-0.077	-0.047	0.036	-0.04	1.191	-0.081	5.966	-0.081	-0.081	0.057	-0.081	4.896	-0.076	-0.081	-0.029	0.051	0.05	0.057	4.906	-0.081	0.029	0.05	-0.081	-0.081	-0.081	-0.081	-0.081	-0.081	-0.081	-0.081	-0.081
r_0986 :	7.703e-05	7.703e-05	7.703e-05	7.279e-05	7.934e-05	7.291e-05	7.927e-05	7.668e-05	7.721e-05	7.68e-05	7.715e-05	7.68e-05	7.715e-05	7.668e-05	7.721e-05	7.703e-05	7.703e-05	7.279e-05	7.934e-05	0.0001529	3.866e-05	7.703e-05	7.703e-05	7.703e-05	7.703e-05	7.703e-05	7.703e-05	7.703e-05	7.703e-05	7.16e-05	8.006e-05	7.703e-05	7.703e-05	7.703e-05	7.703e-05	7.703e-05	7.703e-05	7.703e-05	7.703e-05	7.703e-05	0.002	7.703e-05	7.703e-05	7.703e-05	0.002	7.703e-05	7.703e-05	7.703e-05	7.703e-05
r_0988 :	0.065	0.065	0.065	0.059	0.068	0.059	0.068	0.065	0.065	0.065	0.065	0.065	0.065	0.065	0.065	0.065	0.065	0.059	0.068	0.064	0.065	0.065	0.065	0.065	0.065	0.065	0.065	0.065	0.065	0.058	0.069	0.065	0.065	0.065	0.065	0.065	0.065	0.065	0.065	0.065	0.065	0.065	0.065	0.065	0.065	0.065	0.065	0.065	0.065
r_0989 :	0.065	0.065	0.065	0.059	0.068	0.059	0.068	0.065	0.065	0.065	0.065	0.065	0.065	0.065	0.065	0.065	0.065	0.059	0.068	0.064	0.065	0.065	0.065	0.065	0.065	0.065	0.065	0.065	0.065	0.058	0.069	0.065	0.065	0.065	0.065	0.065	0.065	0.065	0.065	0.065	0.065	0.065	0.065	0.065	0.065	0.065	0.065	0.065	0.065
r_0990 :	1.97	2.607	3.205	0.982	0.853	3.088	2.987	0	3.001	0.994	3.021	1.048	3.021	1.973	1.715	1.905	1.932	3.09	2.986	3.016	1.718	2.706	2.535	3.022	0	1.814	3.023	0.777	1.892	0.617	1.762	2.607	3.205	2.957	0	2.954	0.53	0	0.816	1.728	0	3.023	3.023	3.023	0	3.023	0	3.023	3.023
r_0993 :	0.0001693	0.0001693	0.0001693	0.00016	0.0001744	0.0001603	0.0001743	0.0001686	0.0001697	0.0001688	0.0001696	0.0001688	0.0001696	0.0001686	0.0001697	0.0001693	0.0001693	0.00016	0.0001744	0.0003361	8.5e-05	0.0001693	0.0001693	0.0001693	0.0001693	0.0001693	0.0001693	0.0001693	0.0001693	0.0001574	0.000176	0.0001693	0.0001693	0.0001693	0.0001693	0.0001693	0.0001693	0.0001693	0.0001693	0.0001693	0.0001693	0.0001693	0.0001693	0.0001693	0.0001693	0.0001693	0.0001693	0.0001693	0.0001693
r_0995 :	0.068	0.068	0.068	0.064	0.07	0.064	0.07	0.068	0.068	0.068	0.068	0.068	0.068	0.068	0.068	0.068	0.068	0.064	0.07	0.067	0.068	0.068	0.068	0.068	0.068	0.068	0.068	0.068	0.068	0.063	0.071	0.068	0.068	0.068	0.068	0.068	0.068	0.068	0.068	0.068	0.068	0.068	0.068	0.068	0.068	0.068	0.068	0.068	0.068
r_0996 :	0.087	0.087	0.087	0.082	0.089	0.082	0.089	0.086	0.087	0.086	0.087	0.086	0.087	0.086	0.087	0.087	0.087	0.082	0.089	0.086	0.087	0.087	0.087	0.087	0.087	0.087	0.087	0.087	0.087	0.08	0.09	0.087	0.087	0.087	0.087	0.087	0.087	0.087	0.087	0.087	0.087	0.087	0.087	0.087	0.087	0.087	0.087	0.087	0.087
r_0997 :	0.087	0.087	0.087	0.082	0.089	0.082	0.089	0.086	0.087	0.086	0.087	0.086	0.087	0.086	0.087	0.087	0.087	0.082	0.089	0.086	0.087	0.087	0.087	0.087	0.087	0.087	0.087	0.087	0.087	0.08	0.09	0.087	0.087	0.087	0.087	0.087	0.087	0.087	0.087	0.087	0.087	0.087	0.087	0.087	0.087	0.087	0.087	0.087	0.087
r_1001 :	0	0	0	0	0	0	0	0	0	0	0	0	0	0	0	0	0	0	0	0	0	0	0	0	0	0	0	0	0	0	0	0	0	0	0	0	0	0	0	0	0	0	0	0	0	0	0	0	0
r_1004 :	0	0	0	0	0	0	0	0	0	0	0	0	0	0	0	0	0	0	0	0	0	0	0	0	0	0	0	0	0	0	0	0	0	0	0	0	0	0	0	0	0	0	0	0	0	0	0	0	0
r_1006 :	0	0	0	0	0	0	0	0	0	0	0	0	0	0	0	0	0	0	0	0	0	0	0	0	0	0	0	0	0	0	0	0	0	0	0	0	0	0	0	0	0	0	0	0	0	0	0	0	0
r_1011 :	0.003	0.003	0.003	0.002	0.003	0.002	0.003	0.003	0.003	0.003	0.003	0.003	0.003	0.003	0.003	0.003	0.003	0.002	0.003	0.005	0.001	0.003	0.003	0.003	0.003	0.003	0.003	0.003	0.003	0.002	0.003	0.003	0.003	0.003	0.003	0.003	0.003	0.003	0.003	0.003	0.003	0.003	0.003	0.003	0.003	0.003	0.003	0.003	0.003
r_1012 :	0.003	0.003	0.003	0.002	0.003	0.002	0.003	0.003	0.003	0.003	0.003	0.003	0.003	0.003	0.003	0.003	0.003	0.002	0.003	0.005	0.001	0.003	0.003	0.003	0.003	0.003	0.003	0.003	0.003	0.002	0.003	0.003	0.003	0.003	0.003	0.003	0.003	0.003	0.003	0.003	0.003	0.003	0.003	0.003	0.003	0.003	0.003	0.003	0.003
r_1021 :	0.04	0.04	0.04	0.04	0.04	0.04	0.04	0.04	0.995	0.04	0.04	0.04	0.04	0.04	0.04	0.04	0.04	0.04	0.04	0.04	0	0.04	3.849	0.04	0.04	0	0.04	0.04	0.04	0.04	0.04	0.04	0.04	0.04	0.04	0.719	0.04	0.593	0.04	0.04	0.04	0.04	0.04	0.04	0.04	0.04	0.04	0.04	0.04
r_1022 :	0	0	0	0	0	0	0	0	0.955	0	0	0	0	0	0	0	0	0	0	0	0	0	3.809	0	0	0	0	0	0	0	0	0	0	0	0	0	0	0.553	0	0	0	0	0	0	0	0	0	0	0
r_1023 :	0	0	0	0	0	0	0	0	0	0	0	0	0	0	0	0	0	0	0	0	0	0	0	0	0	0	0	0	0	0	0	0	0	0	0	0	0	0	0	0	0	0	0	0	0	0	0	0	0
r_1026 :	0	0	0	0	0	0	1.455e-11	0	0	0	0	0	0	0	0	0	0	0	0	0	0	0	0	0	0	0	0	0	0	0	0	0	0	0	0	0	0	0	0	0	0	0	0	0	0	0	0	0	0
r_1038 :	0.004	0.004	0.004	0.004	0.005	0.004	0.005	0.006	0.004	0.005	0.004	0.005	0.004	0.006	0.004	0.004	0.004	0.004	0.005	0.004	0.004	0.004	0.004	0.004	0.004	0.004	0.004	0.004	0.004	0.004	0.005	0.004	0.004	0.004	0.004	0.004	0.004	0.004	0.004	0.004	0.048	0.004	0.004	0.004	0.008	0.004	0.004	0.004	0.004
r_1040 :	0	0	0	0	0	0	0	0	0	0	0	0	0	0	0	0	0	0	0	0	0	0	0	0	0	0	0	0	0	0	0	0	0	0	0	0	0	0	0	0	0	0	0	0	0	0	0	0	0
r_1041 :	0.095	0.095	0.095	0.088	0.099	0.088	0.099	0.095	0.096	0.095	0.095	0.095	0.095	0.095	0.096	0.095	0.095	0.088	0.099	0.089	0.099	0.095	0.095	0.095	0.095	0.095	0.095	0.095	0.095	0.086	0.101	0.095	0.095	0.095	0.095	0.095	0.095	0.095	0.095	0.095	0.095	0.095	0.095	0.095	0.095	0.095	0.095	0.095	0.095
r_1042 :	0.07	0.07	0.07	0.066	0.072	0.066	0.072	0.07	0.07	0.07	0.07	0.07	0.07	0.07	0.07	0.07	0.07	0.066	0.072	0.07	0.07	0.07	0.07	0.07	0.07	0.07	0.07	0.07	0.07	0.065	0.073	0.07	0.07	0.07	0.07	0.07	0.07	0.07	0.07	0.07	0.07	0.07	0.07	0.07	0.07	0.07	0.07	0.07	0.07
r_1045 :	0.001	0.001	0.001	0.001	0.001	0.001	0.001	0.001	0.001	0.001	0.001	0.001	0.001	0.003	0.0006618	0.001	0.001	0.001	0.001	0.001	0.001	0.001	0.001	0.001	0.001	0.001	0.001	0.001	0.001	0.001	0.001	0.001	0.001	0.001	0.001	0.001	0.001	0.001	0.001	0.001	0.001	0.001	0.001	0.001	0.001	0.001	0.001	0.001	0.001
r_1048 :	-1.967	-2.604	-3.176	-0.985	1.285	-3.091	-2.981	4.424	-2.978	-0.992	-3.018	-1.045	-3.018	-1.971	-1.643	-1.901	-1.929	-3.093	-2.98	-2.997	-1.657	-2.683	-1.896	-3.019	3.026	-1.811	-3.02	-0.705	-1.889	1.872	-1.755	-2.604	-3.176	-2.889	0.068	-2.882	1.966	0.003	-0.758	-1.66	0.003	-3.02	-3.02	-3.02	0.003	-3.02	0.003	-3.02	-3.02
r_1049 :	0.003	0.003	0.029	-0.002	2.139	-0.002	0.006	4.424	0.023	0.003	0.003	0.003	0.003	0.003	0.072	0.005	0.003	-0.002	0.006	0.019	0.061	0.023	0.639	0.003	3.026	0.003	0.003	0.072	0.003	2.488	0.007	0.003	0.029	0.069	0.068	0.072	2.496	0.003	0.058	0.068	0.003	0.003	0.003	0.003	0.003	0.003	0.003	0.003	0.003
r_1050 :	-0.084	-0.084	-0.058	-0.084	2.05	-0.084	-0.083	4.337	-0.064	-0.084	-0.084	-0.084	-0.084	-0.084	-0.014	-0.082	-0.084	-0.084	-0.083	-0.067	-0.026	-0.063	0.552	-0.084	2.94	-0.084	-0.084	-0.015	-0.084	2.408	-0.083	-0.084	-0.058	-0.018	-0.018	-0.015	2.41	-0.084	-0.029	-0.018	-0.084	-0.084	-0.084	-0.084	-0.084	-0.084	-0.084	-0.084	-0.084
r_1051 :	0.009	0.009	0.009	0.008	0.009	0.008	0.009	0.009	0.009	0.009	0.009	0.009	0.009	0.009	0.009	0.009	0.009	0.008	0.009	0.009	0.009	0.009	0.009	0.009	0.009	0.009	0.009	0.017	0.004	0.008	0.009	0.009	0.009	0.009	0.009	0.009	0.009	0.009	0.009	0.009	0.009	0.009	0.009	0.009	0.009	0.009	0.009	0.009	0.009
r_1054 :	1.968	2.604	3.203	0.98	0.851	3.086	2.985	-1.395	2.998	0.992	3.019	1.045	3.019	1.971	1.713	1.903	1.93	3.088	2.984	3.012	1.717	2.704	2.533	3.02	-0.002	1.811	3.02	0.775	1.889	0.614	1.759	2.604	3.203	2.955	1.72	2.952	0.527	3.02	0.023	0.901	3.02	3.02	3.02	3.02	0.519	3.02	3.02	3.02	3.02
r_1055 :	0	0	0	0	0	0	0	0	0	0	0	0	0	0	0	0	0	0	0	0	0	0	0	0	0	0	0	0	0	0	0	0	0	0	0	0	0	0	0	0	0	0	0	0	0	0	0	0	0
r_1056 :	0	0	0	0	0	0	0	0	0	0	0	0	0	0	0	0	0	0	0	0	0.03	0	0	0	0	0	0	0	0	0	0	0	0	0	0	0	0	0	0	0	0	0	0	0	0	0	0	0	0
r_1057 :	0.01	0.01	0.01	0.01	0.011	0.01	0.011	0.01	0.01	0.01	0.01	0.01	0.01	0.01	0.01	0.01	0.01	0.01	0.011	0.01	0.01	0.01	0.01	0.01	0.01	0.01	0.01	0.01	0.01	0.01	0.011	0.01	0.01	0.01	0.01	0.01	0.01	0.01	0.01	0.01	0.01	0.01	0.01	0.01	0.01	0.01	0.01	0.01	0.01
r_1063 :	999999	999999	999999	999999	999999	999999	999999	999999	999999	999999	999999	999999	999999	999999	999999	999999	999999	999999	999999	999999	999999	999999	999999	999999	999999	999999	999999	999999	999999	999999	999999	999999	999999	999999	999999	999999	999999	999999	999999	999999	999999	999999	999999	999999	999999	999999	999999	999999	999999
r_1066 :	0.037	0.037	0.037	0.035	0.039	0.035	0.039	0.037	0.037	0.037	0.037	0.037	0.037	0.037	0.037	0.037	0.037	0.035	0.039	0.037	0.038	0.037	0.037	0.037	0.037	0.037	0.037	0.037	0.037	0.035	0.039	0.037	0.037	0.037	0.037	0.037	0.037	0.037	0.037	0.037	0.037	0.037	0.037	0.037	0.037	0.037	0.037	0.037	0.037
r_1071 :	-999999	-999999	-999999	-999999	-999999	-999999	-999999	-999999	-999999	-999999	-999999	-999999	-999999	-999999	-999999	-999999	-999999	-999999	-999999	-999999	-999999	-999999	-999999	-999999	-999999	-999999	-999999	-999999	-999999	-999999	-999999	-999999	-999999	-999999	-999999	-999999	-999999	-999999	-999999	-999999	-999999	-999999	-999999	-999999	-999999	-999999	-999999	-999999	-999999
r_1072 :	0.016	0.016	0.018	0.015	0.017	0.031	0.008	0.016	0.016	0.016	0.016	0.016	0.016	0.016	0.016	0.016	0.016	0.015	0.017	0.016	0.016	0.016	0.016	0.016	0.016	0.016	0.016	0.016	0.016	0.015	0.017	0.016	0.018	0.016	0.018	0.019	0.016	0.016	0.016	0.019	0.017	0.016	0.016	0.016	0.018	0.016	0.017	0.016	0.016
r_1074 :	0	0	0	0	0	0	0	0	0	0	0	0	0	0	0	0	0	0	0	0	0	0	0	0	0	0	0	0	0	0	0	0	0	0	0	0	0	0	0	0	0	0	0	0	0	0	0	0	0
r_1075 :	0	0	0	0	0	0	0	0	0	0	0	0	0	0	0	0	0	0	0	0	0	0	0	0	0	0	0	0	0	0	0	0	0	0	0	0	0	0	0	0	0	0	0	0	0	0	0	0	0
r_1077 :	0	0	0	0	0	0	0	0	0	0	0	0	0	0	0	0	0	0	0	0	0	0	0	0	0	0	0	0	0	0	0	0	0	0	0.04	0	0	0	0	0	0.039	0	0	0	0.04	0	0.039	0	0
r_1078 :	0.038	0.038	0.04	0.036	0.04	0.052	0.031	0.038	0.038	0.038	0.038	0.038	0.038	0.038	0.038	0.038	0.038	0.036	0.04	0.038	0.039	0.038	0.038	0.038	0.038	0.038	0.038	0.038	0.038	0.056	0.028	0.038	0.04	0.038	0	0.041	0.038	0.038	0.038	0.041	0	0.038	0.038	0.038	0	0.038	0	0.038	0.038
r_1084 :	-999998	-999998	-999998	-999998	-999998	-999998	-999998	-999998	-999998	-999998	-999998	-999998	-999998	-999998	-999998	-999998	-999998	-999998	-999998	-999998	-999998	-999998	-999998	-999998	-999998	-999998	-999998	-999998	-999998	-999998	-999998	-999998	-999998	-999998	-999998	-999998	-999998	-999998	-999998	-999998	-999998	-999998	-999998	-999998	-999998	-999998	-999998	-999998	-999998
r_1087 :	0	0	0	0	0.008	0	0.123	0	1.074	0	0	0	0	0	0	0	0	0	0	0	0	0	0	0.032	0	0	0	0	0	0	0	0	0	0	0	0	0	0.472	0	0	0	0	0	0	0	0.204	0.776	0	0.119
r_1088 :	-0.17	-0.057	-0.057	-0.138	-0.068	-0.162	-0.183	-0.057	-1.132	-0.057	-0.176	-0.132	-0.176	-0.175	-0.057	-0.057	-0.133	-0.162	-0.06	-0.056	-0.057	-0.176	-0.057	-0.089	-0.057	-0.057	-0.176	-0.057	-0.176	-0.05	-0.061	-0.057	-0.057	-0.057	-0.057	-0.057	-0.057	-0.729	-0.057	-0.057	-0.057	-0.057	-0.057	-0.072	-0.057	-0.261	-0.833	-0.057	-0.176
r_1089 :	0.097	0.097	0.097	0.092	0.1	0.092	0.1	0.097	0.097	0.097	0.097	0.097	0.097	0.097	0.097	0.097	0.097	0.092	0.1	0.096	0.097	0.097	0.097	0.097	0.097	0.097	0.097	0.097	0.097	0.09	0.101	0.097	0.097	0.097	0.097	0.097	0.097	0.097	0.097	0.097	0.097	0.097	0.097	0.097	0.097	0.097	0.097	0.097	0.097
r_1097 :	0	0.852	1.403	0	0	0	0.929	0	0	0	1.026	0	1.025	0	0	0	0	2.073	0	1.096	0	0	0	0	0	0	0	0	0	0	0	0.852	1.403	1.235	0	0	0	0	0	0	1.208	2.048	2.024	0	0	0	0	0	0
r_1099 :	0.065	0.065	0.065	0.059	0.068	0.059	0.068	0.065	0.065	0.065	0.065	0.065	0.065	0.065	0.065	0.065	0.065	0.059	0.068	0.064	0.065	0.065	0.065	0.065	0.065	0.065	0.065	0.065	0.065	0.058	0.069	0.065	0.065	0.065	0.065	0.065	0.065	0.065	0.065	0.065	0.065	0.065	0.065	0.065	0.065	0.065	0.065	0.065	0.065
r_1103 :	0	0	0	0	0	0	0	0	0	0	0	0	0	0	0	0	0	0	0	0	0	0	0	0	0	0	0	0	0	0	0	0	0	0	0	0	0	0	0	0	0	0	0	0	0	0	0	0	0
r_1106 :	0	0	0	0	0	0	0	0	0	0	0	0	0	0	0	0	0	0	0	0	0	0	0	0	0	0	0	0	0	0	0	0	0	0	0	0	0	0	0	0	0	0	0	0	0	0	0	0	0
r_1110 :	250002	250002	250003	250002	250018	250010	250007	250027	250016	250001	250003	250002	250003	250002	250001	250001	250002	250004	250008	250002	250001	250002	250030	250010	250024	250001	250007	250001	250002	250023	250004	250002	250003	250002	250001	250001	250019	250007	250000	250000	250003	250004	250003	250009	250002	250009	250014	250010	250009
r_1112 :	-999999	-999999	-999999	-999999	-999999	-999999	-999999	-999999	-999999	-999999	-999999	-999999	-999999	-999999	-999999	-999999	-999999	-999999	-999999	-999999	-999999	-999999	-999999	-999999	-999999	-999999	-999999	-999999	-999999	-999999	-999999	-999999	-999999	-999999	-999999	-999999	-999999	-999999	-999999	-999999	-999999	-999999	-999999	-999999	-999999	-999999	-999999	-999999	-999999
r_1115 :	3.22	3.22	3.22	1.408	3.22	3.22	3.22	1.342	1.345	1.668	3.22	1.457	3.22	3.22	3.22	3.22	3.22	1.432	2.371	3.22	3.22	3.22	1.344	3.22	2.47	3.22	3.22	1.344	3.22	3.22	3.22	3.22	3.22	3.22	3.22	3.22	3.22	3.22	1.336	3.22	3.22	1.457	1.675	3.22	3.22	3.22	3.22	2.476	2.299
r_1116 :	0	0	0	0	0	0	0	0	0	0	0	0	0	0	0	0	0	0	0	0	0	0	0	0	0	0	0	0	0	0	0	0	0	0	0	0	0	0	0	0	0	0	0	0	0	0	0	0	0
r_1117 :	-999999	-999999	-999999	-999999	-999999	-999999	-999999	-999999	-999998	-999999	-999999	-999999	-999999	-999999	-999999	-999999	-999999	-999999	-999999	-999999	-999999	-999999	-999995	-999999	-999999	-999999	-999999	-999999	-999999	-999999	-999999	-999999	-999999	-999999	-999999	-999999	-999999	-999998	-999999	-999999	-999999	-999999	-999999	-999999	-999999	-999999	-999997	-999999	-999999
r_1118 :	0	0	0	0	0	0	0	0	0	0	0	0	0	0	0	0	0	0	0	0	0	0	0	0	0	0	0	0	0	0	0	0	0	0	0	0	0	0	0	0	0	0	0	0	0	0	0	0	0
r_1120 :	0	0	0	0	0	0	0	0	0	0	0	0	0	0	0	0	0	0	0	0	0	0	0	0	0	0	0	0	0	0	0	0	0	0	0	0	0	0	0	0	0	0	0	0	0	0	0	0	0
r_1122 :	0	0	0	0	0	0	0	0	0	0	0	0	0	0	0	0	0	0	0	0	0	0	0	0	0	0	0	0	0	0	0	0	0	0	0	0	0	0	0	0	0	0	0	0	0	0	0	0	0
r_1124 :	0	0.0001693	0.0001693	0	0	0	0	0	0	0	0	0	0	0	0	0	0	0	0	0	0	0	0	0	0	0	0	0	0	0	0	0.0001693	0.0001693	0	0	0.0001693	0	0.0001693	0	0	0	0	0	0.0001693	0.0001693	0	0	0	0
r_1126 :	-999999	-999999	-999999	-999999	-999999	-999999	-999999	-999999	-999999	-999999	-999999	-999999	-999999	-999999	-999999	-999999	-999999	-999999	-999998	-999999	-999999	-999999	-999995	-999999	-999999	-999999	-999999	-999999	-999999	-999999	-999999	-999999	-999999	-999999	-999999	-999999	-999999	-999999	-999999	-999999	-999999	-999999	-999999	-999999	-999999	-999999	-999999	-999998	-999999
r_1127 :	-0.087	-0.087	-0.087	-0.082	-0.089	-0.082	-0.089	-0.086	-0.087	-0.086	-0.087	-0.086	-0.087	-0.084	0	-0.07	-0.087	-0.082	-0.089	-0.069	0	-0.087	0	-0.087	-0.087	-0.087	-0.001	-0.001	-0.087	-0.08	-0.082	-0.087	-0.087	-0.087	-0.011	0	-0.087	0	-0.087	-0.076	-0.087	-0.087	-0.087	-0.087	-0.087	-0.087	-0.087	-0.087	-0.087
r_1128 :	0.127	0.062	0.11	0.122	0.061	0.122	0.129	0.062	0.127	0.126	0.127	0.126	0.127	0.124	0.04	0.11	0.127	0.122	-0.756	0.109	0.04	0.127	-3.697	0.127	0.11	0.127	0.041	0.041	0.127	0.101	0.053	0.062	0.11	0.062	0.051	0.04	0.062	0.04	0.127	0.051	0.17	0.127	0.127	0.127	0.065	0.127	0.054	-0.89	0.127
r_1129 :	0.015	0.015	0.015	0.014	0.016	0.014	0.016	0.015	0.015	0.015	0.015	0.015	0.015	0.015	0.015	0.015	0.015	0.014	0.016	0.03	0	0.015	0.015	0.015	0.015	0.015	0.015	0.015	0.015	0.014	0.016	0.015	0.015	0.015	0.015	0.015	0.015	0.015	0.015	0.015	0.015	0.015	0.015	0.015	0.015	0.015	0.015	0.015	0.015
r_1130 :	0	0	0	0	0	0	0	0	0	0	0	0	0	0	0	0	0	0	0	0	0	0	0	0	0	0	0	0	0	0	0	0	0	0	0.0006675	0	0	0	0	0	0	0	0	0	0.0003617	0	0	0	0
r_1131 :	0	0	0.0002865	0	0	0.0001109	0	0.0001166	0	0	0	0	0	0	0.0001174	0	0	0	0	0	0	0.002	0	0	0	0.0001171	0	0.0001171	0.0001171	0	0	0	0.0002865	0.007	0	0.008	0	0.0001171	0.0001171	0.008	0	0	0	0.0002865	0	0	0	0	0
r_1133 :	0.0005691	0.0005691	0.0005691	0	0.002	0.014	0	0.0003852	0.0006617	0.001	0.0001899	0.0004463	0.0006308	0.002	-8.517e-08	0.0005691	0.0005691	0	0.002	0.0002629	0.0007239	0.0005691	0.0005691	0.0005691	0.0005691	0.0005691	0.0005691	0.0005691	0.0005691	0.018	0	0.0005691	0.0005691	0.0005691	0.0005691	0.0005691	0.0005691	0.0005691	0.0005691	0.0005691	0.0005691	0.0005691	0.0005691	0.0005691	0.0005691	0.0005691	0.0005691	0.0005691	0.0005691
r_1136 :	0	0	0	0	0	0	0	0	0	0	0	0	0	0	0	0	0	0	0	0	0	0	0	0	0	0	0	0	0	0	0	0	0	0	0	0	0	0	0	0	0	0	0	0	0	0	0	0	0
r_1137 :	0	0	0.666	0	0	0	0	0	0	0	0	0	0	0	0	0	0	0.778	0	0	0	0	0	0	0	0	0	0	0	0	0	0	0.666	0	0.65	0	0	0	0	0	0.607	0	0	0	0	0	0	0	0
r_1138 :	0	0	-0.666	0	0	0	0	0	0	0	0	0	0	0	0	0	0	-0.778	0	0	0	0	0	0	0	0	0	0	0	0	0	0	-0.666	0	-0.65	0	0	0	0.791	0	-0.607	0	0	0	0	0	0	0	0
r_1148 :	-999999	-999999	-999999	-999999	-999999	-999999	-999999	-999999	-999999	-999999	-999999	-999999	-999999	-999999	-999999	-999999	-999999	-999999	-999999	-999999	-999999	-999999	-999999	-999999	-999999	-999999	-999999	-999999	-999999	-999999	-999999	-999999	-999999	-999999	-999999	-999999	-999999	-999999	-999999	-999999	-999999	-999999	-999999	-999999	-999999	-999999	-999999	-999999	-999999
r_1166 :	3.387	4.44	4.44	2.332	4.44	4.44	4.44	4.44	4.44	2.408	4.44	2.461	4.44	3.385	3.204	3.515	3.254	4.44	4.44	4.44	3.198	4.44	4.44	4.44	4.44	3.231	4.44	2.28	3.3	4.44	3.227	4.44	4.44	4.44	3.205	4.44	4.44	4.44	2.288	3.21	4.44	4.44	4.44	4.44	4.44	4.44	4.44	4.44	4.44
r_1172 :	0	0	0	0	0	0	0	0	0	0	0	0	0	0	0	0	0	0	0	0	0	0	0	0	0	0	0	0	0	0	0	0	0	0	0	0	0	0	0	0	0	0	0	0	2.502	0	0	0	0
r_1173 :	0	-0.394	0	0	-1.865	-1.1	-1.83	0	0	-0.33	0	-0.039	0	0	0	0	-0.04	0	0	0	0	0	0	-1.144	-1.127	-0.329	0	0	-0.329	-2.025	-1.802	-0.394	0	0	0	0	-1.973	0	0	0	-0.334	-0.113	-0.331	-0.997	-1.915	-1.766	-1.932	0	0
r_1175 :	0	0	0	0	0	0	0	0	0	0	0	0	0	0	0	0	0	0	0	0	0	0	0	0	0	0	0	0	0	0	0	0	0	0	0	0	0	0	0	0	0	0	0	0	0	0	0	0	0
r_1177 :	0.000444	0.000444	0.000444	0.000444	0.000444	0.000444	0.000444	0.000444	0.000444	0.000444	0.000444	0.000444	0.000444	0.000444	0.000444	0.000444	0.000444	0.000444	0.000444	0.000444	0.0003764	0.000444	0.000444	0.000444	0.000444	0.000444	0.000444	0.000444	0.000444	0.000444	0.000444	0.000444	0.000444	0.000444	0.000444	0.000444	0.000444	0.000444	0.000444	0.000444	0.000444	0.000444	0.000444	0.000444	0.000444	0.000444	0.000444	0.000444	0.000444
r_1183 :	-1.763	-1.483	-1.876	0	0	0	0	0	0	0	-1.754	0	-1.757	-1.768	-1.871	-1.876	-1.761	0	0	-1.888	-1.87	-1.757	0	0	0	-1.547	-1.059	0	-1.428	0	0	-1.483	-1.876	-1.708	-1.96	-1.64	0	-1.602	0	-1.737	-1.597	0	0	0	0	0	0	0	0
r_1184 :	0.04	0.04	0.04	0.04	0.04	0.04	0.04	0.04	0.04	0.04	0.04	0.04	0.04	0.04	0.04	0.04	0.04	0.04	0.04	0.04	0.04	0.04	0.04	0.04	0.04	0.04	0.04	0.04	0.04	0.04	0.04	0.04	0.04	0.04	0.04	0.04	0.04	0.04	0.04	0.04	0.04	0.04	0.04	0.04	0.04	0.04	0.04	0.04	0.04
r_1190 :	0.04	0.04	0.04	0.04	0.04	0.04	0.04	0.04	0.04	0.04	0.04	0.04	0.04	0.04	0.04	0.04	0.04	0.04	0.04	0.04	0.04	0.04	0.04	0.04	0.04	0.04	0.04	0.04	0.04	0.04	0.04	0.04	0.04	0.04	0.04	0.04	0.04	0.04	0.04	0.04	0.04	0.04	0.04	0.04	0.04	0.04	0.04	0.04	0.04
r_1192 :	-0.003	-0.003	-0.003	-0.003	-0.003	-0.003	-0.003	-0.003	-0.003	-0.003	-0.003	-0.003	-0.003	-0.003	-0.003	-0.003	-0.003	-0.003	-0.003	-0.009	-0.0004026	-0.003	-0.003	-0.003	-0.003	-0.003	-0.003	-0.003	-0.003	-0.003	-0.003	-0.003	-0.003	-0.003	-0.003	-0.003	-0.003	-0.003	-0.003	-0.003	-0.003	-0.0008022	-0.004	-0.003	-0.003	-0.003	-0.003	-0.003	-0.003
r_1194 :	999999	999999	999999	999999	999999	999999	999999	999999	999999	999999	999999	999999	999999	999999	999999	999999	999999	999999	999999	999999	999999	999999	999995	999999	999999	999999	999999	999999	999999	999999	999999	999999	999999	999999	999999	999999	999999	999999	999999	999999	999999	999999	999999	999999	999999	999999	999999	999999	999999
r_1196 :	0.04	0.04	0.04	0.04	0.04	0.04	0.04	0.04	0.04	0.04	0.04	0.04	0.04	0.04	0.04	0.04	0.04	0.04	0.04	0.04	0.04	0.04	0.04	0.04	0.04	0.04	0.04	0.04	0.04	0.04	0.04	0.04	0.04	0.04	0.04	0.04	0.04	0.04	0.04	0.04	0.04	0.04	0.04	0.04	0.04	0.04	0.04	0.04	0.04
r_1199 :	0	0	0	0	0	0	0	0	0	0	0	0	0	0	0	0	0	0	0	0	0	0	0	0	0	0	0	0	0	0	0	0	0	0	0	0	0	0	0	0	0	0	0	0	0	0	0	0	0
r_1201 :	0.024	0.024	0.024	0.023	0.025	0.023	0.025	0.024	0.024	0.024	0.024	0.024	0.024	0.024	0.024	0.024	0.024	0.023	0.025	0.024	0.024	0.024	0.024	0.024	0.024	0.024	0.024	0.024	0.024	0.023	0.025	0.024	0.024	0.024	0.024	0.024	0.024	0.024	0.024	0.024	0.024	0.024	0.024	0.024	0.024	0.024	0.024	0.024	0.024
r_1205 :	0	0	0	0	0	0	0	0	0	0	0	0	0	0	0	0	0	0	0	0	0	0	0	0	0	0	0	0	0	0	0	0	0	0	0	0	0	0	0	0	0	0	0	0	0	0	0	0	0
r_1211 :	0.04	0.04	0.04	0.04	0.04	-0.723	0.04	0.04	0.04	0.04	0.04	0.04	0.04	0.04	0.04	0.04	0.04	0.04	-0.976	0.04	0.04	0.04	0.04	-0.691	0.04	0.04	-0.658	0.04	0.04	0.04	0.04	0.04	0.04	0.04	0.04	0.04	0.04	0.04	0.04	0.04	0.04	0.04	0.04	-0.717	0.04	0.04	0.04	-0.986	-0.968
r_1213 :	0.04	0.04	0.04	0.04	0.04	0.04	0.04	0.04	0.04	0.04	0.04	0.04	0.04	0.04	0.04	0.04	0.04	0.04	0.04	0.04	0.04	0.04	0.04	0.04	0.04	0.04	0.04	0.04	0.04	0.04	0.04	0.04	0.04	0.04	0.04	0.04	0.04	0.04	0.04	0.04	0.04	0.04	0.04	0.04	0.04	0.04	0.04	0.04	0.04
r_1214 :	0.024	0.024	0.024	0.023	0.025	0.023	0.025	0.024	0.024	0.024	0.024	0.024	0.024	0.024	0.024	0.024	0.024	0.023	0.025	0.03	0.022	0.024	0.024	0.024	0.024	0.024	0.024	0.024	0.024	0.023	0.025	0.024	0.024	0.024	0.024	0.024	0.024	0.024	0.024	0.024	0.024	0.024	0.024	0.024	0.024	0.024	0.024	0.024	0.024
r_1215 :	0	0	0	0	0	0	0	0	0	0	0	0	0	0	0	0	0	0	0	0	0	0	0	0	0	0	0	0	0	0	0	0	0	0	0	0	0	0	0	0	0	0	0	0	0	0	0	0	0
r_1217 :	0.04	0.04	0.04	0.04	0.04	0.04	0.04	0.04	0.04	0.04	0.04	0.04	0.04	0.04	0.04	0.04	0.04	0.04	0.04	0.04	0.04	0.04	0.04	0.04	0.04	0.04	0.04	0.04	0.04	0.04	0.04	0.04	0.04	0.04	0.04	0.04	0.04	0.04	0.04	0.04	0.04	0.04	0.04	0.04	0.04	0.04	0.04	0.04	0.04
r_1218 :	0.04	0.04	0.04	0.04	0.04	0.04	0.04	0.04	0.04	0.04	0.04	0.04	0.04	0.04	0.04	0.04	0.04	0.04	0.04	0.04	0.04	0.04	0.04	0.04	0.04	0.04	0.04	0.04	0.04	0.04	0.04	0.04	0.04	0.04	0.04	0.04	0.04	0.04	0.04	0.04	0.04	0.04	0.04	0.04	0.04	0.04	0.04	0.04	0.04
r_1219 :	0.04	0.04	0.04	0.04	0.04	0.04	0.04	0.04	0.04	0.04	0.04	0.04	0.04	0.04	0.04	0.04	0.04	0.04	0.04	0.04	0.04	0.04	0.04	0.04	0.04	0.04	0.04	0.04	0.04	0.04	0.04	0.04	0.04	0.04	0.04	0.04	0.04	0.04	0.01	0.01	0.04	0.04	0.04	0.01	0.04	0.04	0.04	0.04	0.04
r_1224 :	-0.073	0.04	0.04	-0.047	0.04	-0.07	0.04	0.04	0.04	0.04	-0.079	-0.035	-0.079	-0.078	0.04	0.04	-0.036	-0.07	0.04	0.04	0.04	-0.079	0.04	0.04	0.04	0.04	-0.079	0.04	-0.079	0.04	0.04	0.04	0.04	0.04	0.04	0.04	0.04	-0.16	0.04	0.04	0.04	0.04	0.04	0.025	0.04	0.04	0.04	0.04	0.04
r_1226 :	0	0	0	0	0	0	0	0	0	0	0	0	0	0	0.117	0	0	0	0	0	0	0	0	0	0	0	0	0	0	0	0	0	0	0	0	0	0	0.005	0	0	0	0	0	0	0	0	0	0	0
r_1229 :	0	0	0	0	0	0	0	0	0	0	0	0	0	0	0	0	0	0	0	0	0	0	0	0	0	0	0	0	0	0	0	0	0	0	0	0	8.118e-11	0	0	0	0	0	0	1.12e-10	0	0	0	0	0
r_1231 :	0	0	0	0	0	0	0	0	0	0	0	0	0	0	0	0	0	0	0	0	0	0	0	0	0	0	0	0	0	0	0	0	0	0	0	0	0	0	0	0	0	0	0	0	0	0	0	0	0
r_1235 :	0	0	0	0	0	0	0	0	0	0	0	0	0	0	0	0	0	0	0	0	0	0	0	0	0	0	0	0	0	0	0	0	0	0	0	0	0	0	0	0	0	0	0	0	0	0	0	0	0
r_1236 :	0	0	0	0	0	0	0	0	0	0	0	0	0	0	0	0	0	0	0	0	0	0	0	0	0	0	0	0	0	0	0	0	0	0	0	0	0	0	0	0	0	0	0	0	0	0	0	0	0
r_1237 :	0.019	0.019	0.078	0.016	0.021	0.016	0.021	0.019	0.019	0.019	0.019	0.019	0.019	0.019	0.019	0.078	0.019	0.016	0.021	0.077	0.019	0.019	0.079	0.062	0.078	0.019	0.019	0.019	0.019	0.069	0.021	0.019	0.078	0.019	0.019	0.078	0	0.019	0.019	0.019	0.019	0.019	0.019	0.079	0.019	0.019	0.079	0.019	0.019
r_1238 :	0	0	0	0	0	0	0	0	0	0	0	0	0	0	0	0	0	0	0	0	0	0	0	0	0	0	0	0	0	0	0	0	0	0	0	0	0	0	0	0	0	0	0	0	0	0	0	0	0
r_1239 :	0	0	0	0	0	0	0	0	0	0	0	0	0	0	0	0	0	0	0	0	0	0	0	0	0	0	0	0	0	0	0	0	0	0.011	0	0	0	0	0	0	0	0	0	0	0	0	0	0	0
r_1244 :	0.29	0.29	0.29	0.29	0.29	0.29	0.29	0.29	0.29	0.29	0.29	0.29	0.29	0.29	0.29	0.29	0.29	0.29	0.29	0.29	0.29	0.29	0.29	0.29	0.29	0.29	0.29	0.29	0.29	0.29	0.29	0.29	0.29	0.29	0.29	0.29	0.29	0.29	0.29	0.29	0.29	0.29	0.29	0.29	0.29	0.29	0.29	0.29	0.29
r_1245 :	250002	250002	250003	250002	250018	250010	250007	250027	250016	250001	250003	250002	250003	250002	250001	250001	250002	250004	250008	250002	250001	250002	250030	250010	250024	250001	250007	250001	250002	250023	250004	250002	250003	250002	250001	250001	250019	250007	250000	250000	250003	250004	250003	250009	250002	250009	250014	250010	250009
r_1251 :	0	0	0	0	0	0	0	0	0	0	0	0	0	0	0	0	0	0	0	0	0	0	0	0	0	0	0	0	0	0	0	0	0	0	0	0	0	0	0	0	0	0	0	0	0	0	0	0	0
r_1254 :	0.04	0.04	0.04	0.04	0	0.04	0.04	0.04	0.04	0.04	0	0.04	0	0.04	0.04	0	0.04	0.04	0.04	0.04	0.04	0.04	0.04	0.04	0.04	0.04	0.04	0.04	0.04	0.04	0.04	0.04	0.04	0.04	0.04	0.04	0.04	0.04	0.04	0.04	0.04	0.04	0.04	0.04	0.04	0.04	0.04	0.04	0.04
r_1260 :	0	0	0	0	0	0	0	0	0	0	0	0	0	0	0	0	0	0	0	0	0	0	0	0	0	0	0	0	0	0	0	0	0	0	0	0	0	0	0	0	0	0	0	0	0	0	0	0	0
r_1264 :	0	0	0	0	0	0	0	0	0	0	0	0	0	0	0	0	0	0	0	0	0	0	0	0	0	0	0	0	0	0	0	0	0	0	0	0	0	0	0	0	0	0	0	0	0	0	0	0	0
r_1265 :	0.04	0.04	0.04	0.04	0.04	0.04	0.04	0.04	0.04	0.04	0.04	0.04	0.04	0.04	0.04	0.04	0.04	0.04	0.04	0.04	0	0.04	0.04	0.04	0.04	0	0.04	0.04	0.04	0.04	0.04	0.04	0.04	0.04	0.04	0.04	0.04	0.04	0.04	0.04	0.04	0.04	0.04	0.04	0.04	0.04	0.04	0.04	0.04
r_1266 :	0.007	0.007	0.007	0.007	0.008	0.007	0.008	0.007	0.007	0.007	0.007	0.007	0.007	0.007	0.007	0.007	0.007	0.007	0.008	0.007	0.007	0.007	0.007	0.007	0.007	0.015	0.004	0.007	0.007	0.007	0.008	0.007	0.007	0.007	0.007	0.007	0.007	0.007	0.007	0.007	0.007	0.007	0.007	0.007	0.007	0.007	0.007	0.007	0.007
r_1267 :	0	0	0	0	0	0	1.455e-11	0	0	0	0	0	0	0	0	0	0	0	0	0	0	0	0	0	0	0	0	0	0	0	0	0	0	0	0	0	0	0	0	0	0	0	0	0	0	0	0	0	0
r_1272 :	0.04	0.04	0.04	0.038	0.04	0.04	0.033	0.04	0.04	0.04	0.04	0.04	0.04	0.04	0.04	0.04	0.04	0.038	0.04	0.04	0.04	0.04	0.04	0.04	0.04	0.04	0.04	0.04	0.04	0.04	0.031	0.04	0.04	0.04	0.04	0.04	0.04	0.04	0.04	0.04	0.04	0.04	0.04	0.04	0.04	0.04	0.04	0.04	0.04
r_1273 :	0	0	0	0	0	0	0	0	0	0	0	0	0	0	0	0	0	0	0	0	0	0	0	0	0	0	0	0	0	0	0	0	0	0	0	0	-0.011	0	0	0	0	0	0	0	0	0	0	0	0
r_1277 :	-7.654	-8.49	-8.615	-5.618	-13.974	-10.473	-8.726	-18.726	-13.284	-5.691	-8.735	-5.805	-8.733	-7.643	-7.429	-7.53	-7.577	-7.76	-10.734	-8.738	-7.332	-7.893	-18.795	-10.459	-17.582	-7.262	-10.458	-5.554	-7.494	-17.27	-7.372	-8.49	-8.615	-8.823	-7.335	-7.539	-14.639	-10.469	-5.518	-7.53	-8.497	-7.714	-7.732	-10.661	-4.696	-9.776	-12.979	-10.891	-10.596
r_1277 :	-7.654	-8.49	-8.615	-5.618	-13.974	-10.473	-8.726	-18.726	-13.284	-5.691	-8.735	-5.805	-8.733	-7.643	-7.429	-7.53	-7.577	-7.76	-10.734	-8.738	-7.332	-7.893	-18.795	-10.459	-17.582	-7.262	-10.458	-5.554	-7.494	-17.27	-7.372	-8.49	-8.615	-8.823	-7.335	-7.539	-14.639	-10.469	-5.518	-7.53	-8.497	-7.714	-7.732	-10.661	-4.696	-9.776	-12.979	-10.891	-10.596
r_1358 :	0.0001693	0.0001693	0.0001693	0.00016	0.0001744	0.0001603	0.0001743	0.0001686	0.0001697	0.0001688	0.0001696	0.0001688	0.0001696	0.0001686	0.0001697	0.0001693	0.0001693	0.00016	0.0001744	0.0003361	8.5e-05	0.0001693	0.0001693	0.0001693	0.0001693	0.0001693	0.0001693	0.0001693	0.0001693	0.0001574	0.000176	0.0001693	0.0001693	0.0001693	0.0001693	0.0001693	0.0001693	0.0001693	0.0001693	0.0001693	0.0001693	0.0001693	0.0001693	0.0001693	0.0001693	0.0001693	0.0001693	0.0001693	0.0001693
r_1359 :	0	0	0	0	0	0	0	0	0	0	0	0	0	0	0	0	0	0	0	0	0	0	0	0	0	0	0	0	0	0	0	0	0	0	0	0	0	0	0	0	0	0	0	0	0	0	0	0	0
r_1479 :	0	0	0	0	0	0	0	0	0	0	0	0	0	0	0	0	0	0	0	0	0	0	0	0	0	0	0	0	0	0	0	0	0	0	0	0	0	0	0	0	0	0	0	0	0	0	0	0	0
r_1480 :	0	0	0	0	0	0	0	0	0	0	0	0	0	0	0	0	0	0	0	0	0	0	0	0	0	0	0	0	0	0	0	0	0	0	0	0	0	0	0	0	0	0	0	0	0	0	0	0	0
r_1484 :	0	0	0	0	0	0	0	0	0	0	0	0	0	0	0	0	0	0	0	0	0	0	0	0	0	0	0	0	0	0	0	0	0	0	0	0	0	0	0	0	0	0	0	0	0	0	0	0	0
r_1486 :	0	0	0	0	0	0	0	0	0	0	0	0	0	0	0	0	0	0	0	0	0	0	0	0	0	0	0	0	0	0	0	0	0	0	0	0	0	0	0	0	0	0	0	0	0	0	0	0	0
r_1488 :	0	0	0	0	0	0	0	0	0	0	0	0	0	0	0	0	0	0	0	0	0	0	0	0	0	0	0	0	0	0	0	0	0	0	0	0	0	0	0	0	0	0	0	0	0	0	0	0	0
r_1510 :	0	0	0	0	0	0	0	0	0	0	0	0	0	0	0	0	0	0	0	0	0	0	0	0	0	0	0	0	0	0	0	0	0	0	0	0	0	0	0	0	0	0	0	0	0	0	0	0	0
r_1512 :	0	0.0001693	0.0001693	0	0	0	0	0	0	0	0	0	0	0	0	0	0	0	0	0	0	0	0	0	0	0	0	0	0	0	0	0.0001693	0.0001693	0	0	0.0001693	0	0.0001693	0	0	0	0	0	0.0001693	0.0001693	0	0	0	0
r_1514 :	0	0	0	0	0	0	0	0	0	0	0	0	0	0	0	0.0001693	0	0	0	0.0003361	8.5e-05	0	0	0	0	0	0	0	0	0	0	0	0	0.0001693	0.0001693	0	0.0001693	0	0.0001693	0.0001693	0.0001693	0	0	0	0	0	0.0001693	0	0
r_1516 :	0	0	0	0	0	0	0	0.0001686	0.0001697	0	0	0	0	0	0.0001697	0	0	0	0	0	0	0.0001693	0.0001693	0	0.0001693	0	0	0	0	0.0001574	0	0	0	0	0	0	0	0	0	0	0	0.0001693	0	0	0	0.0001693	0	0	0
r_1518 :	0.0001693	0	0	0.00016	0.0001744	0.0001603	0.0001743	0	0	0.0001688	0.0001696	0.0001688	0.0001696	0.0001686	0	0	0.0001693	0.00016	0.0001744	0	0	0	0	0.0001693	0	0.0001693	0.0001693	0.0001693	0.0001693	0	0.000176	0	0	0	0	0	0	0	0	0	0	0	0.0001693	0	0	0	0	0.0001693	0.0001693
r_1543 :	0.416	0.833	0.208	0.393	0.429	0.394	0.428	0.414	0.417	0.415	0.417	0.415	0.417	0.414	0.417	0.416	0.416	0.393	0.429	0.413	0.418	0.416	0.416	0.416	0.416	0.416	0.416	0.416	0.416	0.387	0.433	0.416	0.416	0.416	0.416	0.416	0.416	0.416	0.416	0.416	0.416	0.416	0.416	0.416	0.416	0.416	0.416	0.416	0.416
r_1546 :	0	0	0	0	0	0	0	0	0	0	0	0	0	0	0	0	0	0	0	0	0	0	0	0	0	0	0	0	0	0	0	0	0	0	0	0	0	0	0	0	0	0	0	0	0	0	0	0	0
r_1549 :	0	0.852	1.403	0	0	0	0.929	0	0	0	1.026	0	1.025	0	0	0	0	2.073	0	1.096	0	0	0	0	0	0	0	0	0	0	0	0.852	1.403	1.235	0	0	0	0	0	0	1.208	2.048	2.024	0	0	0	0	0	0
r_1550 :	0	0	0	0	0	0	0	0	0	0	0	0	0	0	0	0	0	0	0	0	0	0	0	0	0	0	0	0	0	0	0	0	0	0	0	0	0	0	0	0	0	0	0	0	0	0	0	0	0
r_1552 :	-0.04	-0.04	-0.04	-0.04	-0.04	-0.04	-0.04	-0.04	-0.04	-0.04	-0.04	-0.04	-0.04	-0.04	-0.04	-0.04	-0.04	-0.04	-0.04	-0.04	-0.04	-0.04	-0.04	-0.04	-0.04	0	-0.04	-0.04	-0.04	-0.04	-0.04	-0.04	-0.04	-0.04	-0.04	-0.04	-0.04	-0.04	0	0	-0.04	-0.04	-0.04	-0.04	-0.04	-0.04	-0.04	-0.04	-0.04
r_1562 :	0	0	0	0	0	0	0	0	0	0	0	0	0	0	0	0	0	0	0	0	0	0	0	0	0	0	0	0	0	0	0	0	0	0	0	0	0	0	0	0	0	0	0	0	0	0	0	0	0
r_1567 :	-0.087	-0.087	-0.087	-0.082	-0.089	-0.082	-0.089	-0.086	-0.087	-0.086	-0.087	-0.086	-0.087	-0.084	0	-0.07	-0.087	-0.082	-0.089	-0.069	0	-0.087	0	-0.087	-0.087	-0.087	-0.001	-0.001	-0.087	-0.08	-0.082	-0.087	-0.087	-0.087	-0.011	0	-0.087	0	-0.087	-0.076	-0.087	-0.087	-0.087	-0.087	-0.087	-0.087	-0.087	-0.087	-0.087
r_1572 :	0	0	0	0	0	0	0	0	0	0	0	0	0	0	0	0	0	0	0	0	0	0	0	0	0	0	0	0	0	0	0	0	0	0	0	0	0	0	0	0	0	0	0	0	0	0	0	0	0
r_1573 :	0	0	0	0	0	0	0	0	0	0	0	0	0	0	0	0	0	0	0	0	0	0	0	0	0	0	0	0	0	0	0	0	0	0	0	0	0	0	0	0	0	0	0	0	0	0	0	0	0
r_1574 :	-0.069	-0.069	-0.069	-0.063	-0.072	-0.826	-0.072	-0.068	-0.069	-0.068	-0.069	-0.068	-0.069	-0.068	-0.069	-0.069	-0.069	-0.063	-1.088	-0.068	-0.069	-0.069	-0.069	-0.799	-0.069	-0.069	-0.767	-0.069	-0.069	-0.061	-0.073	-0.069	-0.069	-0.069	-0.069	-0.069	-0.069	-0.069	-0.069	-0.069	-0.069	-0.069	-0.069	-0.826	-0.069	-0.471	-0.069	-1.094	-1.077
r_1575 :	0	0	0	0	0	0	0	0	0	0	0	0	0	0	0	0	0	0	0	0	0	0	0	0	0	0	0	0	0	0	0	0	0	0	0	0	0	0	0	0	0	0	0	0	0	0	0	0	0
r_1576 :	0	0	0	0	0	0	0	0	0	0	0	0	0	0	0	0	0	0	0	0	0	0	0	0	0	0	0	0	0	0	0	0	0	0	0	0	0	0	0	0	0	0	0	0	0	0	0	0	0
r_1579 :	0	0	0	0	0	0	0	0	0	0	0	0	0	0	0	0	0	0	0	0	0	0	0	0	0	0	0	0	0	0	0	0	0	0	0	0	0	0	0	0	0	0	0	0	0	0	0	0	0
r_1580 :	0	0	0	0	0	0	0	0	0	0	0	0	0	0	0	0	0	0	0	0	0	0	0	0	0	0	0	0	0	0	0	0	0	0	0	0	0	0	0	0	0	0	0	0	0	0	0	0	0
r_1582 :	0	0	0	0	0	0	0	0	0	0	0	0	0	0	0	0	0	0	0	0	0	0	0	0	0	0	0	0	0	0	0	0	0	0	0	0	0	0	0	0	0	0	0	0	0	0	0	0	0
r_1583 :	0	0	0	0	0.008	0	0	0	0	0	0	0	0	0	0	0	0	0	0	0	0	0	0	0	0	0	0	0	0	0	0	0	0	0	0	0	0	0	0	0	0	0	0	0	0	0.204	0	0	0
r_1585 :	0.071	0.006	0.006	0.067	0.073	0.067	0.073	0.07	0.071	0.07	0.071	0.07	0.071	0.006	0.071	0.071	0.071	0.067	0.073	0.011	0.071	0.006	0.071	0.071	0.071	0.071	0.071	0.071	0.071	0.066	0.073	0.006	0.006	0.071	0.071	0.071	0.071	0.071	0.071	0.071	0.006	0.071	0.071	0.071	0.071	0.071	0.071	0.071	0.071
r_1588 :	-999999	-999999	-999999	-999999	-999999	-999999	-999999	-999999	-999999	-999999	-999999	-999999	-999999	-999999	-999999	-999999	-999999	-999999	-999999	-999999	-999999	-999999	-999999	-999999	-999999	-999999	-999999	-999999	-999999	-999999	-999999	-999999	-999999	-999999	-999999	-999999	-999999	-999999	-999999	-999999	-999999	-999999	-999999	-999999	-999999	-999999	-999999	-999999	-999999
r_1596 :	-0.071	-0.071	-0.071	-0.067	-0.073	-0.067	-0.073	-0.07	-0.071	-0.07	-0.071	-0.07	-0.071	-0.07	-0.071	-0.071	-0.071	-0.067	-0.073	-0.07	-0.071	-0.071	-0.071	-0.071	-0.071	-0.071	-0.071	-0.071	-0.071	-0.066	-0.073	-0.071	-0.071	-0.071	-0.071	-0.071	-0.071	-0.071	-0.071	-0.071	0.005	-0.071	-0.071	-0.071	-0.06	-0.071	1.315	-0.071	-0.071
r_1597 :	0	0	0	0	0	0	0	0	0	0	0	0	0	0	0	0	0	0	0	0	0	0	0	0	0	0	0	0	0	0	0	0	0	0	0	0	0	0	0	0	0	0	0	0	0	0	0	0	0
r_1598 :	0	0	0	0	0	0	0	0	0	0	0	0	0	0	0	0	0	0	0	0	0	0	0	0	0	0	0	0	0	0	0	0	0	0	0	0	0	0	0	0	0	0	0	0	0	0	0	0	0
r_1599 :	0	0	0	0	0	0	0	0	0	0	0	0	0	0	0	0	0	0	0	0	0	0	0	0	0	0	0	0	0	0	0	0	0	0	0	0	0	0	0	0	0	0	0	0	0	0	0	0	0
r_1600 :	0	0	0	0	0	0	0	0	0	0	0	0	0	0	0	0	0	0	0	0	0	0	0	0	0	0	0	0	0	0	0	0	0	0	0	0	0	0	0	0	0	0	0	0	0	0.402	0	0	0
r_1614 :	0.002	0.002	0.0008604	0.002	0.002	0.002	0.002	0.002	0.002	0.003	0.002	0.002	0.002	0.004	0.002	0.002	0.002	0.002	0.002	0.002	0.002	0.002	0.002	0.002	0.002	0.002	0.002	0.002	0.002	0.002	0.002	0.002	0.0008604	0.002	0	0	0.002	0.001	0.002	0	0.0006089	0.002	0.002	0.002	0.0002473	0.002	0.0006089	0.002	0.002
r_1616 :	0	0	0	0	0	0	0	0	0	0	0	0	0	0	0	0	0	0	0	0	0	0	0	0	0	0	0	0	0	0	0	0	0	0	9.833e-05	0	0	0.001	0	0	0.0007073	0	0	0	0.0003456	0	0.0007073	0	0
r_1624 :	0	0	0	0	0	0	0	0	0	0	0	0	0	0	0	0	0	0	0	0	0	0	0	0	0	0	0	0	0	0	0	0	0	0	0	0	0	0	0	0	0	0	0	0	0	0	0	0	0
r_1625 :	0	0	0	0	0	0	0	0	0	0	0	0	0	0	0	0	0	0	0	0	0	0	0	0	0	0	0	0	0	0	0	0	0	0	0	0	0	0	0	0	0	0	0	0	0	0	0	0	0
r_1632 :	-999998	-999997	-999997	-999998	-999981	-999992	-999993	-999972	-999991	-999998	-999997	-999998	-999997	-999999	-999999	-999999	-999998	-999996	-999999	-999999	-999998	-999998	-999990	-999992	-999976	-999998	-999995	-999998	-999998	-999976	-999995	-999997	-999997	-999997	-999999	-999999	-999980	-999999	-999999	-999999	-999996	-999996	-999996	-999992	-999995	-999991	-999988	-999994	-999993
r_1634 :	0	0	0	0	0	0	0	0	0	0	0	0	0	0	0	0	0	0	0	0	0	0	0	0	0	0	0	0	0	0	0	0	0	0	0	0	0	0	0	0	0	0	0	0	0	0	0	0	0
r_1638 :	0	0	0	0	0	0	0	0	0	0	0	0	0	0	0	0	0	0	0	0	0	0	0	0	0	0	0	0	0	0	0	0	0	0	0	0	0	0	0	0	0	0	0	0	0	0	0	0	0
r_1642 :	0	0	0	0	0	0	1.455e-11	0	0	0	0	0	0	0	0	0	0	0	0	0	0	0	0	0	0	0	1.83e-11	0	0	0	0	0	0	0	0	0	0	0	0	0	0	0	0	0	0	0	0	0	0
r_1644 :	0	0	0	0	0	0	0	0	0	0	0	0	0	0	0	0	0	0	0	0	-249975	0	0	0	0	0	0	0	0	0	0	0	0	0	0	0	0	0	0	0	0	0	0	0	0	0	0	0	0
r_1645 :	0	0	0	0	0	0	0	0	0	0	0	0	0	0	0	0	0	0	0	0	0	0	0	0	0	0	0	0	0	0	0	0	0	0	0	0	0	0	0	0	0	0	0	0	0	0	0	0	0
r_1647 :	0	0	0	0	0	0	0	0	0	0	0	0	0	0	0	0	0	0	0	0	0	0	0	0	0	0	0	0	0	0	0	0	0	0	0	0	0	0	0	0	0	0	0	0	0	0	0	0	0
r_1652 :	-999999	-999999	-999999	-999999	-999999	-999999	-999999	-999999	-999999	-999999	-999999	-999999	-999999	-999999	-999999	-999999	-999999	-999999	-999999	-999999	-999999	-999999	-999999	-999999	-999999	-999999	-999999	-999999	-999999	-999999	-999999	-999999	-999999	-999999	-999999	-999999	-999999	-999999	-999999	-999999	-999999	-999999	-999999	-999999	-999999	-999999	-999999	-999999	-999999
r_1654 :	-3.22	-3.22	-3.22	-1.408	-3.22	-3.22	-3.22	-1.342	-1.345	-1.668	-3.22	-1.457	-3.22	-3.22	-3.22	-3.22	-3.22	-1.432	-2.371	-3.22	-3.22	-3.22	-1.344	-3.22	-2.47	-3.22	-3.22	-1.344	-3.22	-3.22	-3.22	-3.22	-3.22	-3.22	-3.22	-3.22	-3.22	-3.22	-1.336	-3.22	-3.22	-1.457	-1.675	-3.22	-3.22	-3.22	-3.22	-2.476	-2.299
r_1656 :	0	0	0	0	0	0	0	0	0	0	0	0	0	0	0	0	0	0	0	0	0	0	0	0	0	0	0	0	0	0	0	0	0	0	0	0	0	0	0	0	0	0	0	0	0	0	0	0	0
r_1659 :	0	0	0	0	0	0	0	0	0	0	0	0	0	0	0	0	0	0	0	0	0	0	0	0	0	0	0	0	0	0	0	0	0	0	0	0	0	0	0	0	0	0	0	0	0	0	0	0	0
r_1660 :	0	0	0	0	0	0	0	0	0	0	0	0	0	0	0	0	0	0	0	0	249975	0	0	0	0	0	0	0	0	0	0	0	0	0	0	0	0	0	0	0	0	0	0	0	0	0	0	0	0
r_1661 :	0	0	0	0	0	0	0	0	0	0	0	0	0	0	0	0	0	0	0	0	0	0	0	0	0	0	0	0	0	0	0	0	0	0	0	0	0	0	0	0	0	0	0	0	0	0	0	0	0
r_1663 :	1.252	2.525	3.825	1.115	0	4.233	3.29	0	9.829	0.851	3.314	1.171	3.313	0	1.02	1.089	1.176	5.307	5.133	3.432	0.889	2.805	14.419	4.087	11.903	0.768	4.056	1.018	1.095	11.053	0.851	2.525	3.825	3.488	1.018	3.613	8.295	4.464	0	0.839	3.412	5.121	4.902	4.153	0.836	3.76	7.465	5.127	5.287
r_1665 :	-999999	-999999	-999999	-999999	-999999	-999999	-999999	-999999	-999998	-999999	-999999	-999999	-999999	-999999	-999998	-999999	-999999	-999999	-999999	-999999	-999999	-999999	-999999	-999999	-999999	-999998	-999998	-999998	-999999	-999999	-999999	-999999	-999999	-999999	-999999	-999998	-999999	-999998	-999999	-999998	-999999	-999999	-999999	-999999	-999999	-999998	-999996	-999999	-999999
r_1667 :	999999	999999	999999	999999	999999	999999	999999	999999	999999	999999	999999	999999	999999	999999	999999	999999	999999	999999	999999	999999	999999	999999	999999	999999	999999	999999	999999	999999	999999	999999	999999	999999	999999	999999	999999	999999	999999	999999	999999	999999	999999	999999	999999	999999	999999	999999	999999	999999	999999
r_1668 :	1.252	2.525	3.825	1.115	0	4.233	3.29	0	9.829	0.851	3.314	1.171	3.313	0	1.02	1.089	1.176	5.307	5.133	3.432	0.889	2.805	14.419	4.087	11.903	0.768	4.056	1.018	1.095	11.053	0.851	2.525	3.825	3.488	1.018	3.613	8.295	4.464	0	0.839	3.412	5.121	4.902	4.153	0.836	3.76	7.465	5.127	5.287
r_1669 :	999999	999999	999999	999999	999999	999999	999999	999999	999998	999999	999999	999999	999999	999999	999998	999999	999999	999999	999999	999999	999999	999999	999999	999999	999999	999998	999998	999998	999999	999999	999999	999999	999999	999999	999999	999998	999999	999998	999999	999998	999999	999999	999999	999999	999999	999998	999996	999999	999999
r_1672 :	0	0	0	0	7.494	0	0	14.208	0	0	0	0	0	1.255	0	0	0	0	0	0	0	0	0	0	0	0	0	0	0	0	0	0	0	0	0	0	0	0	0.967	0	0	0	0	0	0	0	0	0	0
r_1673 :	0	0	0	0	0	0	0	0	0	0	0	0	0	0	0	0	0	0	0	0	0	0	0	0	0	0	0	0	0	0	0	0	0	0	0	0	0	0	0	0	0	0	0	0	0	0	0	0	0
r_1674 :	0	0	0	0	0	0	0	0	0	0	0	0	0	0	0	0	0	0	0	0	0	0	0	0	0	0	0	0	0	0	0	0	0	0	0	0	0	0	0	0	0	0	0	0	0	0	0	0	0
r_1676 :	0	0	0	0	0	0	0	0	0	0	0	0	0	0	0	0	0	0	0	0	0	0	0	0	0	0	0	0	0	0	0	0	0	0	0	0	0	0	0	0	0	0	0	0	0	0	0	0	0
r_1677 :	0	0	0	0	0	0	0	0	0	0	0	0	0	0	0	0	0	0	0	0	0	0	0	0	0	0	0	0	0	0	0	0	0	0	0	0	0	0	0	0	0	0	0	0	0	0	0	0	0
r_1678 :	0	0	0	0	0	0	0	0	0	0	0	0	0	0	0	0	0	0	0	0	0	0	0	0	0	0	0	0	0	0	0	0	0	0	0	0	0	0	0	0	0	0	0	0	0	0	0	0	0
r_1679 :	0	0	0	0	0	0	0	0	0	0	0	0	0	0	0	-0.0001693	0	0	0	-0.0003361	-8.5e-05	0	0	0	0	0	0	0	0	0	0	0	0	-0.0001693	-0.0001693	0	-0.0001693	0	-0.0001693	-0.0001693	-0.0001693	0	0	0	0	0	-0.0001693	0	0
r_1680 :	0	0	0	0	0	0	0	-0.0001686	-0.0001697	0	0	0	0	0	-0.0001697	0	0	0	0	0	0	-0.0001693	-0.0001693	0	-0.0001693	0	0	0	0	-0.0001574	0	0	0	0	0	0	0	0	0	0	0	-0.0001693	0	0	0	-0.0001693	0	0	0
r_1681 :	-0.0001693	0	0	-0.00016	-0.0001744	-0.0001603	-0.0001743	0	0	-0.0001688	-0.0001696	-0.0001688	-0.0001696	-0.0001686	0	0	-0.0001693	-0.00016	-0.0001744	0	0	0	0	-0.0001693	0	-0.0001693	-0.0001693	-0.0001693	-0.0001693	0	-0.000176	0	0	0	0	0	0	0	0	0	0	0	-0.0001693	0	0	0	0	-0.0001693	-0.0001693
r_1682 :	0.002	0.002	0.002	0.002	0.002	0.002	0.002	0.002	0.002	0.002	0.002	0.002	0.002	0.002	0.002	0.002	0.002	0.002	0.002	0.005	0.001	0.002	0.002	0.002	0.002	0.002	0.002	0.002	0.002	0.002	0.002	0.002	0.002	0.002	0.002	0.002	0.002	0.002	0.002	0.002	0	0.002	0.002	0.002	0	0.002	0.002	0.002	0.002
r_1684 :	0	0.001	0	0	0	0	0	0	0	0	0	0	0	0	0	0	0	0	0	0	0.015	0.002	0	0	0	0	0	0	0	0	0	0.001	0	0.001	0	0	0	0	0	0.001	0	1.164e-10	0	0	0.0003617	0	0	0	0
r_1686 :	0.04	0.04	0.04	0.04	0.04	0.04	0.04	0.04	0.04	0.04	0.04	0.04	0.04	0.04	0.04	0.04	0.04	0.04	0.04	0.04	0.04	0.04	0.04	0.04	0.04	0.04	0.04	0.04	0.04	0.04	0.04	0.04	0.04	0.04	0.04	0.04	0.04	0.04	0.04	0.04	0.04	0.04	0.04	0.04	0.04	0.04	0.04	0.04	0.04
r_1687 :	-0.04	-0.04	-0.04	-0.04	-0.04	-0.04	-0.04	-0.04	-0.04	-0.04	-0.04	-0.04	-0.04	-0.04	-0.04	-0.04	-0.04	-0.04	-0.04	-0.04	-0.04	-0.04	-0.04	-0.04	-0.04	-0.04	-0.04	-0.04	-0.04	-0.04	-0.04	-0.04	-0.04	-0.04	-0.04	-0.04	-0.04	-0.04	-0.04	-0.04	-0.04	-0.04	-0.04	-0.04	-0.04	-0.04	-0.04	-0.04	-0.04
r_1688 :	0	0	0	0	0	0	0	0	0	0	0	0	0	0	0	0	0	0	0	0	0	0	0	0	0	0	0	0	0	0	0	0	0	0	0	0	0	0	0	0	0	0	0	0	0	0	0	0	0
r_1689 :	0	0	7.556e-05	0	0	0	0	0	0	0	0	0	0	0	0	0	7.556e-05	0	0	0	3.793e-05	0	7.556e-05	0	7.556e-05	0	0	0	0	7.024e-05	0	0	7.556e-05	0	7.556e-05	0	7.556e-05	0	0	0	0.043	0	0	0	0.003	0	7.556e-05	0	0
r_1691 :	-0.0001693	-0.0001693	-0.0001693	-0.00016	-0.0001744	-0.0001603	-0.0001743	-0.0001686	-0.0001697	-0.0001688	-0.0001696	-0.0001688	-0.0001696	-0.0001686	-0.0001697	-0.0001693	-0.0001693	-0.00016	-0.0001744	-0.0003361	-8.5e-05	-0.0001693	-0.0001693	-0.0001693	-0.0001693	-0.0001693	-0.0001693	-0.0001693	-0.0001693	-0.0001574	-0.000176	-0.0001693	-0.0001693	-0.0001693	-0.0001693	-0.0001693	-0.0001693	-0.0001693	-0.0001693	-0.0001693	-0.0001693	-0.0001693	-0.0001693	-0.0001693	-0.0001693	-0.0001693	-0.0001693	-0.0001693	-0.0001693
r_1694 :	999999	999999	999999	999999	999999	999999	999999	999999	999998	999999	999999	999999	999999	999999	999998	999999	999999	999999	999999	999999	999999	999999	999999	999999	999999	999998	999998	999998	999999	999999	999999	999999	999999	999999	999999	999998	999999	999998	999999	999998	999999	999999	999999	999999	999999	999998	999996	999999	999999
r_1695 :	0	0	0	0	0	0	0	0	0	0	0	0	0	0	0	0	0	0	0	0	0	0	0	0	0	0	0	0	0	0	0	0	0	0	0	0	0	0	0	0	0	0	0	0	0	0	0	0	0
r_1696 :	-1.326	-0.858	-0.978	-1.176	-1.131	-3.515	-1.406	-0.863	-7.079	-0.886	-1.344	-1.207	-1.344	-1.336	-1.065	-1.137	-1.213	-1.222	-5.094	-1.169	-0.905	-1.215	-16.443	-3.361	-1.121	-0.934	-3.608	-1.061	-1.175	-0.993	-0.916	-0.858	-0.978	-0.858	-0.934	-1.122	-0.804	-4.84	-0.89	-0.869	-0.891	-1.105	-0.934	-3.501	-0.847	-3.027	-4.781	-5.09	-4.24
r_1697 :	1.252	2.525	3.825	1.115	7.494	4.233	3.29	14.208	9.829	0.851	3.314	1.171	3.313	1.255	1.02	1.089	1.176	5.307	5.133	3.432	0.889	2.805	14.419	4.087	11.903	0.768	4.056	1.018	1.095	11.053	0.851	2.525	3.825	3.488	1.018	3.613	8.295	4.464	0.967	0.839	3.412	5.121	4.902	4.153	0.836	3.76	7.465	5.127	5.287
r_1698 :	-0.0001693	-0.0001693	-0.0001693	-0.00016	-0.0001744	-0.0001603	-0.0001743	-0.0001686	-0.0001697	-0.0001688	-0.0001696	-0.0001688	-0.0001696	-0.0001686	-0.0001697	-0.0001693	-0.0001693	-0.00016	-0.0001744	-0.0003361	-8.5e-05	-0.0001693	-0.0001693	-0.0001693	-0.0001693	-0.0001693	-0.0001693	-0.0001693	-0.0001693	-0.0001574	-0.000176	-0.0001693	-0.0001693	-0.0001693	-0.0001693	-0.0001693	-0.0001693	-0.0001693	-0.0001693	-0.0001693	-0.0001693	-0.0001693	-0.0001693	-0.0001693	-0.0001693	-0.0001693	-0.0001693	-0.0001693	-0.0001693
r_1700 :	0	0	0	0	0	0	0	0	0	0	0	0	0	0	0	0	0	0	0	0	0	1.513e-09	0	0	0	0	0	0	0	0	0	0	0	0	0	0	0	0	0	0	0	0	0	0	0	0	0	0	0
r_1701 :	0.000153	0.000153	0.000153	0.0001445	0.0001575	0.0001448	0.0001574	0.0001523	0.0001533	0.0001525	0.0001532	0.0001525	0.0001532	0.0001523	0.0001533	0.000153	0.000153	0.0001445	0.0001575	0.0003036	7.677e-05	0.000153	0.000153	0.000153	0.000153	0.000153	0.000153	0.000153	0.000153	0.0001422	0.000159	0.000153	0.000153	0.000153	0.000153	0.000153	0.000153	0.000153	0.000153	0.000153	0.000153	0.000153	0.000153	0.000153	0.000153	0.000153	0.000153	0.000153	0.000153
r_1704 :	0	0	-0.001	0	0	0	0	0	0	0	0	0	0	0	0	0	0	0	0	0	0	0	0	0	0	0	0	0	0	0	0	0	-0.001	0	-0.002	-0.002	0	0	0	-0.002	-0.0008846	0	0	0	-0.002	0	-0.0008846	0	0
r_1705 :	-0.0005691	-0.0005691	-0.0005691	0	-0.002	-0.014	0	-0.0003852	-0.0006617	-0.001	-0.0001899	-0.0004463	-0.0006308	-0.002	8.517e-08	-0.0005691	-0.0005691	0	-0.002	-0.0002629	-0.0007239	-0.0005691	-0.0005691	-0.0005691	-0.0005691	-0.0005691	-0.0005691	-0.0005691	-0.0005691	-0.018	0	-0.0005691	-0.0005691	-0.0005691	-0.0005691	-0.0005691	-0.0005691	-0.0005691	-0.0005691	-0.0005691	-0.0005691	-0.0005691	-0.0005691	-0.0005691	-0.0005691	-0.0005691	-0.0005691	-0.0005691	-0.0005691
r_1708 :	0.087	0.087	0.087	0.082	0.089	0.082	0.089	0.086	0.087	0.086	0.087	0.086	0.087	0.084	0	0.07	0.087	0.082	0.089	0.069	0	0.087	0	0.087	0.087	0.087	0.001	0.001	0.087	0.08	0.082	0.087	0.087	0.087	0.011	0	0.087	0	0.087	0.076	0.087	0.087	0.087	0.087	0.087	0.087	0.087	0.087	0.087
r_1714 :	-3.387	-4.44	-4.44	-2.332	-4.44	-4.44	-4.44	-4.44	-4.44	-2.408	-4.44	-2.461	-4.44	-3.385	-3.204	-3.515	-3.254	-4.44	-4.44	-4.44	-3.198	-4.44	-4.44	-4.44	-4.44	-3.231	-4.44	-2.28	-3.3	-4.44	-3.227	-4.44	-4.44	-4.44	-3.205	-4.44	-4.44	-4.44	-2.288	-3.21	-4.44	-4.44	-4.44	-4.44	-4.44	-4.44	-4.44	-4.44	-4.44
r_1726 :	0	0	0	0	0	0	0	0	0	0	0	0	0	0	0	0	0	0	0	0	0	0	0	0	0	0	0	0	0	0	0	0	0	0	0	0	0	0	0	0	0	0	0	0	0	0	0	0	0
r_1729 :	-0.004	-0.004	-0.002	-0.003	-0.004	-0.003	-0.004	-0.005	-0.003	-0.004	-0.003	-0.004	-0.004	-0.005	-0.003	-0.004	-0.004	-0.003	-0.004	-0.003	-0.004	-0.004	-0.004	-0.004	-0.004	-0.004	-0.004	-0.004	-0.004	-0.003	-0.004	-0.004	-0.002	-0.004	-0.001	-0.001	-0.004	-0.002	-0.004	-0.001	-0.002	-0.004	-0.004	-0.004	-0.002	-0.004	-0.002	-0.004	-0.004
r_1734 :	0.002	0.002	0.0008604	0.002	0.002	0.002	0.002	0.002	0.002	0.003	0.002	0.002	0.002	0.004	0.002	0.002	0.002	0.002	0.002	0.002	0.002	0.002	0.002	0.002	0.002	0.002	0.002	0.002	0.002	0.002	0.002	0.002	0.0008604	0.002	9.833e-05	0	0.002	0.002	0.002	0	0.001	0.002	0.002	0.002	0.0005929	0.002	0.001	0.002	0.002
r_1743 :	0	0	0	0	0	0	0	0	0	0	0	0	0	0	0	0	0	0	0	0	0	0	0	0	0	0	0	0	0	0	0	0	0	0	0	0	0	0	0	0	0	0	0	0	0	0	0	0	0
r_1745 :	0	0	0	0	0	0	0	0	0	0	0	0	0	0	0	0	0	0	0	0	0	0	0	0	0	0	0	0	0	0	0	0	0	0	0	0	0	0	0	0	0	0	0	0	0	0	0	0	0
r_1746 :	0	-0.002	0	0	0	0	0	-0.002	0	0	0	0	0	0	0	0	0	0	0	0	0	0	0	0	0	0	0	0	0	0	0	-0.002	0	-0.002	-0.002	0.679	0	0	0	0	-0.002	0	0	0	-2.504	0	-0.002	0	0
r_1747 :	0	0	0	0	0	0	0	0	0	0	0	0	0	0	0	0	0	0	0	0	0	0	0	0	0	0	0	0	0	0	0	0	0	0	0	0	0	4.191e-11	0	0	0	0	0	0	0	0	0	0	0
r_1748 :	-0.296	-0.296	-0.296	-0.28	-0.305	-0.28	-0.305	-0.295	-0.297	-0.295	-0.297	-0.295	-0.297	-0.295	-0.297	-0.296	-0.296	-0.28	-0.305	-0.294	-0.297	-0.593	-0.148	-0.296	-0.296	-0.296	-0.296	-0.296	-0.296	-0.275	-0.308	-0.296	-0.296	-0.296	-0.296	-0.296	-0.296	-0.296	-0.296	-0.296	-0.296	-0.296	-0.296	-0.296	-0.296	-0.296	-0.296	-0.296	-0.296
r_1749 :	0	0	0	0	0	0	0	0	0	0	0	0	0	0	0	0	0	0	0	0	0	0	0	0	0	0	0	0	0	0	0	0	0	0	0	0	0	0	0	0	0	0	0	0	0	0	0	0	0
r_1750 :	0	0	0	0	0	0	0	0	0	0	0	0	0	0	0	0	0	0	0	0	0	0	0	0	0	0	0	0	0	0	0	0	0	0	0	0	0	0	0	0	0	0	0	0	0	0	0	0	0
r_1754 :	0.002	0.002	0.002	0.002	0.002	0.002	0.002	0.002	0.002	0.002	0.002	0.002	0.002	0.002	0.002	0.002	0.002	0.002	0.002	0.005	0.001	0.002	0.002	0.002	0.002	0.002	0.002	0.002	0.002	0.002	0.002	0.002	0.002	0.002	0.002	0.002	0.002	0.002	0.002	0.002	0.002	0.002	0.002	0.002	0.002	0.002	0.002	0.002	0.002
r_1758 :	999999	-999999	999999	999999	999999	999999	999999	999999	999999	999999	999999	999999	999999	999999	999999	999999	999999	999999	999999	-999999	999999	999999	999999	999999	999999	999999	999999	999999	999999	999999	999999	-999999	999999	999999	999999	999999	999999	999999	999999	999999	999999	999999	999999	999999	999999	999999	999999	999999	999999
r_1760 :	-999999	-999999	-999999	-999999	-999999	-999999	-999999	-999999	-999999	-999999	-999999	-999999	-999999	-999999	-999999	-999999	-999999	-999999	-999999	-999999	-999999	-999999	-999999	-999999	-999999	-999999	-999999	-999999	-999999	-999999	-999999	-999999	-999999	-999999	-999999	-999999	-999999	-999999	-999999	-999999	-999999	-999999	-999999	-999999	-999999	-999999	-999999	-999999	-999999
r_1761 :	0	0	0	0	0	0	0	0	0	0	0	0	0	0	0	0	0	0	0	0	0	1.609	0	0	0	0	0	0	0	0	0	0	0	0	0	2.595	0	0	0	0	0	0	0	0	0	0	0	0	0
r_1762 :	0	0	0	0	0	0	0	0	0	0	0	0	0	0	0	0	0	0	0	0	0	1.609	0	0	0	0	0	0	0	0	0	0	0	0	0	2.595	0	0	0	0	0	0	0	0	0	0	0	0	0
r_1763 :	-999998	-999997	-999997	-999998	-999981	-999992	-999993	-999972	-999991	-999998	-999997	-999998	-999997	-999999	-999999	-999999	-999998	-999996	-999999	-999999	-999998	-999998	-999990	-999992	-999976	-999998	-999995	-999998	-999998	-999976	-999995	-999997	-999997	-999997	-999999	-999999	-999980	-999999	-999999	-999999	-999996	-999996	-999996	-999992	-999995	-999991	-999988	-999994	-999993
r_1771 :	0	0	0	0	0	0	0	0	0	0	0	0	0	0	0	0	0	0	0	0	0	0	0	0	0	0	0	0	0	0	0	0	0	0	0	0	0	0	0	0	0	0	0	0	0	0	0	0	0
r_1772 :	0	0	-7.556e-05	0	0	0	0	0	0	0	0	0	0	0	0	0	-7.556e-05	0	0	0	-3.793e-05	6.054e-09	-7.556e-05	0	-7.556e-05	0	0	0	0	-7.024e-05	0	0	-7.556e-05	0	-7.556e-05	0	-7.556e-05	0	0	0	-0.043	0	0	0	-0.003	0	-7.556e-05	0	0
r_1774 :	0	0	7.556e-05	0	0	0	0	0	0	0	0	0	0	0	0	0	7.556e-05	0	0	0	3.793e-05	-6.054e-09	7.556e-05	0	7.556e-05	0	0	0	0	7.024e-05	0	0	7.556e-05	0	7.556e-05	0	7.556e-05	0	0	0	0.043	0	0	0	0.003	0	7.556e-05	0	0
r_1775 :	0	0	0	0	0	0	0	0	0	0	0	0	0	0	0	0	0	0	0	0	0	0	0	0	0	0	0	0	0	0	0	0	0	0	0	0	0	0	0	0	0	0	0	0	0	0	0	0	0
r_1776 :	0	0	0	0	0	0	0	0	0	0	0	0	0	0	0	0	0	0	0	0	0	0	0	0	0	0	0	0	0	0	0	0	0	0	0	0	0	0	0	0	0	0	0	0	0	0	0	0	0
r_1793 :	0.73	0.489	0.335	0.62	2.416	3.311	2.601	0	0	0.49	0.738	0.69	0.74	0.735	0.075	0.622	0.694	0.666	2.566	0.618	0.073	0.486	0.624	3.26	0	0.489	2.137	0.075	0.736	0	1.891	0.489	0.335	0.096	0.098	0.076	2.079	1.847	0.161	0.098	0.669	0.616	0.492	3.166	2.079	3.482	0	2.661	2.45
r_1794 :	0.329	0.023	0.131	0.284	0.234	1.071	0.349	0.024	1.291	0.088	0.335	0.29	0.335	0.332	0.002	0.275	0.291	0.307	1.241	0.272	0.002	0.207	0.276	1.021	0.275	0.088	1.032	0.003	0.334	0.246	0.013	0.023	0.131	0.023	0.013	0.002	0.034	0.887	0.088	0.013	0.131	0.215	0.088	1.048	0.046	0.822	1.052	1.241	1.215
r_1795 :	-0.73	-0.489	-0.335	-0.62	-2.416	-3.311	-2.601	0	0	-0.49	-0.738	-0.69	-0.74	-0.735	-0.075	-0.622	-0.694	-0.666	-2.566	-0.618	-0.073	-0.486	-0.624	-3.26	0	-0.489	-2.137	-0.075	-0.736	0	-1.891	-0.489	-0.335	-0.096	-0.098	-0.076	-2.079	-1.847	-0.161	-0.098	-0.669	-0.616	-0.492	-3.166	-2.079	-3.482	0	-2.661	-2.45
r_1796 :	0.04	0.04	0.04	0.04	0.04	0.04	0.04	0.04	0.04	0.04	0.04	0.04	0.04	0.04	0.04	0.04	0.04	0.04	0.04	0.04	0.04	0.04	0.04	0.04	0.04	0.035	0.04	0.04	0.04	0.04	0.04	0.04	0.04	0.04	0.04	0.04	0.04	0.04	0.04	0.04	0.04	0.04	0.04	0.04	0.04	0.04	0.04	0.04	0.04
r_1798 :	-0.04	-0.04	-0.04	-0.04	-0.04	-0.04	-0.04	-0.04	-0.04	-0.04	-0.04	-0.04	-0.04	-0.04	-0.04	-0.04	-0.04	-0.04	-0.04	-0.04	-0.04	-0.04	-0.04	-0.04	-0.04	-0.035	-0.04	-0.04	-0.04	-0.04	-0.04	-0.04	-0.04	-0.04	-0.04	-0.04	-0.04	-0.04	-0.04	-0.04	-0.04	-0.04	-0.04	-0.04	-0.04	-0.04	-0.04	-0.04	-0.04
r_1801 :	0.0001693	0.0001693	0.0001693	0.00016	0.0001744	0.0001603	0.0001743	0.0001686	0.0001697	0.0001688	0.0001696	0.0001688	0.0001696	0.0001686	0.0001697	0.0001693	0.0001693	0.00016	0.0001744	0.0003361	8.5e-05	0.0001693	0.0001693	0.0001693	0.0001693	0.0001693	0.0001693	0.0001693	0.0001693	0.0001574	0.000176	0.0001693	0.0001693	0.0001693	0.0001693	0.0001693	0.0001693	0.0001693	0.0001693	0.0001693	0.0001693	0.0001693	0.0001693	0.0001693	0.0001693	0.0001693	0.0001693	0.0001693	0.0001693
r_1803 :	0.0001693	0.0001693	0.0001693	0.00016	0.0001744	0.0001603	0.0001743	0.0001686	0.0001697	0.0001688	0.0001696	0.0001688	0.0001696	0.0001686	0.0001697	0.0001693	0.0001693	0.00016	0.0001744	0.0003361	8.5e-05	0.0001693	0.0001693	0.0001693	0.0001693	0.0001693	0.0001693	0.0001693	0.0001693	0.0001574	0.000176	0.0001693	0.0001693	0.0001693	0.0001693	0.0001693	0.0001693	0.0001693	0.0001693	0.0001693	0.0001693	0.0001693	0.0001693	0.0001693	0.0001693	0.0001693	0.0001693	0.0001693	0.0001693
r_1808 :	0	0	0	0	0	0	0	0	0	0	0	0	0	0	0	0	0	0	0	0	0	0	0	0	0	0	0	0	0	0	0	0	0	0	0	0	0	0	0	0	0	0	0	0	2.502	0	0	0	0
r_1809 :	0	-0.002	0	0	0	0	0	-0.002	0	0	5.695e-11	0	0	0	0	2.104e-12	0	0	0	0	0	0	0	0	0	0	0	0	0	0	0	-0.002	0	-0.002	-0.002	0.679	0	-4.75e-11	0	0	-0.002	5.157e-11	0	0	-2.504	0	-0.002	0	0
r_1810 :	0	0.394	0	0	1.865	1.1	1.83	0	0	0.33	0	0.039	0	0	0	0	0.04	0	0	0	0	0	0	1.144	1.127	0.329	0	0	0.329	2.025	1.802	0.394	0	0	0	0	1.973	0	0	0	0.334	0.113	0.331	0.997	1.915	1.766	1.932	0	0
r_1811 :	0.329	0	0.131	0.284	0.234	1.071	0.349	0.024	1.291	0	0.331	0.29	0.332	0.332	0	0.275	0.291	0.307	1.241	0.272	0	0.207	0.276	1.021	0.275	0	1.032	0	0	0.246	0	0	0.131	0	0.013	0.002	0	0.887	0	0.013	0.131	0.215	0	1.048	0.046	0.822	1.052	1.241	1.215
r_1815 :	0	0	0	0	0	0	0	0	0	0	0	0	0	0	0	0	0	0	0	0	0	0	0	0	0	0	0	0	0	0	0	0	0	0	0	0	0	0	0	0	0	0	0	0	0	0	0	0	0
r_1816 :	0	0	0	0	0	0	0	0	0	0	0	0	0	0	0	0	0	0	0	0	0	0	0	0	0	0	0	0	0	0	0	0	0	0	0	0	0	0	0	0	0	0	0	0	0	0	0	0	0
r_1817 :	0	0	0	0	0	0	0	0	0	0	0	0	0	0	0	0	0	0	0	0	0	0	0	0	0	0	0	0	0	0	0	0	0	0	0	0	0	0	0	0	0	0	0	0	0	0	0	0	0
r_1821 :	0	0	0	0	0	0	0	0	0	0	0	0	0	0	0	0	0	0	0	0	0	0	0	0	0	0	0	0	0	0	0	0	0	0	9.833e-05	0	0	0.001	0	0	0.0007073	0	0	0	0.0003456	0	0.0007073	0	0
r_1824 :	-0.986	-1.074	-0.921	-0.937	-2.711	-2.751	-2.848	-0.563	0.706	-1.03	-0.991	-0.987	-0.991	-0.984	-0.662	-1.207	-0.989	-0.939	-1.901	-1.195	-0.742	-0.865	-0.934	-2.779	-0.264	-1.201	-1.644	-0.659	-1.154	-0.237	-2.453	-1.074	-0.921	-0.681	-0.683	-0.779	-2.589	-2.47	-0.807	-0.872	-1.111	-0.986	-1.033	-3.79	-2.596	-3.31	-0.484	-2.005	-1.774
r_1825 :	-0.291	-0.291	-0.291	-0.275	-0.299	-0.275	-0.299	-0.29	-0.292	-0.29	-0.291	-0.29	-0.291	-0.289	-0.292	-0.291	-0.291	-0.275	-0.299	-0.284	-0.295	-0.587	-0.143	-0.291	-0.291	-0.291	-0.291	-0.291	-0.291	-0.27	-0.302	-0.291	-0.291	-0.291	-0.291	-0.291	-0.291	-0.291	-0.291	-0.291	-0.291	-0.291	-0.291	-0.291	-0.291	-0.291	-0.291	-0.291	-0.291
r_1827 :	-124988	-124989	-124990	-124988	-124996	-124994	-124991	-0.001	-124996	-124987	-124990	-124987	-124990	-124988	-0.0007717	0	0	0	-124992	-124990	-0.0009812	-0.002	0	-124993	-124999	-0.001	-124992	-124987	-124988	-125000	-0.002	-124989	-124990	-124989	-0.0008369	-0.006	-124997	-124991	-124986	0	-0.001	-124990	-124990	-124993	-0.002	0	0	-124993	0
r_1829 :	999999	999999	999999	999999	999999	999999	999999	999999	999998	999999	999999	999999	999999	999999	999998	999999	999999	999999	999999	999999	750024	999999	999999	999999	999999	999998	999998	999998	999999	999999	999999	999999	999999	999999	999999	999998	999999	999998	999999	999998	999999	999999	999999	999999	999999	999998	999996	999999	999999
r_1830 :	0	0	-7.556e-05	0	0	0	0	0	0	0	0	0	0	0	0	0	-7.556e-05	0	0	0	-3.793e-05	0	-7.556e-05	0	-7.556e-05	0	0	0	0	-7.024e-05	0	0	-7.556e-05	0	-7.556e-05	0	-7.556e-05	4.191e-11	0	0	-0.043	0	0	0	-0.003	0	-7.556e-05	0	0
r_1832 :	3.338	4.699	5.846	1.367	3.837	8.171	7.197	-0.213	8.347	1.434	5.443	1.497	5.443	2.093	2.777	3.437	3.264	5.585	7.271	5.739	2.725	4.77	14.576	7.964	12.518	3.069	6.8	0.901	3.349	12.524	4.338	4.699	5.846	5.101	2.885	5.256	12.101	7.959	0.061	2.702	5.677	5.441	5.491	8.965	4.57	8.059	9.104	7.381	7.292
r_1838 :	0.065	0.065	0.065	0.059	0.068	0.059	0.068	0.065	0.065	0.065	0.065	0.065	0.065	0.065	0.065	0.065	0.065	0.059	0.068	0.064	0.065	0.065	0.065	0.065	0.065	0.065	0.065	0.065	0.065	0.058	0.069	0.065	0.065	0.065	0.065	0.065	0.065	0.065	0.065	0.065	0.065	0.065	0.065	0.065	0.065	0.065	0.065	0.065	0.065
r_1840 :	-0.015	-0.015	-0.015	-0.014	-0.016	-0.014	-0.016	-0.015	-0.015	-0.015	-0.015	-0.015	-0.015	-0.015	-0.015	-0.015	-0.015	-0.014	-0.016	-0.03	0	-0.015	-0.015	-0.015	-0.015	-0.015	-0.015	-0.015	-0.015	-0.014	-0.016	-0.015	-0.015	-0.015	-0.015	-0.015	-0.015	-0.015	-0.015	-0.015	-0.015	-0.015	-0.015	-0.015	-0.015	-0.015	-0.015	-0.015	-0.015
r_1843 :	0	0	0	0	0	0	0	0	0	0	0	0	0	0	0	0	0	0	0	0	0	0	0	0	0.03	0	0	0	0	0.03	0	0	0	0	0	0	0	0	0	0	0	0	0	0	0	0	0	0	0
r_1844 :	0	0.03	0.03	0	0.029	0	0.029	0.03	0	0.03	0	0.03	0	0	0	0	0	0	0	0	0.03	0	0	0.03	0	0	0	0	0	0	0.029	0.03	0.03	0.03	0.03	0	0	0	0	0	0.03	0	0	0	0.03	0.03	0.03	0	0
r_1845 :	0	0	0	0	0	0	0	0	0	0	0	0	0	0	0	0	0	0	0	0	0	0	0	0	0.03	0	0	0	0	0.03	0	0	0	0	0	0	0	0	0	0	0	0	0	0	0	0	0	0	0
r_1850 :	0	0	0	0	0	0	0	0	0	0	0	0	0	0	0	0	0	0	0	0	0	0.008	0	0	0	0	0	0	0	0	0	0	0	0	0	0	0	0.007	0	0	0	0	0	0	0	0	0	0	0
r_1852 :	0	0	0	0	0	0	0	0	0	0	0	0	0	0	0	0	0	0	0	0	0	0	0	0	0	0	0	0	0	0	0	0	0	0	0	0	0	0	0	0	0	0	0	0	0	0	0	0	0
r_1855 :	0	0	0	0	0	0	0	0	0	0	0	0	0	0	0	0	0	0	0	0	0	0	0	0	0	0	0	0	0	0	0	0	0	0	0	0	0	0	0	0	0	0	0	0	0	0	0	0	0
r_1863 :	0	0	0	0	0	0	0	0	0	0	0	0	0	0	0	0	0	0	0	0	0	0	0	0	0	0	0	0	0	0	0	0	0	0	0	0	0	0	0	0	0	0	0	0	0	0.402	0	0	0
r_1864 :	0	0	0	0	0	0	0	0	0	0	0	0	0	0	0	0	0	0	0	0	0	0	0	0	0	0	0	0	0	0	0	0	0	0	0	0	0	0	0	0	0	0	0	0	0	-0.402	0	0	0
r_1865 :	0	0	0	0	0	0	0	0	0	0	0	0	0	0	0	0	0	0	0	0	0	0	0	0	0	0	0	0	0	0	0	0	0	0	0	0	0	0	0	0	0	0	0	0	0	0.402	0	0	0
r_1866 :	0	0	0	0	0.008	0	0.123	0	1.074	0	0	0	0	0	0	0	0	0	0	0	0	0	0	0.032	0	0	0	0	0	0	0	0	0	0	0	0	0	0.472	0	0	0	0	0	0	0	0.204	0.776	0	0.119
r_1868 :	0	0	0	0	0.008	0	0.123	0	1.074	0	0	0	0	0	0	0	0	0	0	0	0	0	0	0.032	0	0	0	0	0	0	0	0	0	0	0	0	0	0.472	0	0	0	0	0	0	0	0.204	0.776	0	0.119
r_1869 :	0	0	0	0	-0.008	0	0	0	0	0	0	0	0	0	0	0	0	0	0	0	0	0	0	0	0	0	0	0	0	0	0	0	0	0	0	0	0	0	0	0	0	0	0	0	0	-0.204	0	0	0
r_1870 :	0	0	0	0	0	0	0	0	0	0	0	0	0	0	0	0	0	0	0	0	0	0	0	0	0	0	0	0	0	0	0	0	0	0	0	0	0	0	0	0	0	0	0	0	0	0	0	0	0
r_1871 :	999999	999999	999999	999999	999999	999999	999999	999999	999999	999999	999999	999999	999999	999999	999999	999999	999999	999999	999999	999999	999999	999999	999999	999999	999999	999999	999999	999999	999999	999999	999999	999999	999999	999999	999999	999999	999999	999999	999999	999999	999999	999999	999999	999999	999999	999999	999999	999999	999999
r_1873 :	1.763	1.483	1.876	0	0	0	0	0	0	0	1.754	0	1.757	1.768	1.871	1.876	1.761	0	0	1.888	1.87	1.757	0	0	0	1.547	1.059	0	1.428	0	0	1.483	1.876	1.708	1.96	1.64	0	1.602	0	1.737	1.597	0	0	0	0	0	0	0	0
r_1874 :	0	0.011	0	0.023	0	0	0	0.011	0	0.075	0	0	0	0	0	0	0	0	0.124	0	0	0	0	0	0	0.119	0	0.119	0	0	0	0.011	0	0	0	0	0.029	0	0.076	0	0	0.119	0.119	0	0	0	0	0.011	0
r_1879 :	-0.04	-0.04	-0.04	-0.04	-0.04	-0.04	-0.04	-0.04	-0.04	-0.04	-0.04	-0.04	-0.04	-0.04	-0.04	-0.04	-0.04	-0.04	-0.04	-0.04	-0.04	-0.04	-0.04	-0.04	-0.04	-0.04	-0.04	-0.04	-0.04	-0.04	-0.04	-0.04	-0.04	-0.04	-0.04	-0.04	-0.04	-0.04	-0.04	-0.04	-0.04	-0.04	-0.04	-0.04	-0.04	-0.04	-0.04	-0.04	-0.04
r_1881 :	-0.04	-0.04	-0.04	-0.04	-0.04	-0.04	-0.04	-0.04	-0.04	-0.04	-0.04	-0.04	-0.04	-0.04	-0.04	-0.04	-0.04	-0.04	-0.04	-0.04	-0.04	-0.04	-0.04	-0.04	-0.04	-0.04	-0.04	-0.04	-0.04	-0.04	-0.04	-0.04	-0.04	-0.04	-0.04	-0.04	-0.04	-0.04	-0.04	-0.04	-0.04	-0.04	-0.04	-0.04	-0.04	-0.04	-0.04	-0.04	-0.04
r_1882 :	0	0	0	0	0	0	0	0	0	0	0	0	0	0	0	0	0	0	0	0	0	0	0	0	0	0	0	0	0	0	0	0	0	0	0	0	0	0	0	0	0	0	0	0	0	0	0	0	0
r_1883 :	0.003	0.003	0.003	0.003	0.003	0.003	0.003	0.003	0.003	0.003	0.003	0.003	0.003	0.003	0.003	0.003	0.003	0.003	0.003	0.009	0.0004026	0.003	0.003	0.003	0.003	0.003	0.003	0.003	0.003	0.003	0.003	0.003	0.003	0.003	0.003	0.003	0.003	0.003	0.003	0.003	0.003	0.0008022	0.004	0.003	0.003	0.003	0.003	0.003	0.003
r_1887 :	0.06	0.06	0.06	0.057	0.062	0.057	0.062	0.06	0.061	0.06	0.061	0.06	0.061	0.06	0.061	0.06	0.06	0.057	0.062	0.06	0.061	0.06	0.06	0.06	0.06	0.06	0.06	0.06	0.06	0.056	0.063	0.06	0.06	0.06	0.06	0.06	0.06	0.06	0.06	0.06	0.06	0.06	0.06	0.06	0.06	0.06	0.06	0.06	0.06
r_1889 :	-0.04	-0.04	-0.04	-0.04	-0.04	-0.04	-0.04	-0.04	-0.04	-0.04	-0.04	-0.04	-0.04	-0.04	-0.04	-0.04	-0.04	-0.04	-0.04	-0.04	-0.04	-0.04	-0.04	-0.04	-0.04	-0.04	-0.04	-0.04	-0.04	-0.04	-0.04	-0.04	-0.04	-0.04	-0.04	-0.04	-0.04	-0.04	-0.04	-0.04	-0.04	-0.04	-0.04	-0.04	-0.04	-0.04	-0.04	-0.04	-0.04
r_1890 :	0	0	0	0	0	0	0	0	0	0	0	0	0	0	0	0	0	0	0	0	0	0	0	0	0	0	0	0	0	0	0	0	0	0	0	0	0	0	0	0	0	0	0	0	0	0	0	0	0
r_1891 :	0	0	0	0	0	0	0	0	0	0	0	0	0	0	0	0	0	0	0	0	0	0	0	0	0	0	0	0	0	0	0	0	0	0	0	0	0	0	0	0	0	0	0	0	0	0	0	0	0
r_1892 :	0	0	0	0	0	0	0	0	0	0	0	0	0	0	0	0	0	0	0	0	0	0	0	0	0	0	0	0	0	0	0	0	0	0	0	0	0	0	0	0	0	0	0	0	0	0	0	0	0
r_1893 :	-0.024	-0.024	-0.024	-0.023	-0.025	-0.023	-0.025	-0.024	-0.024	-0.024	-0.024	-0.024	-0.024	-0.024	-0.024	-0.024	-0.024	-0.023	-0.025	-0.024	-0.024	-0.024	-0.024	-0.024	-0.024	-0.024	-0.024	-0.024	-0.024	-0.023	-0.025	-0.024	-0.024	-0.024	-0.024	-0.024	-0.024	-0.024	-0.024	-0.024	-0.024	-0.024	-0.024	-0.024	-0.024	-0.024	-0.024	-0.024	-0.024
r_1895 :	0	0	0	0	0	0	0	0	0	0	0	0	0	0	0	0	0	0	0	0	0	0	0	0	0	0	0	0	0	0	0	0	0	0	0	0	0	0	0	0	0	0	0	0	0	0	0	0	0
r_1896 :	0	0	0	0	0	0	0	0	0	0	0	0	0	0	0	0	0	0	0	0	0	0	0	0	0	0	0	0	0	0	0	0	0	0	0	0	0	0	0	0	0	0	0	0	0	0	0	0	0
r_1897 :	0	0	0	0	0	0	0	0	0	0	0	0	0	0	0	0	0	0	0	0	0	0	0	0	0	0	0	0	0	0	0	0	0	0	0	0	0	0	0	0	0	0	0	0	0	0	0	0	0
r_1898 :	0	0	0	0	0	0	0	0	0	0	0	0	0	0	0	0	0	0	0	0	0	0	0	0	0	0	0	0	0	0	0	0	0	0	0	0	0	0	0	0	0.076	0	0	0	0.011	0	1.385	0	0
r_1899 :	-0.04	-0.04	-0.04	-0.04	-0.04	0.723	-0.04	-0.04	-0.04	-0.04	-0.04	-0.04	-0.04	-0.04	-0.04	-0.04	-0.04	-0.04	0.976	-0.04	-0.04	-0.04	-0.04	0.691	-0.04	-0.04	0.658	-0.04	-0.04	-0.04	-0.04	-0.04	-0.04	-0.04	-0.04	-0.04	-0.04	-0.04	-0.04	-0.04	-0.04	-0.04	-0.04	0.717	-0.04	-0.04	-0.04	0.986	0.968
r_1900 :	-0.04	-0.04	-0.04	-0.04	-0.04	-0.04	-0.04	-0.04	-0.04	-0.04	-0.04	-0.04	-0.04	-0.04	-0.04	-0.04	-0.04	-0.04	-0.04	-0.04	-0.04	-0.04	-0.04	-0.04	-0.04	-0.04	-0.04	-0.04	-0.04	-0.04	-0.04	-0.04	-0.04	-0.04	-0.04	-0.04	-0.04	-0.04	-0.04	-0.04	-0.04	-0.04	-0.04	-0.04	-0.04	-0.04	-0.04	-0.04	-0.04
r_1901 :	999999	999999	999999	999999	999999	999999	999999	999999	999999	999999	999999	999999	999999	999999	999999	999999	999999	999999	999999	999999	999999	999999	999999	999999	999999	999999	999999	999999	999999	999999	999999	999999	999999	999999	999999	999999	999999	999999	999999	999999	999999	999999	999999	999999	999999	999999	999999	999999	999999
r_1902 :	-0.024	-0.024	-0.024	-0.023	-0.025	-0.023	-0.025	-0.024	-0.024	-0.024	-0.024	-0.024	-0.024	-0.024	-0.024	-0.024	-0.024	-0.023	-0.025	-0.03	-0.022	-0.024	-0.024	-0.024	-0.024	-0.024	-0.024	-0.024	-0.024	-0.023	-0.025	-0.024	-0.024	-0.024	-0.024	-0.024	-0.024	-0.024	-0.024	-0.024	-0.024	-0.024	-0.024	-0.024	-0.024	-0.024	-0.024	-0.024	-0.024
r_1903 :	0	0	0	0	0	0	0	0	0	0	0	0	0	0	0	0	0	0	0	0	0	0	0	0	0	0	0	0	0	0	0	0	0	0	0	0	0	0	0	0	0	0	0	0	0	0	0	0	0
r_1905 :	0	0	0	0	0	0	0	0	0	0	0	0	0	0	0	0	0	0	0	0	0	0	0	0	0	0	0	0	0	0	0	0	0	0	0	0	0	0	0	0	0	0	0	0	0	0	0	0	0
r_1906 :	-0.04	-0.04	-0.04	-0.04	-0.04	-0.04	-0.04	-0.04	-0.04	-0.04	-0.04	-0.04	-0.04	-0.04	-0.04	-0.04	-0.04	-0.04	-0.04	-0.04	-0.04	-0.04	-0.04	-0.04	-0.04	-0.04	-0.04	-0.04	-0.04	-0.04	-0.04	-0.04	-0.04	-0.04	-0.04	-0.04	-0.04	-0.04	-0.04	-0.04	-0.04	-0.04	-0.04	-0.04	-0.04	-0.04	-0.04	-0.04	-0.04
r_1907 :	0.0001693	0.0001693	0.0001693	0.00016	0.0001744	0.0001603	0.0001743	0.0001686	0.0001697	0.0001688	0.0001696	0.0001688	0.0001696	0.0001686	0.0001697	0.0001693	0.0001693	0.00016	0.0001744	0.0003361	8.5e-05	0.0001693	0.0001693	0.0001693	0.0001693	0.0001693	0.0001693	0.0001693	0.0001693	0.0001574	0.000176	0.0001693	0.0001693	0.0001693	0.0001693	0.0001693	0.0001693	0.0001693	0.0001693	0.0001693	0.0001693	0.0001693	0.0001693	0.0001693	0.0001693	0.0001693	0.0001693	0.0001693	0.0001693
r_1911 :	-0.04	-0.04	-0.04	-0.04	-0.04	-0.04	-0.04	-0.04	-0.04	-0.04	-0.04	-0.04	-0.04	-0.04	-0.04	-0.04	-0.04	-0.04	-0.04	-0.04	-0.04	-0.04	-0.04	-0.04	-0.04	-0.04	-0.04	-0.04	-0.04	-0.04	-0.04	-0.04	-0.04	-0.04	-0.04	-0.04	-0.04	-0.04	-0.04	-0.04	-0.04	-0.04	-0.04	-0.04	-0.04	-0.04	-0.04	-0.04	-0.04
r_1912 :	-0.04	-0.04	-0.04	-0.04	-0.04	-0.04	-0.04	-0.04	-0.04	-0.04	-0.04	-0.04	-0.04	-0.04	-0.04	-0.04	-0.04	-0.04	-0.04	-0.04	-0.04	-0.04	-0.04	-0.04	-0.04	-0.04	-0.04	-0.04	-0.04	-0.04	-0.04	-0.04	-0.04	-0.04	-0.04	-0.04	-0.04	-0.04	-0.01	-0.01	-0.04	-0.04	-0.04	-0.01	-0.04	-0.04	-0.04	-0.04	-0.04
r_1914 :	0.073	-0.04	-0.04	0.047	-0.04	0.07	-0.04	-0.04	-0.04	-0.04	0.079	0.035	0.079	0.078	-0.04	-0.04	0.036	0.07	-0.04	-0.04	-0.04	0.079	-0.04	-0.04	-0.04	-0.04	0.079	-0.04	0.079	-0.04	-0.04	-0.04	-0.04	-0.04	-0.04	-0.04	-0.04	0.16	-0.04	-0.04	-0.04	-0.04	-0.04	-0.025	-0.04	-0.04	-0.04	-0.04	-0.04
r_1930 :	0	0	0.0001511	0	0	0	0	0	0	0	0	0	0	0	0	0	0.0001511	0	0	0	7.585e-05	-1.513e-09	0.0001511	0	0.0001511	0	0	0	0	0.0001405	0	0	0.0001511	0	0.0001511	0	0.0001511	0	0	0	0.086	0	0	0	0.007	0	0.0001511	0	0
r_1932 :	-0.296	-0.296	-0.296	-0.28	-0.305	-0.28	-0.305	-0.295	-0.297	-0.295	-0.297	-0.295	-0.297	-0.295	-0.297	-0.296	-0.296	-0.28	-0.305	-0.294	-0.297	-0.593	-0.148	-0.296	-0.296	-0.296	-0.296	-0.296	-0.296	-0.275	-0.308	-0.296	-0.296	-0.296	-0.296	-0.296	-0.296	-0.296	-0.296	-0.296	-0.296	-0.296	-0.296	-0.296	-0.296	-0.296	-0.296	-0.296	-0.296
r_1936 :	0	0	0	0	0	0	0	0	0	0	0	0	0	0	0	0	0	0	0	0	0	0	0	0	0	0	0	0	0	0	0	0	0	0	0	0	0	0	0.791	0.824	0	0	0	0	0	0	0	0	0
r_1947 :	-0.000444	-0.000444	-0.000444	-0.000444	-0.000444	-0.000444	-0.000444	-0.000444	-0.000444	-0.000444	-0.000444	-0.000444	-0.000444	-0.000444	-0.000444	-0.000444	-0.000444	-0.000444	-0.000444	-0.000444	-0.0003764	-0.000444	-0.000444	-0.000444	-0.000444	-0.000444	-0.000444	-0.000444	-0.000444	-0.000444	-0.000444	-0.000444	-0.000444	-0.000444	-0.000444	-0.000444	-0.000444	-0.000444	-0.000444	-0.000444	-0.000444	-0.000444	-0.000444	-0.000444	-0.000444	-0.000444	-0.000444	-0.000444	-0.000444
r_1963 :	-0.006	-0.005	-0.005	-0.005	-0.006	-0.005	-0.006	-0.005	-0.005	-0.006	-0.006	-0.006	-0.006	-0.006	-0.005	-0.005	-0.006	-0.005	-0.006	-0.01	-0.003	-0.005	-0.005	-0.006	-0.005	-0.006	-0.006	-0.006	-0.006	-0.005	-0.006	-0.005	-0.005	-0.005	-0.005	-0.005	-0.005	-0.005	-0.005	-0.005	-0.005	-0.005	-0.006	-0.005	-0.005	-0.005	-0.005	-0.006	-0.006
r_1964 :	0.006	0.005	0.005	0.005	0.006	0.005	0.006	0.005	0.005	0.006	0.006	0.006	0.006	0.006	0.005	0.005	0.006	0.005	0.006	0.01	0.003	0.005	0.005	0.006	0.005	0.006	0.006	0.006	0.006	0.005	0.006	0.005	0.005	0.005	0.005	0.005	0.005	0.005	0.005	0.005	0.005	0.005	0.006	0.005	0.005	0.005	0.005	0.006	0.006
r_1965 :	-0.329	-0.077	-0.197	-0.284	-0.234	-1.071	-0.349	-0.024	-1.291	-0.044	-0.333	-0.29	-0.333	-0.397	-0.0008089	-0.275	-0.291	-0.307	-1.241	-0.331	-0.0007984	-0.272	-0.276	-1.021	-0.275	-0.044	-1.032	-0.002	-0.167	-0.246	-0.007	-0.077	-0.197	-0.012	-0.013	-0.002	-0.017	-0.887	-0.044	-0.013	-0.197	-0.215	-0.044	-1.048	-0.046	-0.822	-1.052	-1.241	-1.215
r_1967 :	0	0	0	0	0	0	0	0	0	0	0	0	0	0	0	0	0	0	0	0	0	0	0	0	0	0	0	0	0	0	0	0	0	0	0	0	0	0	0	0	0	0	0	0	0	0	0	0	0
r_1970 :	0	0	0	0	0	0	0	0	0	0	0	0	0	0	0	0	0	0	0	0	0	0	0	0	0	0	0	0	0	0	0	0	0	0	0	0	0	0	0	0	0	0	0	0	0	0	0	0	0
r_1971 :	0	0	0	0	0	0	0	0	0	0	0	0	0	0	0	0	0	0	0	0	0	0	0	0	0	0	0	0	0	0	0	0	0	0	0	0	0	0	0	0	0	0	0	0	0	0	0	0	0
r_1976 :	0	0	0	0	0	0	0	0	0	0	0	0	0	0	0	0	0	0	0	0	0	0	0	0	0	0	0	0	0	0	0	0	0	0	0	0	0	0	0	0	0	0	0	0	0	0	0	0	0
r_1977 :	0.003	0.003	0.003	0.003	0.003	0.003	0.003	0.003	0.003	0.003	0.003	0.003	0.003	0.003	0.003	0.003	0.003	0.003	0.003	0.005	0.001	0.003	0.003	0.003	0.003	0.003	0.003	0.003	0.003	0.002	0.003	0.003	0.003	0.003	0.003	0.003	0.003	0.003	0.003	0.003	0.003	0.003	0.003	0.003	0.003	0.003	0.003	0.003	0.003
r_1978 :	1.104	1.29	1.49	0.991	9.211	4.796	3.459	13.813	7.28	0.863	1.647	1.065	1.646	1.106	0.658	1.022	1.069	2.083	4.461	1.606	0.594	0.922	14.333	4.731	12.083	0.843	3.559	0.656	1.11	11.698	2.291	1.29	1.49	1.285	0.668	0.686	9.918	3.881	0.699	0.667	1.602	2.015	1.879	4.734	1.169	4.626	6.453	4.574	4.336
r_1979 :	1.136	1.321	1.52	1.022	9.242	4.827	3.491	13.845	7.311	0.894	1.678	1.096	1.679	1.137	0.69	1.053	1.1	2.112	4.494	1.671	0.609	0.953	14.363	4.761	12.113	0.876	3.591	0.689	1.143	11.726	2.323	1.321	1.52	1.316	0.699	0.719	9.95	3.914	0.731	0.7	1.68	2.046	1.91	4.765	1.205	4.657	6.483	4.605	4.368
r_1980 :	0	0	3.778e-05	0	0	0	0	0	0	0	0	0	0	0	0	0	3.778e-05	0	0	0	1.896e-05	-7.567e-10	3.778e-05	0	3.778e-05	0	0	0	0	3.512e-05	0	0	3.778e-05	0	7.556e-05	0	3.778e-05	0	0	0	0.043	0	0	0	0.003	0	3.778e-05	0	0
r_1984 :	0	0	0	0	0	0	0	0	0	0	0	0	0	0	0	0	0	0	0	0	0	0	0	0	0	0	0	0	0	0	0	0	0	0	0	0	0	0	0	0	0	0	0	0	0	0	0	0	0
r_1987 :	0	0	0	0	0	0	0	0	0	0	0	0	0	0	0	0	0	0	0	0	0	0	0	0	0	0	0	0	0	0	0	0	0	0	0	0	0	0	0	0	0	0	0	0	0	0	0	0	0
r_1988 :	0	0	0	0	0	0	0	0	0	0	0	0	0	0	0	0	0	0	0	0	0	0	0	0	0	0	0	0	0	0	0	0	0	0	0	0	0	0	0	0	0	0	0	0	0	0	0	0	0
r_1989 :	0	0	0	0	0	0	0	0	0	0	0	0	0	0	0	0	0	0	0	0	0	0	0	0	0	0	0	0	0	0	0	0	0	0	0	0	0	0	0	0	0	0	0	0	0	0	0	0	0
r_1991 :	0	0	0	0	0	0	0	0	0	0	0	0	0	0	0	0	0	0	0	0	0	0	0	0	0	0	0	0	0	0	0	0	0	0	-7.556e-05	0	0	0	0	0	-0.043	0	0	0	-0.003	0	0	0	0
r_1992 :	-1.136	-1.321	-1.52	-1.022	-9.242	-4.827	-3.491	-13.845	-7.311	-0.894	-1.678	-1.096	-1.679	-1.137	-0.69	-1.053	-1.1	-2.112	-4.494	-1.671	-0.609	-0.953	-14.363	-4.761	-12.113	-0.876	-3.591	-0.689	-1.143	-11.726	-2.323	-1.321	-1.52	-1.316	-0.699	-0.719	-9.95	-3.914	-0.731	-0.7	-1.68	-2.046	-1.91	-4.765	-1.205	-4.657	-6.483	-4.605	-4.368
r_1995 :	0.0001693	0.0001693	0.0001693	0.00016	0.0001744	0.0001603	0.0001743	0.0001686	0.0001697	0.0001688	0.0001696	0.0001688	0.0001696	0.0001686	0.0001697	0.0001693	0.0001693	0.00016	0.0001744	0.0003361	8.5e-05	0.0001693	0.0001693	0.0001693	0.0001693	0.0001693	0.0001693	0.0001693	0.0001693	0.0001574	0.000176	0.0001693	0.0001693	0.0001693	0.0001693	0.0001693	0.0001693	0.0001693	0.0001693	0.0001693	0.0001693	0.0001693	0.0001693	0.0001693	0.0001693	0.0001693	0.0001693	0.0001693	0.0001693
r_1997 :	0	0	0	0	0	0	-1.455e-11	0	0	0	0	0	0	0	0	0	0	0	0	0	0	0	0	0	0	0	-1.83e-11	0	0	0	0	0	0	0	0	0	0	0	0	0	0	0	0	0	0	0	0	0	0
r_2005 :	-0.29	-0.29	-0.29	-0.29	-0.29	-0.29	-0.29	-0.29	-0.29	-0.29	-0.29	-0.29	-0.29	-0.29	-0.29	-0.29	-0.29	-0.29	-0.29	-0.29	-0.29	-0.29	-0.29	-0.29	-0.29	-0.29	-0.29	-0.29	-0.29	-0.29	-0.29	-0.29	-0.29	-0.29	-0.29	-0.29	-0.29	-0.29	-0.29	-0.29	-0.29	-0.29	-0.29	-0.29	-0.29	-0.29	-0.29	-0.29	-0.29
r_2024 :	0	0	0	0	0	0	0	0	0	0	0	0	0	0	0	0	0	0	0	0	0	0	0	0	0	0	0	0	0	0	0	0	0	0	0	0	0	0	0	0	0	0	0	0	0	0	0	0	0
r_2030 :	0.0003418	0.0003418	0.0003418	0.0003219	0.0003527	0.0003224	0.0003524	0.0003402	0.0003427	0.0003407	0.0003424	0.0003407	0.0003424	0.0003402	0.0003427	0.0003418	0.0003418	0.0003219	0.0003527	0.0003391	0.0003432	0.0003418	0.0003418	0.000705	0.0001603	0.0003418	0.0003418	0.0003418	0.0003418	0.0003163	0.0003561	0.0003418	0.0003418	0.0003418	0.0003418	0.0003418	0.0003418	0.0003418	0.0003418	0.0003418	0.0003418	0.0003418	0.0003418	0.0003418	0.0003418	0.0003418	0.0003418	0.0003418	0.0003418
r_2031 :	-0.038	-0.038	-0.04	-0.036	-0.04	-0.052	-0.031	-0.038	-0.038	-0.038	-0.038	-0.038	-0.038	-0.038	-0.038	-0.038	-0.038	-0.036	-0.04	-0.038	-0.039	-0.038	-0.038	-0.038	-0.038	-0.038	-0.038	-0.038	-0.038	-0.056	-0.028	-0.038	-0.04	-0.038	-0.04	-0.041	-0.038	-0.038	-0.038	-0.041	-0.039	-0.038	-0.038	-0.038	-0.04	-0.038	-0.039	-0.038	-0.038
r_2032 :	0	0	-0.0002865	0	0	-0.0001109	1.455e-11	-0.0001166	0	0	0	0	0	0	-0.0001174	0	0	0	0	0	0	-0.002	0	0	0	-0.0001171	1.83e-11	-0.0001171	-0.0001171	0	0	0	-0.0002865	-0.007	-0.0006675	-0.008	0	-0.0001171	-0.0001171	-0.008	0	0	0	-0.0002865	-0.0003617	0	0	0	0
r_2033 :	-0.04	-0.04	-0.04	-0.04	0	-0.04	-0.04	-0.04	-0.04	-0.04	0	-0.04	0	-0.04	-0.04	0	-0.04	-0.04	-0.04	-0.04	-0.04	-0.04	-0.04	-0.04	-0.04	-0.04	-0.04	-0.04	-0.04	-0.04	-0.04	-0.04	-0.04	-0.04	-0.04	-0.04	-0.04	-0.04	-0.04	-0.04	-0.04	-0.04	-0.04	-0.04	-0.04	-0.04	-0.04	-0.04	-0.04
r_2034 :	0.839	0.725	0	0.755	0.765	3.07	0.879	0.721	2.757	0.722	0.846	0.798	0.846	0.837	0.524	0.65	0.801	0	3.804	0.687	0.597	0.844	4.387	2.906	0.666	0.725	2.854	0.64	0.844	0.598	0.759	0.725	0	0.715	0	0.639	0.715	1.859	0.725	0.715	0	0.725	0.725	2.99	0.692	2.247	0	3.802	3.869
r_2037 :	0	0	0	0	0	0	0	0	0	0	0	0	0	0	0	0	0	0	0	0	0	0	0	0	0	0	0	0	0	0	0	0	0	0	7.556e-05	0	0	0	0	0	0.043	0	0	0	0.003	0	0	0	0
r_2038 :	-2.13e-05	-2.13e-05	-2.13e-05	-2.13e-05	-2.13e-05	-2.13e-05	-2.13e-05	-2.13e-05	-2.13e-05	-2.13e-05	-2.13e-05	-2.13e-05	-2.13e-05	-2.13e-05	-2.13e-05	-2.13e-05	-2.13e-05	-2.13e-05	-2.13e-05	-2.13e-05	-2.13e-05	-2.13e-05	-2.13e-05	-2.13e-05	-2.13e-05	-2.13e-05	-2.13e-05	-2.13e-05	-2.13e-05	-2.13e-05	-2.13e-05	-2.13e-05	-2.13e-05	-2.13e-05	-2.13e-05	-2.13e-05	-2.13e-05	-2.13e-05	-2.13e-05	-2.13e-05	-2.13e-05	-2.13e-05	-2.13e-05	-2.13e-05	-2.13e-05	-2.13e-05	-2.13e-05	-2.13e-05	-2.13e-05
r_2040 :	2.13e-05	2.13e-05	2.13e-05	2.13e-05	2.13e-05	2.13e-05	2.13e-05	2.13e-05	2.13e-05	2.13e-05	2.13e-05	2.13e-05	2.13e-05	2.13e-05	2.13e-05	2.13e-05	2.13e-05	2.13e-05	2.13e-05	2.13e-05	2.13e-05	2.13e-05	2.13e-05	2.13e-05	2.13e-05	2.13e-05	2.13e-05	2.13e-05	2.13e-05	2.13e-05	2.13e-05	2.13e-05	2.13e-05	2.13e-05	2.13e-05	2.13e-05	2.13e-05	2.13e-05	2.13e-05	2.13e-05	2.13e-05	2.13e-05	2.13e-05	2.13e-05	2.13e-05	2.13e-05	2.13e-05	2.13e-05	2.13e-05
r_2045 :	0	0.012	0	0	0	0	0	0	0	0.044	0.002	0	0.002	0	0.0008089	0	0	0	0	0	0.0007984	0	0	0	0	0.044	0	0.002	0.167	0	0.007	0.012	0	0.012	0	0	0.017	0	0.044	0	0	0	0.044	0	0	0	0	0	0
r_2051 :	0	0	0	0	0	0	0	0	0	0	0	0	0	0	0	0	0	0	0	0	0	0	0	0	0	0	0	0	0	0	0	0	0	0	0	0	0	0	0	0	0	0	0	0	0	0	0	0	0
r_2053 :	0.003	0.003	0.003	0.002	0.003	0.002	0.003	0.003	0.003	0.003	0.003	0.003	0.003	0.003	0.003	0.003	0.003	0.002	0.003	0.005	0.001	0.003	0.003	0.003	0.003	0.003	0.003	0.003	0.003	0.002	0.003	0.003	0.003	0.003	0.003	0.003	0.003	0.003	0.003	0.003	0.003	0.003	0.003	0.003	0.003	0.003	0.003	0.003	0.003
r_2054 :	0.003	0.003	0.003	0.002	0.003	0.002	0.003	0.003	0.003	0.003	0.003	0.003	0.003	0.003	0.003	0.003	0.003	0.002	0.003	0.005	0.001	0.003	0.003	0.003	0.003	0.003	0.003	0.003	0.003	0.002	0.003	0.003	0.003	0.003	0.003	0.003	0.003	0.003	0.003	0.003	0.003	0.003	0.003	0.003	0.003	0.003	0.003	0.003	0.003
r_2056 :	-0.04	-0.04	-0.04	-0.04	-0.04	-0.04	-0.04	-0.04	-0.04	-0.04	-0.04	-0.04	-0.04	-0.04	-0.04	-0.04	-0.04	-0.04	-0.04	-0.04	0	-0.04	-0.04	-0.04	-0.04	0	-0.04	-0.04	-0.04	-0.04	-0.04	-0.04	-0.04	-0.04	-0.04	-0.04	-0.04	-0.04	-0.04	-0.04	-0.04	-0.04	-0.04	-0.04	-0.04	-0.04	-0.04	-0.04	-0.04
r_2057 :	0.04	0.04	0.04	0.04	0.04	0.04	0.04	0.04	0.04	0.04	0.04	0.04	0.04	0.04	0.04	0.04	0.04	0.04	0.04	0.04	0	0.04	0.04	0.04	0.04	0	0.04	0.04	0.04	0.04	0.04	0.04	0.04	0.04	0.04	0.04	0.04	0.04	0.04	0.04	0.04	0.04	0.04	0.04	0.04	0.04	0.04	0.04	0.04
r_2060 :	-0.007	-0.007	-0.007	-0.007	-0.008	-0.007	-0.008	-0.007	-0.007	-0.007	-0.007	-0.007	-0.007	-0.007	-0.007	-0.007	-0.007	-0.007	-0.008	-0.007	-0.007	-0.007	-0.007	-0.007	-0.007	-0.015	-0.004	-0.007	-0.007	-0.007	-0.008	-0.007	-0.007	-0.007	-0.007	-0.007	-0.007	-0.007	-0.007	-0.007	-0.007	-0.007	-0.007	-0.007	-0.007	-0.007	-0.007	-0.007	-0.007
r_2061 :	0	0	0	0	0	0	1.455e-11	0	0	0	0	0	0	0	0	0	0	0	0	0	0	0	0	0	0	0	0	0	0	0	0	0	0	0	0	0	0	0	0	0	0	0	0	0	0	0	0	0	0
r_2072 :	0	0.065	0.065	0	0	0	0	0	0	0	0	0	0	0.065	0	0	0	0	0	0.059	0	0.065	0	0	0	0	0	0	0	0	0	0.065	0.065	0	0	0	0	0	0	0	0.065	0	0	0	0	0	0	0	0
r_2083 :	0.03	0.03	0.03	0.03	0.029	0.03	0.029	0.03	0.03	0.03	0.03	0.03	0.03	0.03	0.03	0.03	0.03	0.03	0.029	0.03	0.03	0.03	0.03	0.03	0	0.03	0.03	0.03	0.03	0	0.029	0.03	0.03	0.03	0.03	0.03	0.03	0.03	0	0	0.03	0.03	0.03	0	0.03	0.03	0.03	0.03	0.03
r_2084 :	0.03	0.03	0.03	0.03	0.029	0.03	0.029	0.03	0.03	0.03	0.03	0.03	0.03	0.03	0.03	0.03	0.03	0.03	0.029	0.03	0.03	0.03	0.03	0.03	0	0.03	0.03	0.03	0.03	0	0.029	0.03	0.03	0.03	0.03	0.03	0.03	0.03	0	0	0.03	0.03	0.03	0	0.03	0.03	0.03	0.03	0.03
r_2085 :	0	-0.03	-0.03	0	-0.029	0	-0.029	-0.03	0	-0.03	0	-0.03	0	0	0	0	0	0	0	0	-0.03	0	0	-0.03	0	0	0	0	0	0	-0.029	-0.03	-0.03	-0.03	-0.03	0	0	0	0	0	-0.03	0	0	0	-0.03	-0.03	-0.03	0	0
r_2090 :	-0.04	-0.04	-0.04	-0.038	-0.04	-0.04	-0.033	-0.04	-0.04	-0.04	-0.04	-0.04	-0.04	-0.04	-0.04	-0.04	-0.04	-0.038	-0.04	-0.04	-0.04	-0.04	-0.04	-0.04	-0.04	-0.04	-0.04	-0.04	-0.04	-0.04	-0.031	-0.04	-0.04	-0.04	-0.04	-0.04	-0.04	-0.04	-0.04	-0.04	-0.04	-0.04	-0.04	-0.04	-0.04	-0.04	-0.04	-0.04	-0.04
r_2091 :	0	0	0	0	0	0	0	0	0	0	0	0	0	0	0	0	0	0	0	0	0	0	0	0	0	0	0	0	0	0	0	0	0	0	0	0	0.011	0	0	0	0	0	0	0	0	0	0	0	0
r_2093 :	-0.17	-0.057	-0.057	-0.138	-0.068	-0.162	-0.183	-0.057	-1.132	-0.057	-0.176	-0.132	-0.176	-0.175	-0.057	-0.057	-0.133	-0.162	-0.06	-0.056	-0.057	-0.176	-0.057	-0.089	-0.057	-0.057	-0.176	-0.057	-0.176	-0.05	-0.061	-0.057	-0.057	-0.057	-0.057	-0.057	-0.057	-0.729	-0.057	-0.057	-0.057	-0.057	-0.057	-0.072	-0.057	-0.261	-0.833	-0.057	-0.176
r_2094 :	-0.003	-0.003	-0.003	-0.003	-0.003	-0.003	-0.003	-0.003	-0.003	-0.003	-0.003	-0.003	-0.003	-0.003	-0.003	-0.003	-0.003	-0.003	-0.003	-0.005	-0.001	-0.003	-0.003	-0.003	-0.003	-0.003	-0.003	-0.003	-0.003	-0.002	-0.003	-0.003	-0.003	-0.003	-0.003	-0.003	-0.003	-0.003	-0.003	-0.003	-0.003	-0.003	-0.003	-0.003	-0.003	-0.003	-0.003	-0.003	-0.003
r_2096 :	-250004	-250005	-250005	-250003	-250036	-250017	-250013	-250055	-250026	-250003	-250006	-250003	-250006	-250003	-250002	-250003	-250003	-250008	-250014	-250005	-250002	-250003	-250047	-250017	-250047	-250003	-250012	-250002	-250004	-250046	-250009	-250005	-250005	-250004	-250002	-250002	-250039	-250012	-250002	-250001	-250006	-250007	-250007	-250017	-250004	-250017	-250025	-250016	-250015
r_2097 :	-999999	-999999	-999999	-999999	-999999	-999999	-999999	-999999	-999998	-999999	-999999	-999999	-999999	-999999	-999998	-999999	-999999	-999999	-999999	-999999	-999999	-999999	-999999	-999999	-999999	-999998	-999998	-999998	-999999	-999999	-999999	-999999	-999999	-999999	-999999	-999998	-999999	-999998	-999999	-999998	-999999	-999999	-999999	-999999	-999999	-999998	-999996	-999999	-999999
r_2098 :	0	0	7.556e-05	0	0	0	0	0	0	0	0	0	0	0	0	0	7.556e-05	0	0	0	3.793e-05	0	7.556e-05	0	7.556e-05	0	0	0	0	7.024e-05	0	0	7.556e-05	0	0	0	7.556e-05	-4.191e-11	0	0	0	0	0	0	0	0	7.556e-05	0	0
r_2100 :	6.402	5.965	4.789	4.503	13.974	6.24	5.437	18.726	3.455	4.84	5.42	4.634	5.42	7.643	6.409	6.441	6.401	2.452	5.601	5.306	6.443	5.088	4.376	6.372	5.679	6.494	6.402	4.536	6.398	6.217	6.521	5.965	4.789	5.334	6.317	3.926	6.344	6.005	5.518	6.691	5.085	2.594	2.83	6.508	3.86	6.016	5.514	5.764	5.309
r_2108 :	0.367	0.367	0.367	0.347	0.378	0.347	0.377	0.365	0.368	0.366	0.367	0.366	0.367	0.365	0.368	0.367	0.367	0.347	0.378	0.728	0.184	0.367	0.367	0.367	0.367	0.367	0.367	0.367	0.367	0.341	0.381	0.367	0.367	0.367	0.367	0.367	0.367	0.367	0.367	0.367	0.367	0.367	0.367	0.367	0.367	0.367	0.367	0.367	0.367
r_2111 :	0.367	0.367	0.367	0.347	0.378	0.347	0.377	0.365	0.368	0.366	0.367	0.366	0.367	0.365	0.368	0.367	0.367	0.347	0.378	0.364	0.368	0.367	0.367	0.367	0.367	0.367	0.367	0.367	0.367	0.341	0.381	0.367	0.367	0.367	0.367	0.367	0.367	0.367	0.367	0.367	0.367	0.367	0.367	0.367	0.367	0.367	0.367	0.367	0.367
r_2114 :	0	0	0	0	0	0	0	0	0	0	0	0	0	0	0	0	0	0	0	0	0	0	0	0	0	0	0	0	0	0	0	0	0	0	0	0	0	0	0	0	0	0	0	0	0	0	0	0	0
r_2116 :	0	0	0	0	0.047	0.044	0	0	0	0	0	0	0	0	0	0	0	0.021	0	0	0	0	0	0.046	0.046	0	0.046	0	0	0.043	0.048	0	0	0	0	0	0	0	0	0	0.089	0	0	0	0.049	0.046	0.046	0	0.046
r_2117 :	-999997	-999997	-999997	-999999	-999999	-999999	-999999	-999999	-999999	-999999	-999997	-999999	-999997	-999997	-999997	-999997	-999997	-999999	-999999	-999997	-999997	-999997	-999999	-999999	-999999	-999997	-999998	-999999	-999997	-999999	-999999	-999997	-999997	-999997	-999997	-999997	-999999	-999997	-999999	-999997	-999997	-999999	-999999	-999999	-999999	-999999	-999999	-999999	-999999
r_2118 :	0.03	0.03	0.03	0.03	0.029	0.03	0.029	0.03	0.03	0.03	0.03	0.03	0.03	0.03	0.03	0.03	0.03	0.03	0.029	0.03	0	0.03	0.03	0.03	0.03	0.03	0.03	0.03	0.03	0.03	0.029	0.03	0.03	0.03	0.03	0.03	0.03	0.03	0	0	0.03	0.03	0.03	0	0.03	0.03	0.03	0.03	0.03
r_2119 :	-999999	-999999	-999999	-999999	-999999	-999999	-999999	-999999	-999999	-999999	-999999	-999999	-999999	-999999	-999999	-999999	-999999	-999999	-999999	-999999	-999999	-999999	-999999	-999999	-999999	-999999	-999999	-999999	-999999	-999999	-999999	-999999	-999999	-999999	-999999	-999999	-999999	-999999	-999999	-999999	-999999	-999999	-999999	-999999	-999999	-999999	-999999	-999999	-999999
r_2125 :	-999999	-875010	-999999	-999999	-875003	-999999	-999999	-999999	-999999	-875012	-999999	-875012	-999999	-999999	-999999	-999999	-999999	-999999	-875007	-0.0003361	999999	999999	-0.006	-999999	-999999	-999999	-999999	-999999	-999999	-999999	999999	-875010	-999999	875010	-999999	999999	-124997	875008	-124986	-999999	-999999	-875009	-875009	875006	-999999	-999999	-999999	-875006	-999999
r_2126 :	0	0	0	0	0	0	0	0	0	0	0	0	0	0	0	0	0	0	0	0	0	0	0	0	0	0	0	0	0	0	0	0	0	0	0	0	0	0	0	0	0	0	0	0	0	0	0	0	0
r_2131 :	0	0.192	0.143	0	0	0	0	0.19	0	0.126	0	0	0	0	0.215	0	0	0	0	0	0.215	0.127	0	0	0	0.127	0	0.212	0	0	0.215	0.192	0.143	0.192	0.203	0.273	0.163	0	0.127	0.203	0.084	0	0.127	0	0.169	0	0	0	0.127
r_2132 :	0.038	0	0	0.036	0	0.037	0.047	0	0.044	0	0.043	0	0.043	0.044	0.011	0	0	0.036	0.933	0	0.011	0.043	0	0	0	0.043	0.128	0.128	0.043	0	0	0	0	0	0	0.07	0	0.13	0	0	0	0.043	0.043	0	0	0.128	0	0.951	0.043
r_2133 :	0.367	0.367	0.367	0.347	0.378	0.347	0.377	0.365	0.368	0.366	0.367	0.366	0.367	0.365	0.368	0.367	0.367	0.347	0.378	0.364	0.368	0.367	0.367	0.367	0.367	0.367	0.367	0.367	0.367	0.341	0.381	0.367	0.367	0.367	0.367	0.367	0.367	0.367	0.367	0.367	0.367	0.367	0.367	0.367	0.367	0.367	0.367	0.367	0.367
r_2140 :	0.006	0.006	0.005	0.005	0.006	0.005	0.006	0.006	0.006	0.006	0.006	0.006	0.006	0.005	0.005	0.005	0.006	0.005	0.006	0.011	0.003	0.005	0.005	0.005	0.006	0.006	0.006	0.006	0.006	0.005	0.006	0.006	0.005	0.006	0.005	0.005	0.006	0.006	0.006	0.005	0.006	0.005	0.006	0.005	0.005	0.006	0.005	0.006	0.006
r_2141 :	0	0	0.0001693	0.00016	0	0	0	0	0	0	0	0	0	0.0001686	0.0001697	0.0001693	0	0.00016	0	0.0003361	8.5e-05	0.0001693	0.0001693	0.0001693	0	0	0	0	0	0	0.000176	0	0.0001693	0	0.0001693	0.0001693	0	0	0	0.0001693	0	0.0001693	0	0.0001693	0.0001693	0	0.0001693	0	0
r_2154 :	0	0	0	0	0	0	0	0	0	0	0	0	0	0	0	0	0	0	0	0	0	0	0	0	0	0	0	0	0	0	0	0	0	0	0	0	0	0	0	0	0	0	0	0	0	0	0	0	0
r_2155 :	0	0	0	0	0	0	0	0	0	0	0	0	0	0	0	0	0	0	0	0	0	0	0	0	0	0	0	0	0	0	0	0	0	0	0	0	0	0	0	0	0.043	0	0	0	0.003	0	0	0	0
r_2156 :	0.0001693	0.0001693	0	0	0.0001744	0.0001603	0.0001743	0.0001686	0.0001697	0.0001688	0.0001696	0.0001688	0.0001696	0	0	0	0.0001693	0	0.0001744	0	0	0	0	0	0.0001693	0.0001693	0.0001693	0.0001693	0.0001693	0.0001574	0	0.0001693	0	0.0001693	0	0	0.0001693	0.0001693	0.0001693	0	0.0001693	0	0.0001693	0	0	0.0001693	0	0.0001693	0.0001693
r_2157 :	0.0001693	0.0001693	0.0001693	0.00016	0.0001744	0.0001603	0.0001743	0.0001686	0.0001697	0.0001688	0.0001696	0.0001688	0.0001696	0.0001686	0.0001697	0.0001693	0.0001693	0.00016	0.0001744	0.0003361	8.5e-05	0.0001693	0.0001693	0.0001693	0.0001693	0.0001693	0.0001693	0.0001693	0.0001693	0.0001574	0.000176	0.0001693	0.0001693	0.0001693	0.0001693	0.0001693	0.0001693	0.0001693	0.0001693	0.0001693	0.0001693	0.0001693	0.0001693	0.0001693	0.0001693	0.0001693	0.0001693	0.0001693	0.0001693
r_2158 :	0.0001693	0.0001693	0.0001693	0.00016	0.0001744	0.0001603	0.0001743	0.0001686	0.0001697	0.0001688	0.0001696	0.0001688	0.0001696	0.0001686	0.0001697	0.0001693	0.0001693	0.00016	0.0001744	0.0003361	8.5e-05	0.0001693	0.0001693	0.0001693	0.0001693	0.0001693	0.0001693	0.0001693	0.0001693	0.0001574	0.000176	0.0001693	0.0001693	0.0001693	0.0001693	0.0001693	0.0001693	0.0001693	0.0001693	0.0001693	0.0001693	0.0001693	0.0001693	0.0001693	0.0001693	0.0001693	0.0001693	0.0001693	0.0001693
r_2159 :	0.0001693	0.0001693	0.0001693	0.00016	0.0001744	0.0001603	0.0001743	0.0001686	0.0001697	0.0001688	0.0001696	0.0001688	0.0001696	0.0001686	0.0001697	0.0001693	0.0001693	0.00016	0.0001744	0.0003361	8.5e-05	0.0001693	0.0001693	0.0001693	0.0001693	0.0001693	0.0001693	0.0001693	0.0001693	0.0001574	0.000176	0.0001693	0.0001693	0.0001693	0.0001693	0.0001693	0.0001693	0.0001693	0.0001693	0.0001693	0.0001693	0.0001693	0.0001693	0.0001693	0.0001693	0.0001693	0.0001693	0.0001693	0.0001693
r_2160 :	0.0001693	0.0001693	0.0001693	0.00016	0.0001744	0.0001603	0.0001743	0.0001686	0.0001697	0.0001688	0.0001696	0.0001688	0.0001696	0.0001686	0.0001697	0.0001693	0.0001693	0.00016	0.0001744	0.0003361	8.5e-05	0.0001693	0.0001693	0.0001693	0.0001693	0.0001693	0.0001693	0.0001693	0.0001693	0.0001574	0.000176	0.0001693	0.0001693	0.0001693	0.0001693	0.0001693	0.0001693	0.0001693	0.0001693	0.0001693	0.0001693	0.0001693	0.0001693	0.0001693	0.0001693	0.0001693	0.0001693	0.0001693	0.0001693
r_2161 :	0	0	0	0	0	0	0	0	0	0	0	0	0	0	0	0	0	0	0	0	0	0	0	0	0	0	0	0	0	0	0	0	0	0	0	0	0	0	0	0	0	0	0	0	0	0	0	0	0
r_2162 :	0	0	0	0	0	0	0	0	0	0	0	0	0	0	0	0	0	0	0	0	0	0	0	0	0	0	0	0	0	0	0	0	0	0	0	0	0	0	0	0	0.043	0	0	0	0.003	0	0	0	0
r_2163 :	0.0001693	0.0001693	0	0	0.0001744	0.0001603	0.0001743	0.0001686	0.0001697	0.0001688	0.0001696	0.0001688	0.0001696	0	0	0	0.0001693	0	0.0001744	0	0	0	0	0	0.0001693	0.0001693	0.0001693	0.0001693	0.0001693	0.0001574	0	0.0001693	0	0.0001693	0	0	0.0001693	0.0001693	0.0001693	0	0.0001693	0	0.0001693	0	0	0.0001693	0	0.0001693	0.0001693
r_2164 :	0.0001693	0.0001693	0.0001693	0.00016	0.0001744	0.0001603	0.0001743	0.0001686	0.0001697	0.0001688	0.0001696	0.0001688	0.0001696	0.0001686	0.0001697	0.0001693	0.0001693	0.00016	0.0001744	0.0003361	8.5e-05	0.0001693	0.0001693	0.0001693	0.0001693	0.0001693	0.0001693	0.0001693	0.0001693	0.0001574	0.000176	0.0001693	0.0001693	0.0001693	0.0001693	0.0001693	0.0001693	0.0001693	0.0001693	0.0001693	0.0001693	0.0001693	0.0001693	0.0001693	0.0001693	0.0001693	0.0001693	0.0001693	0.0001693
r_2165 :	0.0001693	0.0001693	0.0001693	0.00016	0.0001744	0.0001603	0.0001743	0.0001686	0.0001697	0.0001688	0.0001696	0.0001688	0.0001696	0.0001686	0.0001697	0.0001693	0.0001693	0.00016	0.0001744	0.0003361	8.5e-05	0.0001693	0.0001693	0.0001693	0.0001693	0.0001693	0.0001693	0.0001693	0.0001693	0.0001574	0.000176	0.0001693	0.0001693	0.0001693	0.0001693	0.0001693	0.0001693	0.0001693	0.0001693	0.0001693	0.0001693	0.0001693	0.0001693	0.0001693	0.0001693	0.0001693	0.0001693	0.0001693	0.0001693
r_2166 :	0.0001693	0.0001693	0.0001693	0.00016	0.0001744	0.0001603	0.0001743	0.0001686	0.0001697	0.0001688	0.0001696	0.0001688	0.0001696	0.0001686	0.0001697	0.0001693	0.0001693	0.00016	0.0001744	0.0003361	8.5e-05	0.0001693	0.0001693	0.0001693	0.0001693	0.0001693	0.0001693	0.0001693	0.0001693	0.0001574	0.000176	0.0001693	0.0001693	0.0001693	0.0001693	0.0001693	0.0001693	0.0001693	0.0001693	0.0001693	0.0001693	0.0001693	0.0001693	0.0001693	0.0001693	0.0001693	0.0001693	0.0001693	0.0001693
r_2167 :	0.0001693	0.0001693	0.0001693	0.00016	0.0001744	0.0001603	0.0001743	0.0001686	0.0001697	0.0001688	0.0001696	0.0001688	0.0001696	0.0001686	0.0001697	0.0001693	0.0001693	0.00016	0.0001744	0.0003361	8.5e-05	0.0001693	0.0001693	0.0001693	0.0001693	0.0001693	0.0001693	0.0001693	0.0001693	0.0001574	0.000176	0.0001693	0.0001693	0.0001693	0.0001693	0.0001693	0.0001693	0.0001693	0.0001693	0.0001693	0.0001693	0.0001693	0.0001693	0.0001693	0.0001693	0.0001693	0.0001693	0.0001693	0.0001693
r_2168 :	0	0	0	0	0	0	0	0	0	0	0	0	0	0	0	0	0	0	0	0	0	0	0	0	0	0	0	0	0	0	0	0	0	0	0	0	0	0	0	0	0	0	0	0	0	0	0	0	0
r_2169 :	0	0	0	0	0	0	0	0	0	0	0	0	0	0	0	0	0	0	0	0	0	0	0	0	0	0	0	0	0	0	0	0	0	0	0	0	0	0	0	0	0.043	0	0	0	0.003	0	0	0	0
r_2170 :	0.0001693	0.0001693	0	0	0.0001744	0.0001603	0.0001743	0.0001686	0.0001697	0.0001688	0.0001696	0.0001688	0.0001696	0	0	0	0.0001693	0	0.0001744	0	0	0	0	0	0.0001693	0.0001693	0.0001693	0.0001693	0.0001693	0.0001574	0	0.0001693	0	0.0001693	0	0	0.0001693	0.0001693	0.0001693	0	0.0001693	0	0.0001693	0	0	0.0001693	0	0.0001693	0.0001693
r_2171 :	0.0001693	0.0001693	0.0001693	0.00016	0.0001744	0.0001603	0.0001743	0.0001686	0.0001697	0.0001688	0.0001696	0.0001688	0.0001696	0.0001686	0.0001697	0.0001693	0.0001693	0.00016	0.0001744	0.0003361	8.5e-05	0.0001693	0.0001693	0.0001693	0.0001693	0.0001693	0.0001693	0.0001693	0.0001693	0.0001574	0.000176	0.0001693	0.0001693	0.0001693	0.0001693	0.0001693	0.0001693	0.0001693	0.0001693	0.0001693	0.0001693	0.0001693	0.0001693	0.0001693	0.0001693	0.0001693	0.0001693	0.0001693	0.0001693
r_2172 :	0.0001693	0.0001693	0.0001693	0.00016	0.0001744	0.0001603	0.0001743	0.0001686	0.0001697	0.0001688	0.0001696	0.0001688	0.0001696	0.0001686	0.0001697	0.0001693	0.0001693	0.00016	0.0001744	0.0003361	8.5e-05	0.0001693	0.0001693	0.0001693	0.0001693	0.0001693	0.0001693	0.0001693	0.0001693	0.0001574	0.000176	0.0001693	0.0001693	0.0001693	0.0001693	0.0001693	0.0001693	0.0001693	0.0001693	0.0001693	0.0001693	0.0001693	0.0001693	0.0001693	0.0001693	0.0001693	0.0001693	0.0001693	0.0001693
r_2173 :	0.0001693	0.0001693	0.0001693	0.00016	0.0001744	0.0001603	0.0001743	0.0001686	0.0001697	0.0001688	0.0001696	0.0001688	0.0001696	0.0001686	0.0001697	0.0001693	0.0001693	0.00016	0.0001744	0.0003361	8.5e-05	0.0001693	0.0001693	0.0001693	0.0001693	0.0001693	0.0001693	0.0001693	0.0001693	0.0001574	0.000176	0.0001693	0.0001693	0.0001693	0.0001693	0.0001693	0.0001693	0.0001693	0.0001693	0.0001693	0.0001693	0.0001693	0.0001693	0.0001693	0.0001693	0.0001693	0.0001693	0.0001693	0.0001693
r_2174 :	0.0001693	0.0001693	0.0001693	0.00016	0.0001744	0.0001603	0.0001743	0.0001686	0.0001697	0.0001688	0.0001696	0.0001688	0.0001696	0.0001686	0.0001697	0.0001693	0.0001693	0.00016	0.0001744	0.0003361	8.5e-05	0.0001693	0.0001693	0.0001693	0.0001693	0.0001693	0.0001693	0.0001693	0.0001693	0.0001574	0.000176	0.0001693	0.0001693	0.0001693	0.0001693	0.0001693	0.0001693	0.0001693	0.0001693	0.0001693	0.0001693	0.0001693	0.0001693	0.0001693	0.0001693	0.0001693	0.0001693	0.0001693	0.0001693
r_2175 :	0	0	0	0	0	0	0	0	0	0	0	0	0	0	0	0	0	0	0	0	0	0	0	0	0	0	0	0	0	0	0	0	0	0	0	0	0	0	0	0	0	0	0	0	0	0	0	0	0
r_2176 :	0	0	0	0	0	0	0	0	0	0	0	0	0	0	0	0	0	0	0	0	0	0	0	0	0	0	0	0	0	0	0	0	0	0	0	0	0	0	0	0	0	0	0	0	0.003	0	0	0	0
r_2177 :	0.0001693	0.0001693	0	0	0.0001744	0.0001603	0.0001743	0.0001686	0.0001697	0.0001688	0.0001696	0.0001688	0.0001696	0	0	0	0.0001693	0	0.0001744	0	0	0	0	0	0.0001693	0.0001693	0.0001693	0.0001693	0.0001693	0.0001574	0	0.0001693	0	0.0001693	0	0	0.0001693	0.0001693	0.0001693	0	0.0001693	0	0.0001693	0	0	0.0001693	0	0.0001693	0.0001693
r_2178 :	0.0001693	0.0001693	0.0001693	0.00016	0.0001744	0.0001603	0.0001743	0.0001686	0.0001697	0.0001688	0.0001696	0.0001688	0.0001696	0.0001686	0.0001697	0.0001693	0.0001693	0.00016	0.0001744	0.0003361	8.5e-05	0.0001693	0.0001693	0.0001693	0.0001693	0.0001693	0.0001693	0.0001693	0.0001693	0.0001574	0.000176	0.0001693	0.0001693	0.0001693	0.0001693	0.0001693	0.0001693	0.0001693	0.0001693	0.0001693	0.0001693	0.0001693	0.0001693	0.0001693	0.0001693	0.0001693	0.0001693	0.0001693	0.0001693
r_2179 :	0.0001693	0.0001693	0.0001693	0.00016	0.0001744	0.0001603	0.0001743	0.0001686	0.0001697	0.0001688	0.0001696	0.0001688	0.0001696	0.0001686	0.0001697	0.0001693	0.0001693	0.00016	0.0001744	0.0003361	8.5e-05	0.0001693	0.0001693	0.0001693	0.0001693	0.0001693	0.0001693	0.0001693	0.0001693	0.0001574	0.000176	0.0001693	0.0001693	0.0001693	0.0001693	0.0001693	0.0001693	0.0001693	0.0001693	0.0001693	0.0001693	0.0001693	0.0001693	0.0001693	0.0001693	0.0001693	0.0001693	0.0001693	0.0001693
r_2180 :	0.0001693	0.0001693	0.0001693	0.00016	0.0001744	0.0001603	0.0001743	0.0001686	0.0001697	0.0001688	0.0001696	0.0001688	0.0001696	0.0001686	0.0001697	0.0001693	0.0001693	0.00016	0.0001744	0.0003361	8.5e-05	0.0001693	0.0001693	0.0001693	0.0001693	0.0001693	0.0001693	0.0001693	0.0001693	0.0001574	0.000176	0.0001693	0.0001693	0.0001693	0.0001693	0.0001693	0.0001693	0.0001693	0.0001693	0.0001693	0.0001693	0.0001693	0.0001693	0.0001693	0.0001693	0.0001693	0.0001693	0.0001693	0.0001693
r_2181 :	0.0001693	0.0001693	0.0001693	0.00016	0.0001744	0.0001603	0.0001743	0.0001686	0.0001697	0.0001688	0.0001696	0.0001688	0.0001696	0.0001686	0.0001697	0.0001693	0.0001693	0.00016	0.0001744	0.0003361	8.5e-05	0.0001693	0.0001693	0.0001693	0.0001693	0.0001693	0.0001693	0.0001693	0.0001693	0.0001574	0.000176	0.0001693	0.0001693	0.0001693	0.0001693	0.0001693	0.0001693	0.0001693	0.0001693	0.0001693	0.0001693	0.0001693	0.0001693	0.0001693	0.0001693	0.0001693	0.0001693	0.0001693	0.0001693
r_2182 :	0.004	0.003	0.003	0.004	0.003	0.004	0.003	0.005	0.003	0.003	0.004	0.003	0.004	0.004	0.005	0.003	0.003	0.003	0.004	0.01	0.001	0.003	0.003	0.003	0.003	0.005	0.004	0.005	0.005	0.003	0.003	0.003	0.003	0.003	0.004	0.005	0.005	0.005	0.005	0.005	0.005	0.004	0.003	0.003	0.003	0.003	0.003	0.003	0.004
r_2183 :	0	0	0	0	-4.97e-11	0	0	0	0	0	0	0	0	0	0	0	0	0	0	0	0	0	0	0	0	0	0	0	0	0	0	0	0	-7.451e-11	-1.164e-10	0	0	0	0	0	0	0	0	0	0	0	0	0	0
r_2184 :	0	0	0	0	0	0	0	0	0	0	0	0	0	0	0	0	0	0	0	0	0	0	0	0	0	0	0	0	0	0	0	0	0	0	0	0	0	0	0	0	0	0	0	0	0	0	0	0	0
r_2194 :	999999	-999999	-124990	-124988	-124996	-124994	-124991	-0.003	-124996	-124987	-124990	-124987	-124990	-124988	-0.003	999999	999999	-0.002	-124992	-999999	-999999	999999	999999	-999999	-999999	-0.003	-124992	-124987	999999	-125000	-999999	-999999	-124990	999999	-999999	999999	999999	-999999	999999	999999	-999999	-124990	-124990	999999	-999999	-0.002	-999999	999999	-0.002
r_2195 :	999999	999999	999999	999999	999999	999999	999999	999999	999999	999999	999999	999999	999999	999999	999999	999999	999999	999999	999999	999999	999999	999999	999999	999999	999999	999999	999999	999999	999999	999999	999999	999999	999999	999999	999999	999999	999999	999999	999999	999999	999999	999999	999999	999999	999999	999999	999999	999999	999999
r_2196 :	999999	999999	999999	999999	999999	999999	999999	999999	999999	999999	999999	999999	999999	999999	999999	-999999	-999999	999999	999999	999999	-999999	-999999	-999999	999999	999999	999999	999999	999999	999999	999999	999999	999999	999999	-999999	-999999	-999999	-999999	0.001	-999999	-999999	-999999	999999	999999	-999999	-999999	999999	-999999	999999	999999
r_2197 :	999999	-875010	999999	999999	999999	999999	999999	999999	999999	999999	999999	999999	999999	999999	999999	999999	999999	999999	999999	-875009	999999	999999	999999	999999	999999	999999	999999	999999	999999	999999	999999	-875010	999999	-0.004	999999	-0.006	999999	999999	999999	999999	999999	999999	999999	-999999	999999	999999	999999	-124993	999999
r_2198 :	-999999	999999	-999999	-999999	-999999	-999999	-999999	-999999	-999999	-999999	-999999	-999999	-999999	-999999	-999999	-0.007	-0.007	-999999	-999999	999999	999999	-999999	-999999	-124993	-124999	-999999	-999999	-999999	-999999	-999999	-999999	999999	-999999	-999999	-999999	-999999	-999999	-999999	-999999	999999	-999999	-999999	-999999	-999999	-999999	-999999	-999999	-999999	-999999
r_2199 :	-875011	999999	-875009	-875011	-875003	-875005	-875008	-999999	-875003	-875012	-875009	-875012	-875009	-875011	-999999	-999999	-999999	-999999	-875007	999999	-999999	-999999	-999999	-875006	-875000	-999999	-875007	-875012	-875011	-874999	-999999	999999	-875009	-875010	999999	-999999	-875002	-875008	-875013	-999999	999999	-875009	-875009	-875006	999999	-999999	999999	-875006	-999999
r_2200 :	-999999	999999	124990	124988	124996	124994	124991	0.003	124996	124987	124990	124987	124990	124988	0.003	-999999	-999999	0.002	124992	999999	999999	-999999	-999999	999999	999999	0.003	124992	124987	-999999	125000	999999	999999	124990	-999999	999999	-999999	-999999	999999	-999999	-999999	999999	124990	124990	-999999	999999	0.002	999999	-999999	0.002
r_2201 :	-999999	-999999	-999999	-999999	-999999	-999999	-999999	-999999	-999999	-999999	-999999	-999999	-999999	-999999	-999999	-999999	-999999	-999999	-999999	-999999	-999999	-999999	-999999	-999999	-999999	-999999	-999999	-999999	-999999	-999999	-999999	-999999	-999999	-999999	-999999	-999999	-999999	-999999	-999999	-999999	-999999	-999999	-999999	-999999	-999999	-999999	-999999	-999999	-999999
r_2202 :	-999999	-999999	-999999	-999999	-999999	-999999	-999999	-999999	-999999	-999999	-999999	-999999	-999999	-999999	-999999	999999	999999	-999999	-999999	-999999	999999	999999	999999	-999999	-999999	-999999	-999999	-999999	-999999	-999999	-999999	-999999	-999999	999999	999999	999999	999999	-0.001	999999	999999	999999	-999999	-999999	999999	999999	-999999	999999	-999999	-999999
r_2203 :	-999999	999999	-999999	-999999	-999999	-999999	-999999	-999999	-999999	-999999	-999999	-999999	-999999	-999999	-999999	-999999	-999999	-999999	-999999	999999	-999999	-999999	-999999	-999999	-999999	-999999	-999999	-999999	-999999	-999999	-999999	999999	-999999	0.004	-999999	0.006	-999999	-999999	-999999	-999999	-999999	-999999	-999999	999999	-999999	-999999	-999999	124993	-999999
r_2204 :	999999	-999999	999999	999999	999999	999999	999999	999999	999999	999999	999999	999999	999999	999999	999999	0.007	0.007	999999	999999	-999999	-999999	999999	999999	124993	124999	999999	999999	999999	999999	999999	999999	-999999	999999	999999	999999	999999	999999	999999	999999	-999999	999999	999999	999999	999999	999999	999999	999999	999999	999999
r_2205 :	999999	-999999	999999	999999	999999	999999	999999	999999	999999	999999	999999	999999	999999	999999	999999	999999	999999	999999	999999	-999999	999999	999999	999999	999999	999999	999999	999999	999999	999999	999999	999999	-999999	999999	999999	-999999	999999	999999	999999	999999	999999	-999999	999999	999999	999999	-999999	999999	-999999	999999	999999
r_2206 :	0	0	0	0	0	0	0	0	0	0	0	0	0	0	0	0	0	0	0	0	0	0	0	0	0	0	0	0	0	0	0	0	0	0	0	0	0	0	0	0	0	0	0	0	0	0	0	0	0
r_2207 :	0	0	0	0	0	0	0	0	0	0	0	0	0	0	0	0	0	0	0	0	0	0	0	0	0	0	0	0	0	0	0	0	0	0	0	0	0	0	0	0	0	0	0	0	0	0	0	0	0
r_2208 :	0	0	0	0	0	0	0	0	0	0	0	0	0	0	0	0	0	0	0	0	0	0	0	0	0	0	0	0	0	0	0	0	0	0	0	0	0	0	0	0	0	0	0	0	0	0	0	0	0
r_2211 :	-875011	-875010	-999999	-999999	-999999	-999999	-999999	-999999	-999999	-999999	-999999	-999999	-999999	-999999	-999999	-999999	-999999	-999999	-999999	0	-999999	-999999	-999999	-999999	-999999	-999999	-999999	-999999	-875011	-999999	-999999	-875010	-999999	-999999	-999999	-999999	-999999	-999999	-999999	-999999	-999999	-999999	-999999	-999999	-999999	-999999	-999999	-999999	-999999
r_2212 :	875011	875010	999999	999999	999999	999999	999999	999999	999999	999999	999999	999999	999999	999999	999999	999999	999999	999999	999999	0	999999	999999	999999	999999	999999	999999	999999	999999	875011	999999	999999	875010	999999	999999	999999	999999	999999	999999	999999	999999	999999	999999	999999	999999	999999	999999	999999	999999	999999
r_2214 :	-124988	-124989	999999	999999	999999	999999	999999	999999	999999	999999	999999	999999	999999	999999	999999	999999	999999	999999	999999	-999999	-0.0006412	-0.001	999999	999999	999999	999999	999999	999999	-124988	999999	0.003	-124989	999999	999999	999999	999999	999999	999999	999999	0	999999	999999	999999	999999	999999	999999	999999	999999	999999
r_2215 :	-999999	-999999	-999999	-999999	-999999	-999999	-999999	-999999	-999999	-999999	-999999	-999999	-999999	-999999	-999999	-999999	-999999	-999999	-999999	-999999	-999999	-999999	-999999	-999999	-999999	-999999	-999999	-999999	-999999	-999999	-999999	-999999	-999999	-999999	-0.0001693	-999999	-999999	-999999	-999999	-999999	-0.0001693	-999999	-999999	-0.004	-0.0001693	-999999	-0.0001693	-999999	-999999
r_2217 :	999999	999999	0	0	0	0	0	0	0	0	0	0	0	0	0	0	0	0	0	999999	999999	999999	0	0	0	0	0	0	999999	0	999999	999999	0	0	0.005	0	0	0	0	999999	7.556e-05	0	0	0	0.002	0	0.007	0	0
r_2218 :	124988	124989	-0.0001693	-0.00016	-0.0001744	-0.0001603	-0.0001743	-0.0001686	-0.0001697	-0.0001688	-0.0001696	-0.0001688	-0.0001696	-0.0001686	-0.0001697	-0.0001693	-0.0001693	-0.00016	-0.0001744	999999	0.0005562	0.001	-0.0001693	-0.0001693	-0.0001693	-0.0001693	-0.0001693	-0.0001693	124988	-0.0001574	-0.000176	124989	-0.0001693	-0.0001693	-999999	-0.0001693	-0.0001693	-0.0001693	-0.0001693	-0.0001693	-999999	-0.0001693	-0.0001693	-999999	-999999	-0.0001693	-999999	-0.0001693	-0.0001693
r_2219 :	0	0	0	0	0	0	0	0	0	0	0	0	0	0	0	0	0	0	0	0	0	0	0	0	0	0	0	0	0	0	0	0	0	0	0	0	0	0	0	0	0	0	0	0	0	0	0	0	0
r_2225 :	0	0	0	0	0	0	0	0	0	0	0	0	0	0	0	0	0	0	0	0	0	0	0	0	0	0	0	0	0	0	0	0	0	0	0	0	0	0	0	0	0	0	0	0	0	0	0	0	0
r_2231 :	0	0	0	0	0	0	0	0	0	0	0	0	0	0	0	0	0	0	0	0	0	0	0	0	0	0	0	0	0	0	0	0	0	0	0	0	0	0	0	0	0	0	0	0	0	0	0	0	0
r_2236 :	0	0	0	0	0	0	0	0	0	0	0	0	0	0	0	0	0	0	0	0	0	1.513e-09	0	0	0	0	0	0	0	0	0	0	0	0	0	0	0	0	0	0	0	0	0	0	0	0	0	0	0
r_2237 :	0	0	0	0	0	0	0	0	0	0	0	0	0	0	0	0	0	0	0	0	0	1.513e-09	0	0	0	0	0	0	0	0	0	0	0	0	0	0	0	0	0	0	0	0	0	0	0	0	0	0	0
r_2238 :	0	0	0	0	0	0	0	0	0	0	0	0	0	0	0	0	0	0	0	0	0	1.513e-09	0	0	0	0	0	0	0	0	0	0	0	0	0	0	0	0	0	0	0	0	0	0	0	0	0	0	0
r_2239 :	0	0	0	0	0	0	0	0	0	0	0	0	0	0	0	0	0	0	0	0	0	0	0	0	0	0	0	0	0	0	0	0	0	0	0	0	0	0	0	0	0	0	0	0	0	0	0	0	0
r_2240 :	0	0	0	0	0	0	0	0	0	0	0	0	0	0	0	0	0	0	0	0	0	0	0	0	0	0	0	0	0	0	0	0	0	0	0	0	0	0	0	0	0	0	0	0	0	0	0	0	0
r_2242 :	0	0	0	0	0	0	0	0	0	0	0	0	0	0	0	0	0	0	0	0	0	0	0	0	0	0	0	0	0	0	0	0	0	0	0	0	0	0	0	0	0	0	0	0	0	0	0	0	0
r_2243 :	0	0	0	0	0	0	0	0	0	0	0	0	0	0	0	0	0	0	0	0	0	0	0	0	0	0	0	0	0	0	0	0	0	0	0	0	0	0	0	0	0	0	0	0	0	0	0	0	0
r_2244 :	0	0	0	0	0	0	0	0	0	0	0	0	0	0	0	0	0	0	0	0	0	0	0	0	0	0	0	0	0	0	0	0	0	0	0	0	0	0	0	0	0	0	0	0	0	0	0	0	0
r_2245 :	0	0	0	0	0	0	0	0	0	0	0	0	0	0	0	0	0	0	0	0	0	0	0	0	0	0	0	0	0	0	0	0	0	0	0	0	0	0	0	0	0	0	0	0	0	0	0	0	0
r_2246 :	0	0	0	0	0	0	0	0	0	0	0	0	0	0	0	0	0	0	0	0	0	0	0	0	0	0	0	0	0	0	0	0	0	0	0	0	0	0	0	0	0	0	0	0	0	0	0	0	0
r_2247 :	0	0	0	0	0	0	0	0	0	0	0	0	0	0	0	0	0	0	0	0	0	0	0	0	0	0	0	0	0	0	0	0	0	0	0	0	0	0	0	0	0	0	0	0	0	0	0	0	0
r_2248 :	0	0	0	0	0	0	0	0	0	0	0	0	0	0	0	0	0	0	0	0	0	0	0	0	0	0	0	0	0	0	0	0	0	0	0	0	0	0	0	0	0	0	0	0	0	0	0	0	0
r_2249 :	0	0	0	0	0	0	0	0	0	0	0	0	0	0	0	0	0	0	0	0	0	0	0	0	0	0	0	0	0	0	0	0	0	0	0	0	0	0	0	0	0	0	0	0	0	0	0	0	0
r_2250 :	0	0	0	0	0	0	0	0	0	0	0	0	0	0	0	0	0	0	0	0	0	0	0	0	0	0	0	0	0	0	0	0	0	0	0	0	0	0	0	0	0	0	0	0	0	0	0	0	0
r_2251 :	0	0	7.556e-05	0	0	0	0	0	0	0	0	0	0	0	0	0	7.556e-05	0	0	0	3.793e-05	-6.054e-09	7.556e-05	0	7.556e-05	0	0	0	0	7.024e-05	0	0	7.556e-05	0	7.556e-05	0	7.556e-05	0	0	0	0.043	0	0	0	0.003	0	7.556e-05	0	0
r_2252 :	0	0	0	0	0	0	0	0	0	0	0	0	0	0	0	0	0	0	0	0	0	0	0	0	0	0	0	0	0	0	0	0	0	0	0	0	0	0	0	0	0	0	0	0	0	0	0	0	0
r_2254 :	0	0	0	0	0	0	0	0	0	0	0	0	0	0	0	0	0	0	0	0	0	1.513e-09	0	0	0	0	0	0	0	0	0	0	0	0	0	0	0	0	0	0	0	0	0	0	0	0	0	0	0
r_2255 :	0	0	0	0	0	0	0	0	0	0	0	0	0	0	0	0	0	0	0	0	0	1.513e-09	0	0	0	0	0	0	0	0	0	0	0	0	0	0	0	0	0	0	0	0	0	0	0	0	0	0	0
r_2256 :	0	0	0	0	0	0	0	0	0	0	0	0	0	0	0	0	0	0	0	0	0	1.513e-09	0	0	0	0	0	0	0	0	0	0	0	0	0	0	0	0	0	0	0	0	0	0	0	0	0	0	0
r_2257 :	0	0	0	0	0	0	0	0	0	0	0	0	0	0	0	0	0	0	0	0	0	0	0	0	0	0	0	0	0	0	0	0	0	0	0	0	0	0	0	0	0	0	0	0	0	0	0	0	0
r_2258 :	0	0	0	0	0	0	0	0	0	0	0	0	0	0	0	0	0	0	0	0	0	0	0	0	0	0	0	0	0	0	0	0	0	0	0	0	0	0	0	0	0	0	0	0	0	0	0	0	0
r_2260 :	0	0	0	0	0	0	0	0	0	0	0	0	0	0	0	0	0	0	0	0	0	0	0	0	0	0	0	0	0	0	0	0	0	0	0	0	0	0	0	0	0	0	0	0	0	0	0	0	0
r_2261 :	0	0	0	0	0	0	0	0	0	0	0	0	0	0	0	0	0	0	0	0	0	0	0	0	0	0	0	0	0	0	0	0	0	0	0	0	0	0	0	0	0	0	0	0	0	0	0	0	0
r_2262 :	0	0	0	0	0	0	0	0	0	0	0	0	0	0	0	0	0	0	0	0	0	0	0	0	0	0	0	0	0	0	0	0	0	0	0	0	0	0	0	0	0	0	0	0	0	0	0	0	0
r_2263 :	0	0	0	0	0	0	0	0	0	0	0	0	0	0	0	0	0	0	0	0	0	0	0	0	0	0	0	0	0	0	0	0	0	0	0	0	0	0	0	0	0	0	0	0	0	0	0	0	0
r_2264 :	0	0	0	0	0	0	0	0	0	0	0	0	0	0	0	0	0	0	0	0	0	0	0	0	0	0	0	0	0	0	0	0	0	0	0	0	0	0	0	0	0	0	0	0	0	0	0	0	0
r_2266 :	0	0	0	0	0	0	0	0	0	0	0	0	0	0	0	0	0	0	0	0	0	0	0	0	0	0	0	0	0	0	0	0	0	0	0	0	0	0	0	0	0	0	0	0	0	0	0	0	0
r_2267 :	0	0	0	0	0	0	0	0	0	0	0	0	0	0	0	0	0	0	0	0	0	0	0	0	0	0	0	0	0	0	0	0	0	0	0	0	0	0	0	0	0	0	0	0	0	0	0	0	0
r_2268 :	0	0	7.556e-05	0	0	0	0	0	0	0	0	0	0	0	0	0	7.556e-05	0	0	0	3.793e-05	-6.054e-09	7.556e-05	0	7.556e-05	0	0	0	0	7.024e-05	0	0	7.556e-05	0	7.556e-05	0	7.556e-05	0	0	0	0.043	0	0	0	0.003	0	7.556e-05	0	0
r_2269 :	0	0	0	0	0	0	0	0	0	0	0	0	0	0	0	0	0	0	0	0	0	0	0	0	0	0	0	0	0	0	0	0	0	0	0	0	0	0	0	0	0	0	0	0	0	0	0	0	0
r_2271 :	0	0	0	0	0	0	0	0	0	0	0	0	0	0	0	0	0	0	0	0	0	1.513e-09	0	0	0	0	0	0	0	0	0	0	0	0	0	0	0	0	0	0	0	0	0	0	0	0	0	0	0
r_2272 :	0	0	0	0	0	0	0	0	0	0	0	0	0	0	0	0	0	0	0	0	0	1.513e-09	0	0	0	0	0	0	0	0	0	0	0	0	0	0	0	0	0	0	0	0	0	0	0	0	0	0	0
r_2273 :	0	0	0	0	0	0	0	0	0	0	0	0	0	0	0	0	0	0	0	0	0	1.513e-09	0	0	0	0	0	0	0	0	0	0	0	0	0	0	0	0	0	0	0	0	0	0	0	0	0	0	0
r_2274 :	0	0	0	0	0	0	0	0	0	0	0	0	0	0	0	0	0	0	0	0	0	0	0	0	0	0	0	0	0	0	0	0	0	0	0	0	0	0	0	0	0	0	0	0	0	0	0	0	0
r_2275 :	0	0	0	0	0	0	0	0	0	0	0	0	0	0	0	0	0	0	0	0	0	0	0	0	0	0	0	0	0	0	0	0	0	0	0	0	0	0	0	0	0	0	0	0	0	0	0	0	0
r_2277 :	0	0	0	0	0	0	0	0	0	0	0	0	0	0	0	0	0	0	0	0	0	0	0	0	0	0	0	0	0	0	0	0	0	0	0	0	0	0	0	0	0	0	0	0	0	0	0	0	0
r_2278 :	0	0	0	0	0	0	0	0	0	0	0	0	0	0	0	0	0	0	0	0	0	0	0	0	0	0	0	0	0	0	0	0	0	0	0	0	0	0	0	0	0	0	0	0	0	0	0	0	0
r_2279 :	0	0	0	0	0	0	0	0	0	0	0	0	0	0	0	0	0	0	0	0	0	0	0	0	0	0	0	0	0	0	0	0	0	0	0	0	0	0	0	0	0	0	0	0	0	0	0	0	0
r_2280 :	0	0	0	0	0	0	0	0	0	0	0	0	0	0	0	0	0	0	0	0	0	0	0	0	0	0	0	0	0	0	0	0	0	0	0	0	0	0	0	0	0	0	0	0	0	0	0	0	0
r_2281 :	0	0	0	0	0	0	0	0	0	0	0	0	0	0	0	0	0	0	0	0	0	0	0	0	0	0	0	0	0	0	0	0	0	0	0	0	0	0	0	0	0	0	0	0	0	0	0	0	0
r_2283 :	0	0	0	0	0	0	0	0	0	0	0	0	0	0	0	0	0	0	0	0	0	1.513e-09	0	0	0	0	0	0	0	0	0	0	0	0	0	0	0	0	0	0	0	0	0	0	0	0	0	0	0
r_2284 :	0	0	0	0	0	0	0	0	0	0	0	0	0	0	0	0	0	0	0	0	0	1.513e-09	0	0	0	0	0	0	0	0	0	0	0	0	0	0	0	0	0	0	0	0	0	0	0	0	0	0	0
r_2285 :	0	0	0	0	0	0	0	0	0	0	0	0	0	0	0	0	0	0	0	0	0	1.513e-09	0	0	0	0	0	0	0	0	0	0	0	0	0	0	0	0	0	0	0	0	0	0	0	0	0	0	0
r_2286 :	0	0	0	0	0	0	0	0	0	0	0	0	0	0	0	0	0	0	0	0	0	0	0	0	0	0	0	0	0	0	0	0	0	0	0	0	0	0	0	0	0	0	0	0	0	0	0	0	0
r_2287 :	0	0	0	0	0	0	0	0	0	0	0	0	0	0	0	0	0	0	0	0	0	0	0	0	0	0	0	0	0	0	0	0	0	0	0	0	0	0	0	0	0	0	0	0	0	0	0	0	0
r_2289 :	0	0	0	0	0	0	0	0	0	0	0	0	0	0	0	0	0	0	0	0	0	0	0	0	0	0	0	0	0	0	0	0	0	0	0	0	0	0	0	0	0	0	0	0	0	0	0	0	0
r_2290 :	0	0	0	0	0	0	0	0	0	0	0	0	0	0	0	0	0	0	0	0	0	0	0	0	0	0	0	0	0	0	0	0	0	0	0	0	0	0	0	0	0	0	0	0	0	0	0	0	0
r_2291 :	0	0	0	0	0	0	0	0	0	0	0	0	0	0	0	0	0	0	0	0	0	0	0	0	0	0	0	0	0	0	0	0	0	0	0	0	0	0	0	0	0	0	0	0	0	0	0	0	0
r_2292 :	0	0	0	0	0	0	0	0	0	0	0	0	0	0	0	0	0	0	0	0	0	0	0	0	0	0	0	0	0	0	0	0	0	0	0	0	0	0	0	0	0	0	0	0	0	0	0	0	0
r_2293 :	0	0	0	0	0	0	0	0	0	0	0	0	0	0	0	0	0	0	0	0	0	0	0	0	0	0	0	0	0	0	0	0	0	0	0	0	0	0	0	0	0	0	0	0	0	0	0	0	0
r_2295 :	0	0	0	0	0	0	0	0	0	0	0	0	0	0	0	0	0	0	0	0	0	0	0	0	0	0	0	0	0	0	0	0	0	0	0	0	0	0	0	0	0	0	0	0	0	0	0	0	0
r_2296 :	0	0	0	0	0	0	0	0	0	0	0	0	0	0	0	0	0	0	0	0	0	0	0	0	0	0	0	0	0	0	0	0	0	0	0	0	0	0	0	0	0	0	0	0	0	0	0	0	0
r_2297 :	0	0	0	0	0	0	0	0	0	0	0	0	0	0	0	0	0	0	0	0	0	0	0	0	0	0	0	0	0	0	0	0	0	0	0	0	0	0	0	0	0	0	0	0	0	0	0	0	0
r_2299 :	0	0	0	0	0	0	0	0	0	0	0	0	0	0	0	0	0	0	0	0	0	0	0	0	0	0	0	0	0	0	0	0	0	0	0	0	0	0	0	0	0	0	0	0	0	0	0	0	0
r_2300 :	0	0	0	0	0	0	0	0	0	0	0	0	0	0	0	0	0	0	0	0	0	0	0	0	0	0	0	0	0	0	0	0	0	0	0	0	0	0	0	0	0	0	0	0	0	0	0	0	0
r_2301 :	0	0	0	0	0	0	0	0	0	0	0	0	0	0	0	0	0	0	0	0	0	0	0	0	0	0	0	0	0	0	0	0	0	0	0	0	0	0	0	0	0	0	0	0	0	0	0	0	0
r_2302 :	0	0	0	0	0	0	0	0	0	0	0	0	0	0	0	0	0	0	0	0	0	0	0	0	0	0	0	0	0	0	0	0	0	0	0	0	0	0	0	0	0	0	0	0	0	0	0	0	0
r_2303 :	0	0	0	0	0	0	0	0	0	0	0	0	0	0	0	0	0	0	0	0	0	0	0	0	0	0	0	0	0	0	0	0	0	0	0	0	0	0	0	0	0	0	0	0	0	0	0	0	0
r_2304 :	0	0	0	0	0	0	0	0	0	0	0	0	0	0	0	0	0	0	0	0	0	0	0	0	0	0	0	0	0	0	0	0	0	0	0	0	0	0	0	0	0	0	0	0	0	0	0	0	0
r_2305 :	0	0	0	0	0	0	0	0	0	0	0	0	0	0	0	0	0	0	0	0	0	0	0	0	0	0	0	0	0	0	0	0	0	0	0	0	0	0	0	0	0	0	0	0	0	0	0	0	0
r_2308 :	0.0008671	0.002	0.0007237	0.0006594	0	0	0	0.0007466	0	0	0	0	0	0.002	0.0007517	0.002	0	0	0	0.0003361	0.0001844	0	0.002	0	0	0	0	0	0	0	0	0.002	0.0007237	0	0.0004295	0	0	0.0005807	0	0	0.0005421	0.0008671	0	0.0005807	0.0005314	0	0.002	0	0
r_2309 :	0.001	0	0.0002865	0.002	0	0	0.0002631	0.002	0	0.0002549	0.0006862	0.0002549	0	0.0006821	0.002	0.0001431	0	0	0	0.004	0	0.0003674	0	0	0	0.002	0.001	0.002	0.002	0	0	0	0.0002865	0	0.001	0.002	0.002	0.0004295	0.002	0.002	0.0007237	0.001	0	0.0004295	0.0001171	0	0	0	0
r_2310 :	0	0	0	0	0	0	0	0	0	0	0	0	0	0	0	0	0	0	0	0	0	0	0	0	0	0	0	0	0	0	0	0	0	0	0	0	0	0	0	0	0	0	0	0	0	0	0	0	0
r_2312 :	0	0	0	0	0.002	0.0007099	0.002	0	0.002	0.002	0.002	0.002	0.0008685	0	0	0	0.002	0.002	0.0008931	0	0	0	0	0.002	0.002	0	0.0008671	0	0.00075	0.002	0.001	0	0	0	0	0	0	0	0	0	0	0	0.002	0	0	0.002	0	0.002	0.0008671
r_2313 :	0	0	0	0	0	0.001	0	0	0.0002562	0	0	0	0.001	0	0	0	0	0.0002416	0.001	0	0	0	0	0	0	0	0	0	0	0	0	0	0	0	0	0	0	0	0	0	0	0	0	0	0	0	0	0.0003987	0.001
r_2314 :	0	0	0	0	0	0	0	0	0	0	0	0	0	0	0	0	0	0	0	0	0	0	0	0	0	0	0	0	0	0	0	0	0	0	0	0	0	0	0	0	0	0	0	0	0	0	0	0	0
r_2315 :	0	0	0	0	0	0	0	0	0	0	0	0	0	0	0	0	0	0	0	0	0	0	0	0	0	0	0	0	0	0	0	0	0	0	0	0	0	0	0	0	0	0	0	0	0	0	0	0	0
r_2316 :	0	0	0	0	0	0	0	0	0	0	0	0	0	0	0	0	0	0	0	0	0.0009812	0.002	0	0	0	0	0	0	0	0	0	0	0	0.002	0.0008369	0	0	0	0	0	0	0	0	0	0.002	0	0	0	0
r_2317 :	0	0	0	0	0	0	0	0	0	0	0	0	0	0	0	0	0	0	0	0	0	0	0	0	0	0	0	0	0	0	0	0	0	0.0004295	0	0	0	0.001	0	0	0.001	0	0	0	0	0	0	0	0
r_2318 :	0	0	0	0	0	0	0	0	0	0	0	0	0	0	0	0	0	0	0	0	0	0	0	0	0	0	0	0	0	0	0	0	0	0	0	0	0	0	0	0	0	0	0	0	0	0	0	0	0
r_2320 :	0	0	0.001	0	0	0	0	0	0	0	0	0	0	0	0	0	0	0	0	0	0	0	0	0	0	0	0	0	0	0	0.001	0	0.001	0	0	0	0	0	0	0	0	0	0	0.001	0	0	0	0	0
r_2321 :	0	0	0	0	0	0	0	0	0	0	0	0	0	0	0	0	0	0	0	0	0	0	0	0	0	0	0	0	0	0	0	0	0	0	0	0	0	0	0	0	0	0	0	0	0	0	0	0	0
r_2324 :	0	0	0	0	0.002	0.0007099	0.002	0	0.002	0.002	0.002	0.002	0.0008685	0	0	0	0.002	0.002	0.0008931	0	0	0	0	0.002	0.002	0	0.0008671	0	0.00075	0.002	0.001	0	0	0	0	0	0	0	0	0	0	0	0.002	0	0	0.002	0	0.002	0.0008671
r_2325 :	0	0	0	0	0	0.001	0	0	0.0002562	0	0	0	0.001	0	0	0	0	0.0002416	0.001	0	0	0	0	0	0	0	0	0	0	0	0	0	0	0	0	0	0	0	0	0	0	0	0	0	0	0	0	0.0003987	0.001
r_2326 :	0	0	0	0	0	0	0	0	0	0	0	0	0	0	0	0	0	0	0	0	0	0	0	0	0	0	0	0	0	0	0	0	0	0	0	0	0	0	0	0	0	0	0	0	0	0	0	0	0
r_2327 :	0	0	0	0	0	0	0	0	0	0	0	0	0	0	0	0	0	0	0	0	0	0	0	0	0	0	0	0	0	0	0	0	0	0	0	0	0	0	0	0	0	0	0	0	0	0	0	0	0
r_2328 :	0	0	0.001	0	0	0	0	0	0	0	0	0	0	0	0	0	0	0	0	0	0	0	0	0	0	0	0	0	0	0	0.001	0	0.001	0	0	0	0	0	0	0	0	0	0	0.001	0	0	0	0	0
r_2329 :	0	0	0	0	0	0	0	0	0	0	0	0	0	0	0	0	0	0	0	0	0	0	0	0	0	0	0	0	0	0	0	0	0	0	0	0	0	0	0	0	0	0	0	0	0	0	0	0	0
r_2332 :	0.0008671	0.002	0.0007237	0.0006594	0.001	0.0007099	0.002	0.0007466	0.002	0.001	0.002	0.001	0.0008685	0.0008632	0.0007517	0.002	0.002	0.002	0.0008931	0.0003361	0.0001844	0	0.002	0.002	0.002	0	0.0008671	0	0.00075	0.002	0.001	0.002	0.0007237	0	0.0004295	0	0	0.0005807	0	0	0.0005421	0.0008671	0.001	0.0005807	0.0005314	0.002	0.002	0.0008671	0.0008671
r_2333 :	0	0	0	0	0.001	0	0	0	0	0.001	0	0.001	0	0.0007664	0	0	0	0	0	0	0	0	0	0	0	0	0	0	0	0	0	0	0	0	0	0	0	0	0	0	0	0	0.001	0	0	0	0	0.001	0
r_2334 :	0.0006852	0	0.0002865	0.0008076	0	0.0007594	0.0002631	0.0005135	0.0002562	0.0002549	0.0006862	0.0002549	0.0006862	0.0006821	0.0008042	0.0001431	0	0.0002416	0.0001473	0.004	0	0.0003674	0	0	0	0.001	0.0006852	0.001	0.0008023	0	0	0	0.0002865	0	0.001	0.001	0.002	0.0004295	0.002	0.002	0.0007237	0.0006852	0	0.0004295	0.0001171	0	0	0.0001431	0.001
r_2335 :	0.0007699	0	0	0.0007276	0	0.0007287	0	0.001	0	0	0	0	0.0007711	0	0.0007717	0	0	0	0.001	0	0	0	0	0	0	0.001	0.0007699	0.001	0.0007699	0	0	0	0	0	0	0.001	0	0	0	0	0	0.0007699	0	0	0	0	0	0.0002557	0
r_2336 :	0	0	0	0	0	0	0	0	0	0	0	0	0	0	0	0	0	0	0	0	0	0	0	0	0	0	0	0	0	0	0	0	0	0	0	0	0	0	0	0	0	0	0	0	0	0	0	0	0
r_2337 :	0	0	0	0	0	0	0	0	0	0	0	0	0	0	0	0	0	0	0	0	0	0	0	0	0	0	0	0	0	0	0	0	0	0	0	0	0	0	0	0	0	0	0	0	0	0	0	0	0
r_2338 :	0	0	0	0	0	0	0	0	0	0	0	0	0	0	0	0	0	0	0	0	0	0	0	0	0	0	0	0	0	0	0	0	0	0	0	0	0	0	0	0	0	0	0	0	0	0	0	0	0
r_2339 :	0	0	0	0	0	0	0	0	0	0	0	0	0	0	0	0	0	0	0	0	0	0	0	0	0	0	0	0	0	0	0	0	0	0	0	0	0	0	0	0	0	0	0	0	0	0	0	0	0
r_2340 :	0	0	0.001	0	0	0	0	0	0	0	0	0	0	0	0	0	0	0	0	0	0.0009812	0.002	0	0	0	0	0	0	0	0	0.001	0	0.001	0.002	0.0008369	0	0	0	0	0	0	0	0	0.001	0.002	0	0	0	0
r_2341 :	0	0	0	0	0	0	0	0	0	0	0	0	0	0	0	0	0	0	0	0	0	0	0	0	0	0	0	0	0	0	0	0	0	0.0004295	0	0	0	0.001	0	0	0.001	0	0	0	0	0	0	0	0
r_2342 :	0	0	0	0	0	0	0	0	0	0	0	0	0	0	0	0	0	0	0	0	0	0	0	0	0	0	0	0	0	0	0	0	0	0	0	0	0	0	0	0	0	0	0	0	0	0	0	0	0
r_2344 :	0.0001171	0.001	0	0.0001107	0.0001206	0	0.0001205	0	0.0001174	0.0001168	0.0001173	0.0001168	0.0001173	0.0001166	0	0.0001171	0.0001171	0.0001107	0.0001206	0	0.0001438	0	0.0001171	0.0001171	0.0001171	0	0.0001171	0	0	0.0001089	0.0001217	0.001	0	0	0	0	0	0	0	0	0	0.0001171	0.0001171	0	0	0.0001171	0	0.0001171	0.0001171
r_2345 :	0	0	0	0	0.015	0	0	0	0	0	0	0	0	0	0	0	0	0.013	0	0	0.0002376	0	0	0	0	0	0	0	0	0	0	0	0	0.001	0	0	0	0	0	0	0	0	0	0	0	0	0	0	0
r_2346 :	0	0.013	0	0	0	0	0	0	0	0	0	0	0	0	0	0	0	0	0	0.0002325	0	0	0	0	0	0	0	0	0	0	0	0.013	0	0	0	0	0	0	0	0	0	0	0	0	0.0001171	0	0	0	0
r_2347 :	0	0	0	0	0	0	0	0	0	0	0	0	0	0	0	0	0	0	0	0	0	0	0	0	0	0	0	0	0	0	0	0	0	0	0	0	0	0	0	0	0	0	0	0	0	0	0	0	0
r_2349 :	0	0	0	0	0	0	0	0	0	0	0	0	0	0	0	0	0	0	0	0	0	0	0	0	0	0	0	0	0	0	0	0	0	0	0	0	0	0	0	0	0	0	0	0	0	0	0	0	0
r_2350 :	0	0	0	0	0	0	0	0	0	0	0	0	0	0	0	0	0	0	0	0	0.015	0	0	0	3.76e-11	0	0	0	0	0	0	0	0	0	0	0	0	0	0	0	0	1.164e-10	0	0	0	0	0	0	0
r_2360 :	0	0	0	0	0	0	0	0	0	0	0	0	0	0	0	0	0	0	0	0	0	0	0	0	0	0	0	0	0	0	0	0	0	0	0	0	0	0	0	0	0.0001171	0	0	0	0	0	0.0001171	0	0
r_2362 :	0	0	0	0	0	0	0	0	0	0	0	0	0	0	0	0	0	0	0	0	0	0	0	0	0	0	0	0	0	0	0	0	0	0	0	0	0.0001171	0	0	0	0	0	0	0	0	0	0	0	0
r_2368 :	0	0	0	0	0	0	0	0	0	0	0	0	0	0	0	0	0	0	0	0	0	0	0	0	0	0	0	0	0	0	0	0	0	0	0	0	0	0	0	0	0	0	0	0	0	0	0	0	0
r_2370 :	0	0	0.0002865	0	0	0	0	0	0	0	0	0	0	0	0	0	0	0	0	0	0	0	0	0	0	0	0	0	0	0	0	0	0.0002865	0	0	0	0	0	0	0	0	0	0	0	0	0	0	0	0
r_2377 :	0	0	0	0	0	0	0	0	0	0	0	0	0	0	0	0	0	0	0	0	0	0	0	0	0	0	0	0	0	0	0	0	0	0	0	0	0	0	0	0	0	0	0	0	0	0	0	0	0
r_2379 :	0	0	0	0	0	0	0	0	0	0	0	0	0	0	0	0	0	0	0	0	0	0	0	0	0	0	0	0	0	0	0	0	0	0	0	0	0	0	0	0	0	0	0	0	0	0	0	0	0
r_2381 :	0.001	0	0.001	0.0009983	0.002	0.0009999	0.0002948	0.001	0.0002871	0.001	0.0002869	0.001	0.001	0	0.001	0.0002865	0	0	0	0	0	0	0	0.0002865	0.0002865	0.001	0.001	0.001	0.001	0.0002663	0	0	0.001	0	0	0	0.0002865	0	0.0002865	0	0	0.001	0.002	0	0	0.0002865	0	0	0.0002865
r_2382 :	0	124989	0	0	0	0	0	0	0	0	0	0	0	0	0	0	0	0	0	124990	0	0	0	0	0	0	0	0	0	0	0	124989	0	0	0	0	0	0	0	0	0.0004391	0	0	0	0.002	0	0	0	0
r_2383 :	0	0	0	0	0	0	0	0	0	0	0	0	0	0	0	0	0	0	0	0	0	0	0	0	0	0	0	0	0	0	0	0	0	0	0	0	0	0.002	0	0	0	0	0	0.002	0	0	0	0	0
r_2397 :	0	0	0	0	124996	0	0	0	0	124987	0	124987	0	0	0	0	0	0	124992	0	0	0	0	0	0	0	0	0	0	0	0	0	0	0	0	0	0	0	0	0	0	124990	124990	0	0	0	0	124993	0
r_2399 :	0	0	0	0	0	0	0	0	0	0	0	0	0	0	0	0	0	0	0	0	0	0	0	0	0	0	0	0	0	0	0	0	0	0	0	0	0	0	0	0	0	0	0	0	0	0	0	0	0
r_2400 :	0	0	0	0	0	0	0	0	0	0	0	0	0	0	0	0	0	0	0	0	0	0	0.0002865	0	0	0	0	0	0	0	0	0	0	0	0.0002865	0	0	0	0	0	0	0	0	0	0.0001693	0	0.0002865	0	0
r_2401 :	0	0	0	0	0	0	0	0	0	0	0	0	0	0	0	0	0	0	0	0	0	0	0	0	0	0	0	0	0	0	0	0	0	0	0	0	0	0	0	0	0	0	0	0	0	0	0	0	0
r_2402 :	0	0	0	0	0	0	0	0	0	0	0	0	0	0	0	0	0	0	0	0	0	0	0	0	0	0	0	0	0	0	0	0	0	0	0	0	0	0	0	0	0	0	0	0	0.0001171	0	0	0	0
r_2405 :	0	0	0	0	0	0	0	0	0	0	0	0	0	0	0	0	0	0	0	0	0	0	0	0	0	0	0	0	0	0	0	0	0	0	0	0	0	0	0	0	0	0	0	0	0	0	0	0	0
r_2406 :	0	0	0	0	0	0	0	0	0	0	0	0	0	0	0	0	0	0	0	0	0	0	0	0	0	0	0	0	0	0	0	0	0	0	0	0	0	0	0	0	0	0	0	0	0	0	0	0	0
r_2409 :	0	0	0	0	0	0	0	0	0	0	0	0	0	0	0	0	0	0	0	0	0	0	0	0	0	0	0	0	0	0	0	0	0	0	0	0	0	0	0	0	0	0	0	0	0	0	0	0	0
r_2411 :	0	0	0	0	0	0	0	0	0	0	0	0	0	0	0	0	0	0	0	0	0.001	0	0	0	0	0	0	0	0	0	0	0	0	0	0.0008369	0	0	0	0	0	0.0009038	0	0	0	0	0	0	0	0
r_2412 :	0	0	0	0	0	0	0	0	0	0	0	0	0	0	0	0	0	0	0	0	0	0	0	0	0	0	0	0	0	0	0	0	0	0	0	0	0	0	0	0	0	1.164e-10	0	0	0	0	0	0	0
r_2413 :	0	0	0	0	0	0	0	0	0	0	0	0	0	0.001	0	0	0.0002865	0.0002707	0.002	0	0	0	0	0	0	0	0	0	0	0	0.002	0	0	0.003	0	0.002	0	0	0	0.0002865	0	0	0	0	0	0	0	0.002	0
r_2414 :	0	0	0	0	0	0	0	0	0	0	0	0	0	0	0	0	0	0	0	0	0	0.002	0	0	0	0	0	0	0	0	0	0	0	0	0	0	0	0	0	0	0	0	0	0	0	0	0	0	0
r_2415 :	0	0	0	0	0	0	0	0	0	0	0	0	0	0	0	0	0	0	0	0	0	0	0	0	0	0	0	0	0	0	0	0	0	0	0	0	0	0	0	0	0	0	0	0	0	0	0	0	0
r_2425 :	0	0	0	0	0	0	0	0	0	0	0	0	0	0	0	0	0	0	0	0	0	0	0	0	0	0	0	0	0	0	0	0	0	0	0	0	0	0	0	0	0	0	0	0	0	0	0	0	0
r_2429 :	124988	0	124990	124988	0	124994	124991	0	124996	0	124990	0	124990	124988	0	0	0	0	0	0	0	0	0	124993	124999	0	124992	124987	124988	125000	0.002	0	124990	124989	0	0.005	124997	124991	124986	0	0	0	0	124993	0	0	0	0	0
r_2432 :	0.00075	0.001	0.0007237	0.0005487	0.0009198	0.0007099	0.002	0.0007466	0.002	0.0008904	0.002	0.0008904	0.0007511	0.0007466	0.0007517	0.002	0.002	0.002	0.0007725	0.0003361	0.0003632	0.0006428	0.002	0.002	0.002	0	0.00075	0	0.00075	0.002	0.0009282	0.001	0.0007237	0.0005807	0.0003124	0	0	0.0005807	0	0	0.000425	0.00075	0.0008931	0.0005807	0.0008931	0.002	0.002	0.00075	0.00075
r_2433 :	0.0006852	0	0	0.0008076	0	0.0006485	0.0002631	0.0003969	0.0002562	0.0002549	0.0006862	0.0002549	0.0006862	0.0006821	0.0006868	0.0001431	0	0.0002416	0.0001473	0.004	0	0.0002502	0	0	0	0.001	0.0006852	0.001	0.0006852	0	0	0	0	0.0001431	0.001	0.0007237	0.002	0.0003124	0.002	0.001	0.0007237	0.0006852	0	0.0001431	0	0	0	0.0001431	0.001
r_2434 :	0	0	0	0	0	0	0	0	0	0	0	0	0	0	0	0	0	0	0	0	0	0	0	0	0	0	0	0	0	0	0	0	0	0	0	0	0	0	0	0	0	0	0	0	0	0	0	0	0
r_2435 :	0	0	0	0	0	0	0	0	0	0	0	0	0	0	0	0	0	0	0	0	5.214e-11	0.001	0	0	0	0	0	0	0	0	0	0	0	0	0	0	0	0	0	0.001	0	0	0	0	0	0	0	0	0
r_2436 :	0	0	0.001	0	0.001	0	0	0	0	0.001	0	0.001	0	0.0007664	0	0	0	0	0	0	0.0007435	0.0002557	0	0	0	0	0	0	0	0	0.001	0	0.001	0.0008825	0.0008369	0	0	0	0	0	0	0	0.001	0.001	0.001	0	0	0.001	0
r_2437 :	0.0007699	0.001	0	0.0007276	0	0.0007287	0	0.001	0	0	0	0	0.0007711	0	0.0007717	0	0	0	0.001	0	0	0	0	0	0	0.001	0.0007699	0.001	0.0007699	0	0	0.001	0	0.0004295	0	0.001	0	0.001	0	0	0.001	0.0007699	0	0	0	0	0	0.0002557	0
r_2438 :	0	0	0.0001693	0	0	0	0	0	0	0	0	0	0	0	0	0	0	0	0	0	0	0	0	0	0	0	0	0	0	0	0	0	0.0001693	0	0	0.0001693	0	0	0	0	0	0	0	0.0001693	0	0	0	0	0
r_2439 :	0	0	0	0	0	0	0	0	0	0	0	0	0	0	0	0	0	0	0	0	0	0	0	0	0	0	0	0	0	0	0	0	0	0.0001693	0	0	0	0	0	0	0	0	0	0	0	0	0	0	0
r_2440 :	0	0	0	0	0	0	0	0	0	0	0	0	0	0	0	0	0	0	0	0	0	0	0	0	0	0	0	0	0	0	0	0	0	0	0.0001171	0	0	0	0	0	0	0	0	0	0	0	0	0	0
r_2441 :	0	0	0.0002865	0	0	0.0001109	0	0.0001166	0	0	0	0	0	0	0.0001174	0	0	0	0	0	0	0.0001171	0	0	0	0.0001171	0	0.0001171	0.0001171	0	0	0	0.0002865	0.007	0.0005504	0.008	0	0.0001171	0.0001171	0.008	0	0	0	0.0002865	0	0	0	0	0
r_2442 :	0	0	0	0	0	0	0	0	0	0	0	0	0	0	0	0	0	0	0	0	0	0	0	0	0	0	0	0	0	0	0	0	0	0	0	0	0	0	0	0	0	0	0	0	0	0	0	0	0
r_2443 :	0	0	0	0	0	0	0	0	0	0	0	0	0	0	0	0	0	0	0	0	0	0	0	0	0	0	0	0	0	0	0	0	0	0	0	0	0	0	0	0	0	0	0	0	0	0	0	0	0
r_2444 :	0	0	0	0	0	0	0	0	0	0	0	0	0	0	0	0	0	0	0	0	0	0.002	0	0	0	0	0	0	0	0	0	0	0	0	0	0	0	0	0	0	0	0	0	0	0.0003617	0	0	0	0
r_2445 :	0	0	0	0	0	0	0	0	0	0	0	0	0	0	0	0	0	0	0	0	0	0	0	0	0	0	0	0	0	0	0	0	0	0	0	0	0	0	0	0	0	0	0	0	0	0	0	0	0
r_2446 :	0	0.0003987	0.0001431	0	0.0001473	0	0.001	0	0.001	0.0001426	0.0007711	0.0001426	0	0	0	0.001	0.001	0.001	0	0	7.18e-05	0	0.001	0.001	0.001	0	0	0	0	0.001	0.0001487	0.0003987	0.0001431	0	0.0001431	0	0	0	0	0	0.0002557	0	0.0001431	0	0.0001431	0.001	0.001	0	0
r_2447 :	0.0006852	0	0	0.0006475	0	0.0006485	0.0002631	0.0003969	0.0002562	0.0002549	0.0006862	0.0002549	0.0006862	0.0006821	0.0006868	0.0001431	0	0.0002416	0.0001473	0.003	0	0.0001431	0	0	0	0.0003987	0.0006852	0.0003987	0.0006852	0	0	0	0	0.0001431	0.0004752	0.0001431	0.001	0.0001431	0.001	0.0003987	0.0001431	0.0006852	0	0.0001431	0	0	0	0.0001431	0.001
r_2448 :	0	0	0	0	0	0	0	0	0	0	0	0	0	0	0	0	0	0	0	0	0	0	0	0	0	0	0	0	0	0	0	0	0	0	0	0	0	0	0	0	0	0	0	0	0	0	0	0	0
r_2449 :	0	0	0	0	0	0	0	0	0	0	0	0	0	0	0	0	0	0	0	0	5.214e-11	0.001	0	0	0	0	0	0	0	0	0	0	0	0	0	0	0	0	0	0.001	0	0	0	0	0	0	0	0	0
r_2450 :	0	0	0.001	0	0.001	0	0	0	0	0.001	0	0.001	0	0.0007664	0	0	0	0	0	0	0.0006585	0.0002557	0	0	0	0	0	0	0	0	0.001	0	0.001	0.0008825	0.0008369	0	0	0	0	0	0	0	0.001	0.001	0.001	0	0	0.001	0
r_2451 :	0.0007699	0.001	0	0.0007276	0	0.0007287	0	0.001	0	0	0	0	0.0007711	0	0.0007717	0	0	0	0.001	0	0	0	0	0	0	0.001	0.0007699	0.001	0.0007699	0	0	0.001	0	0.0004295	0	0.001	0	0.001	0	0	0.001	0.0007699	0	0	0	0	0	0.0002557	0
r_2452 :	0	0	0	0	0	0	0	0	0	0	0	0	0	0	0	0	0	0	0	0	0	0	0	0	0	0	0	0	0	0	0	0	0	0	0	0	0	0	0	0	0	0	0	0	0	0	0	0	0
r_2453 :	0	0	0	0	0	0	0	0	0	0	0	0	0	0	0	0	0	0	0	0	0	0	0	0	0	0	0	0	0	0	0	0	0	0	0	0	0	0	0	0	0	0	0	0	0	0	0	0	0
r_2454 :	0.00075	0.00075	0.0005807	0.0005487	0.0007725	0.0007099	0.0007718	0.0007466	0.0007517	0.0007477	0.0007511	0.0007477	0.0007511	0.0007466	0.0007517	0.00075	0.00075	0.0007088	0.0007725	0.0003361	0.0002914	0.0006428	0.00075	0.00075	0.00075	0	0.00075	0	0.00075	0.0006972	0.0007795	0.00075	0.0005807	0.0005807	0.0001693	0	0	0.0005807	0	0	0.0001693	0.00075	0.00075	0.0005807	0.00075	0.00075	0.00075	0.00075	0.00075
r_2455 :	0	0	0	0.00016	0	0	0	0	0	0	0	0	0	0	0	0	0	0	0	0.001	0	0.0001072	0	0	0	0.00075	0	0.00075	0	0	0	0	0	0	0.0005807	0.0005807	0.00075	0.0001693	0.00075	0.00075	0.0005807	0	0	0	0	0	0	0	0
r_2456 :	0	0	0	0	0	0	0	0	0	0	0	0	0	0	0	0	0	0	0	0	0	0	0	0	0	0	0	0	0	0	0	0	0	0	0	0	0	0	0	0	0	0	0	0	0	0	0	0	0
r_2457 :	0	0	0	0	0	0	0	0	0	0	0	0	0	0	0	0	0	0	0	0	0	0	0	0	0	0	0	0	0	0	0	0	0	0	0	0	0	0	0	0	0	0	0	0	0	0	0	0	0
r_2458 :	0	0	0	0	0	0	0	0	0	0	0	0	0	0	0	0	0	0	0	0	8.5e-05	0	0	0	0	0	0	0	0	0	0	0	0	0	0	0	0	0	0	0	0	0	0	0	0	0	0	0	0
r_2459 :	0	0	0	0	0	0	0	0	0	0	0	0	0	0	0	0	0	0	0	0	0	0	0	0	0	0	0	0	0	0	0	0	0	0	0	0	0	0	0	0	0	0	0	0	0	0	0	0	0
r_2460 :	0	0	0.0001693	0	0	0	0	0	0	0	0	0	0	0	0	0	0	0	0	0	0	0	0	0	0	0	0	0	0	0	0	0	0.0001693	0	0	0.0001693	0	0	0	0	0	0	0	0.0001693	0	0	0	0	0
r_2461 :	0	0	0	0	0	0	0	0	0	0	0	0	0	0	0	0	0	0	0	0	0	0	0	0	0	0	0	0	0	0	0	0	0	0.0001693	0	0	0	0	0	0	0	0	0	0	0	0	0	0	0
r_2464 :	0	0.0002557	0	0	0	0	0	0	0	0	0.0007711	0	0	0	0	0	0	0	0	0	0	0	0	0	0	0	0	0	0	0	0	0.0002557	0	0	0	0	0	0	0	0	0	0	0	0	0	0	0	0	0
r_2465 :	0	0	0	0	0	0	0	0	0	0	0.000543	0	0	0.0005397	0	0	0	0	0	0	0	0	0	0	0	0	0	0	0	0	0	0	0	0	0	0	0.001	0	0.001	0.0002557	0	0	0	0	0	0	0	0	0
r_2467 :	0	0	0	0	0	0	0	0	0	0	0	0	0	0	0	0	0	0	0	0	0	0	0	0	0	0	0	0	0	0	0	0	0	0	0	0	0	0	0	0.001	0	0	0	0	0	0	0	0	0
r_2468 :	0	0	0.001	0	0.001	0	0	0	0	0	0	0	0	0.0007664	0	0	0	0	0	0	0	0	0	0	0	0	0	0	0	0	0	0	0.001	0	0	0	0	0	0	0	0	0	0.001	0.001	0	0	0	0.001	0
r_2469 :	0	0	0	0	0	0	0	0	0	0	0	0	0	0	0	0	0	0	0	0	0	0	0	0	0	0	0	0	0	0	0	0	0	0	0	0	0	0	0	0	0	0	0	0	0	0	0	0	0
r_2472 :	0	0	0	0	0	0	0.001	0	0.001	0	0	0	0	0	0	0	0.001	0.0009983	0	0	0	0	0	0.001	0.001	0	0	0	0	0.001	0	0	0	0	0	0	0	0	0	0	0	0	0	0	0	0.001	0	0	0
r_2473 :	0.0005421	0	0	0.0005123	0	0.0005131	0.0002631	0.0002545	0.0002562	0.0002549	0	0.0002549	0.000543	0	0.0005434	0	0	0.0002416	0	0.003	0	0	0	0	0	0.0002557	0.0005421	0.0002557	0.0005421	0	0	0	0	0	0	0	0	0	0	0	0	0.0005421	0	0	0	0	0	0	0.001
r_2475 :	0	0	0	0	0	0	0	0	0	0	0	0	0	0	0	0	0	0	0	0	0	0	0	0	0	0	0	0	0	0	0	0	0	0	0	0	0	0	0	0	0	0	0	0	0	0	0	0	0
r_2476 :	0	0	0	0	0	0	0	0	0	0.001	0	0.001	0	0	0	0	0	0	0	0	0	0.0002557	0	0	0	0	0	0	0	0	0.001	0	0	0	0	0	0	0	0	0	0	0	0	0	0	0	0	0	0
r_2477 :	0.0007699	0	0	0.0007276	0	0.0007287	0	0.001	0	0	0	0	0.0007711	0	0.0007717	0	0	0	0.001	0	0	0	0	0	0	0.001	0.0007699	0.001	0.0007699	0	0	0	0	0	0	0	0	0	0	0	0	0.0007699	0	0	0	0	0	0.0002557	0
r_2480 :	0	0	0	0	0	0	0	0	0	0	0	0	0	0	0	0.001	0	0	0	0	0	0	0.001	0	0	0	0	0	0	0	0	0	0	0	0	0	0	0	0	0	0.0002557	0	0	0	0	0	0.001	0	0
r_2481 :	0	0	0	0	0	0	0	0	0	0	0	0	0	0	0	0	0	0	0	0	0	0	0	0	0	0	0	0	0	0	0	0	0	0	0.0004752	0	0	0	0	0	0	0	0	0	0	0	0	0	0
r_2482 :	0	0	0	0	0	0	0	0	0	0	0	0	0	0	0	0	0	0	0	0	0	0	0	0	0	0	0	0	0	0	0	0	0	0	0	0	0	0	0	0	0	0	0	0	0	0	0	0	0
r_2483 :	0	0	0	0	0	0	0	0	0	0	0	0	0	0	0	0	0	0	0	0	0	0.001	0	0	0	0	0	0	0	0	0	0	0	0	0	0	0	0	0	0	0	0	0	0	0	0	0	0	0
r_2484 :	0	0	0	0	0	0	0	0	0	0	0	0	0	0	0	0	0	0	0	0	0.0006585	0	0	0	0	0	0	0	0	0	0	0	0	0.0008825	0.0008369	0	0	0	0	0	0	0	0	0	0.001	0	0	0	0
r_2485 :	0	0.001	0	0	0	0	0	0	0	0	0	0	0	0	0	0	0	0	0	0	0	0	0	0	0	0	0	0	0	0	0	0.001	0	0.0004295	0	0.001	0	0.001	0	0	0.001	0	0	0	0	0	0	0	0
r_2486 :	0	0	0	0	0	0	0	0	0	0	0	0	0	0	0	0	0	0	0	0	0	0	0	0	0	0	0	0	0	0	0	0	0	0	0	0	0	0	0	0	0	0	0	0	0	0	0	0	0
r_2487 :	0	0	0	0	0	0	0	0	0	0	0	0	0	0	0	0	0	0	0	0	0	0	0	0	0	0	0	0	0	0	0	0	0	0	0	0	0	0	0	0	0	0	0	0	0	0	0	0	0
r_2488 :	0	0	0.001	0	0.001	0	0.001	0	0.001	0.001	0.0007711	0.001	0	0.0007664	0	0	0.001	0.0009983	0	0	0.0005302	0	0.001	0.001	0.001	0	0	0	0	0.000982	0.001	0	0.001	0	0	0	0	0	0	0	0	0	0.001	0	0	0.001	0	0.001	0
r_2489 :	0	0.001	0	0	0	0	0	0	0	0	0	0	0	0	0	0	0	0	0	0.002	0	0	0	0	0	0	0	0	0	0	0	0.001	0	0	0	0	0	0	0	0	0	0	0	0	0	0	0	0	0.0007699
r_2492 :	0	0	0	0	0	0	0	0	0	0	0	0	0	0	0	0.001	0	0	0	0	0	0	0	0	0	0	0	0	0	0	0	0	0	0.0006269	0.0008369	0	0	0	0	0	0	0	0	0.001	0.001	0	0.001	0	0
r_2493 :	0.001	0	0	0.0009983	0	0.0009999	0	0.001	0	0	0.0002869	0	0.001	0.0002852	0.001	0	0	0	0.001	0	0	0	0	0	0	0.001	0.001	0.001	0.001	0	0	0	0	0.0004295	0.0002195	0.001	0.001	0.001	0.001	0	0.001	0.001	0	0	0	0	0	0	0.0002865
r_2494 :	0	0	0	0	0	0	0	0	0	0	0	0	0	0	0	0	0	0	0	0	0	0	0	0	0	0	0	0	0	0	0	0	0	0	0	0	0	0	0	0	0	0	0	0	0	0	0	0	0
r_2495 :	0	0	0	0	0	0	0	0	0	0	0	0	0	0	0	0	0	0	0	0	0	0.001	0	0	0	0	0	0	0	0	0	0	0	0	0	0	0	0	0	0.001	0	0	0	0	0	0	0	0	0
r_2496 :	0	0	0.001	0	0.001	0	0.001	0	0.001	0.001	0.0007711	0.001	0	0.0007664	0	0	0.001	0.0009983	0	0	0.0005302	0	0.001	0.001	0.001	0	0	0	0	0.000982	0.001	0	0.001	0	0	0	0	0	0	0	0	0	0.001	0	0	0.001	0	0.001	0
r_2497 :	0	0.001	0	0	0	0	0	0	0	0	0	0	0	0	0	0	0	0	0	0.002	0	0	0	0	0	0	0	0	0	0	0	0.001	0	0	0	0	0	0	0	0	0	0	0	0	0	0	0	0	0.0007699
r_2500 :	0	0	0	0	0	0	0	0	0	0	0	0	0	0	0	0.001	0	0	0	0	0	0	0	0	0	0	0	0	0	0	0	0	0	0.0006269	0.0008369	0	0	0	0	0	0	0	0	0.001	0.001	0	0.001	0	0
r_2501 :	0.001	0	0	0.0009983	0	0.0009999	0	0.001	0	0	0.0002869	0	0.001	0.0002852	0.001	0	0	0	0.001	0	0	0	0	0	0	0.001	0.001	0.001	0.001	0	0	0	0	0.0004295	0.0002195	0.001	0.001	0.001	0.001	0	0.001	0.001	0	0	0	0	0	0	0.0002865
r_2502 :	0	0	0	0	0	0	0	0	0	0	0	0	0	0	0	0	0	0	0	0	0	0	0	0	0	0	0	0	0	0	0	0	0	0	0	0	0	0	0	0	0	0	0	0	0	0	0	0	0
r_2503 :	0	0	0	0	0	0	0	0	0	0	0	0	0	0	0	0	0	0	0	0	0	0.001	0	0	0	0	0	0	0	0	0	0	0	0	0	0	0	0	0	0.001	0	0	0	0	0	0	0	0	0
r_2504 :	0	0	0.001	0	0.001	0	0.001	0	0.001	0.001	0.0007711	0.001	0	0.0007664	0	0	0.001	0.0009983	0	0	0.0005302	0	0.001	0.001	0.001	0	0	0	0	0.000982	0.001	0	0.001	0	0	0	0	0	0	0	0	0	0.001	0	0	0.001	0	0.001	0
r_2505 :	0	0.001	0	0	0	0	0	0	0	0	0	0	0	0	0	0	0	0	0	0.002	0	0	0	0	0	0	0	0	0	0	0	0.001	0	0	0	0	0	0	0	0	0	0	0	0	0	0	0	0	0.0007699
r_2508 :	0	0	0	0	0	0	0	0	0	0	0	0	0	0	0	0.001	0	0	0	0	0	0	0	0	0	0	0	0	0	0	0	0	0	0.0006269	0.0008369	0	0	0	0	0	0	0	0	0.001	0.001	0	0.001	0	0
r_2509 :	0.001	0	0	0.0009983	0	0.0009999	0	0.001	0	0	0.0002869	0	0.001	0.0002852	0.001	0	0	0	0.001	0	0	0	0	0	0	0.001	0.001	0.001	0.001	0	0	0	0	0.0004295	0.0002195	0.001	0.001	0.001	0.001	0	0.001	0.001	0	0	0	0	0	0	0.0002865
r_2510 :	0	0	0	0	0	0	0	0	0	0	0	0	0	0	0	0	0	0	0	0	0	0	0	0	0	0	0	0	0	0	0	0	0	0	0	0	0	0	0	0	0	0	0	0	0	0	0	0	0
r_2511 :	0	0	0	0	0	0	0	0	0	0	0	0	0	0	0	0	0	0	0	0	0	0.001	0	0	0	0	0	0	0	0	0	0	0	0	0	0	0	0	0	0.001	0	0	0	0	0	0	0	0	0
r_2512 :	0	0	0	0	0	0	0	0	0	0	0	0	0	0	0	0	0	0	0	0	0	0	0	0	0	0	0	0	0	0	0	0	0	0	0	0	0	0	0	0	0	0	0	0	0	0	0	0	0
r_2513 :	0	0.013	0	0	0	0	0	0	0	0	0	0	0	0	0	0	0	0	0	0	0	0	0	0	0	0	0	0	0	0	0	0.013	0	0.006	0.0005504	0.008	0	0	0	0.007	0	0	0	0	0	0	0	0	0
r_2514 :	0	0	0	0	0	0	0	0	0	0	0	0	0	0	0	0	0	0	0	0	0	0	0	0	0	0	0	0	0	0	0	0	0	0	0	0	0	0	0	0	0	0	0	0	0	0	0	0	0
r_2515 :	0	0	0	0	0	0	0	0	0	0	0	0	0	0	0	0	0	0	0	0	0	0	0	0	0	0	0	0	0	0	0	0	0	0	0	0	0	0	0	0	0	0	0	0	0	0	0	0	0
r_2516 :	0	0	0	0	0.015	0	0	0	0	0	0	0	0	0	0	0	0	0.013	0	0	0	0	0	0	0	0	0	0	0	0	0	0	0	0	0	0	0	0	0	0	0	0	0	0	0	0	0	0	0
r_2517 :	0	0	0	0	0	0	0	0	0	0	0	0	0	0	0	0	0	0	0	0	0	0	0	0	0	0	0	0	0	0	0	0	0	0	0	0	0	0	0	0	0	-1.164e-10	0	0	0	0	0	0	0
r_2518 :	0	0	0.0001693	0	0	0	0	0	0	0	0	0	0	0	0	0	0	0	0	0	0	0	0	0	0	0	0	0	0	0	0	0	0.0001693	0	0	0.0001693	0	0	0	0	0	0	0	0.0001693	0	0	0	0	0
r_2519 :	0	0	0	0	0	0	0	0	0	0	0	0	0	0	0	0	0	0	0	0	0	0	0	0	0	0	0	0	0	0	0	0	0	0	0	0	0	0	0	0	0	0	0	0	0	0	0	0	0
r_2524 :	0	0	0	0	0	0	0	0	0	0	0	0	0	0	0	0	0	0	0	0	0	0	0	0	0	0	0	0	0	0	0	0	0	0	0	0	0	0	0	0	0	0	0	0	0	0	0	0	0
r_2525 :	0	0	0	0	0	0	0	0	0	0	0	0	0	0	0	0	0	0	0	0	0	0	0	0	0	0	0	0	0	0	0	0	0	0	0	0	0	0	0	0	0	0	0	0	0	0	0	0	0
r_2528 :	0	0.001	0	0	0	0	0	0	0	0	0	0	0	0	0	0	0	0	0	0	0	0	0	0	0	0	0	0	0	0	0	0.001	0	0	0	0	0	0	0	0	0	0	0	0	0	0	0	0	0
r_2529 :	0	0	0	0	0	0	0	0	0	0	0	0	0	0	0	0	0	0	0	0	0	0	0	0	0	0	0	0	0	0	0	0	0	0	0	0	0	0	0	0.001	0	0	0	0	0	0	0	0	0
r_2530 :	0	0	0	0	0	0	0	0	0	0	0	0	0	0	0	0	0	0	0	0	0	0	0	0	0	0	0	0	0	0	0	0	0	0	0	0	0	0	0	0	0	0	0	0	0	0	0	0	0
r_2531 :	0	0	0	0	0	0	0	0	0	0	0	0	0	0	0	0	0	0	0	0	0.015	0	0	0	0	0	0	0	0	0	0	0	0	0	0	0	0	0	0	0	0	0	0	0	0	0	0	0	0
r_2532 :	0	0	0	0	0	0	0	0	0	0	0	0	0	0	0	0	0	0	0	0	0.0003226	0.002	0	0	0	0	0	0	0	0	0	0	0	0.001	0	0	0	0	0	0	0	0	0	0	0.0003617	0	0	0	0
r_2533 :	0	0	0	0	0	0	0	0	0	0	0	0	0	0	0	0	0	0	0	0	0	0	0	0	0	0	0	0	0	0	0	0	0	0	0	0	0	0	0	0	0	1.164e-10	0	0	0	0	0	0	0
r_2535 :	0	0	0	0	0	0	0	0	0	0	0	0	0	0	0	0	0	0	0	0	0	0	0	0	0	0	0	0	0	0	0	0	0	0.0001693	0	0	0	0	0	0	0	0	0	0	0	0	0	0	0
r_2536 :	0	0	0	0	0	0	0	0	0	0	0	0	0	0	0	0	0	0	0	0	0	0	0	0	0	0	0	0	0	0	0	0	0	0	0.0001171	0	0	0	0	0	0	0	0	0	0	0	0	0	0
r_2537 :	0	0	0.0002865	0	0	0.0001109	0	0.0001166	0	0	0	0	0	0	0.0001174	0	0	0	0	0	0	0.0001171	0	0	0	0.0001171	0	0.0001171	0.0001171	0	0	0	0.0002865	0.007	0.0005504	0.008	0	0.0001171	0.0001171	0.008	0	0	0	0.0002865	0	0	0	0	0
r_2538 :	0	0	0	0	0	0	0	0	0	0	0	0	0	0	0	0	0	0	0	0	0	0	0	0	0	0	0	0	0	0	0	0	0	0	0	0	0	0	0	0	0	0	0	0	0	0	0	0	0
r_2540 :	0	0	0	0	0	0	0	0	0	0	0	0	0	0	0	0	0	0	0	0	0	0.002	0	0	0	0	0	0	0	0	0	0	0	0	0	0	0	0	0	0	0	0	0	0	0.0003617	0	0	0	0
r_2541 :	0	0	0	0	0	0	0	0	0	0	0	0	0	0	0	0	0	0	0	0	0	0	0	0	0	0	0	0	0	0	0	0	0	0	0	0	0	0	0	0	0	0	0	0	0	0	0	0	0
r_2542 :	0	0	0	0	0	0	0	0	0	0	0	0	0	0	0	0	0	0	0	0	0	0	0	0	0	0	0	0	0	0	0	0	0	0	0.0001171	0	0	0	0	0	0	0	0	0	0	0	0	0	0
r_2543 :	0	0	0.0002865	0	0	0.0001109	0	0.0001166	0	0	0	0	0	0	0.0001174	0	0	0	0	0	0	0.0001171	0	0	0	0.0001171	0	0.0001171	0.0001171	0	0	0	0.0002865	0.007	0.0005504	0.008	0	0.0001171	0.0001171	0.008	0	0	0	0.0002865	0	0	0	0	0
r_2544 :	0	0	0	0	0	0	0	0	0	0	0	0	0	0	0	0	0	0	0	0	0	0	0	0	0	0	0	0	0	0	0	0	0	0	0	0	0	0	0	0	0	0	0	0	0	0	0	0	0
r_2546 :	0	0	0	0	0	0	0	0	0	0	0	0	0	0	0	0	0	0	0	0	0	0.002	0	0	0	0	0	0	0	0	0	0	0	0	0	0	0	0	0	0	0	0	0	0	0.0003617	0	0	0	0
r_2547 :	0	0	0	0	0	0	0	0	0	0	0	0	0	0	0	0	0	0	0	0	0	0	0	0	0	0	0	0	0	0	0	0	0	0	0	0	0	0	0	0	0	0	0	0	0	0	0	0	0
r_2550 :	0	0	0	0	0	0	0	0	0	0	0	0	0	0	0	0	0	0	0	0	0	0	0	0	0	0	0	0	0	0	0	0	0	0	0	0	0	0	0	0	0	0	0	0	0	0	0	0	0
r_2551 :	0	0	0	0	0	0	0	0	0	0	0	0	0	0	0	0	0	0	0	0	0	0	0	0	0	0	0	0	0	0	0	0	0	0	0	0	0	0	0	0	0	0	0	0	0	0	0	0	0
r_2565 :	0	0	0	0	0	0	0	0	0	0	0	0	0	0	0	0	0	0	0	0	0	0	0	0	0	0	0	0	0	0	0	0	0	0	0	0	0	0	0	0	0	0	0	0	0	0	0	0	0
r_2571 :	0	0	0	0	0	0	0	0	0	0	0	0	0	0	0	0	0	0	0	0	0	0	0	0	0	0	0	0	0	0	0	0	0	0	0	0	0	0	0	0	0	0	0	0	0	0	0	0	0
r_2595 :	0	0	0	0	0	0	0	0	0	0	0	0	0	0	0	0	0	0	0	0	0	0	0	0	0	0	0	0	0	0	0	0	0	0	0	0	0	0	0	0	0	0	0	0	0	0	0	0	0
r_2603 :	0	0	0	0	0	0	0	0	0	0	0	0	0	0	0	0	0	0	0	0	0	0	0	0	0	0	0	0	0	0	0	0	0	0	0	0	0	0	0	0	0	0	0	0	0	0	0	0	0
r_2620 :	-999999	999999	999999	-999999	-999999	-999999	-999999	-999999	-999999	-999999	-999999	-999999	-999999	-999999	-999999	999999	999999	-999999	-999999	999999	999999	999999	999999	-999999	-999999	-999999	-999999	-999999	-999999	-999999	-999999	999999	999999	999999	999999	999999	999999	999999	999999	999999	999999	-999999	-999999	999999	999999	999999	999999	-999999	999999
r_2621 :	999999	-999999	-999999	999999	999999	999999	999999	999999	999999	999999	999999	999999	999999	999999	999999	-999999	-999999	999999	999999	-999999	-999999	-999999	-999999	999999	999999	999999	999999	999999	999999	999999	999999	-999999	-999999	-999999	-999999	-999999	-999999	-999999	-999999	-999999	-999999	999999	999999	-999999	-999999	-999999	-999999	999999	-999999
r_2622 :	999999	999999	999999	999999	999999	999999	999999	999999	999999	999999	999999	999999	999999	999999	999999	999999	999999	999999	999999	999999	999999	999999	999999	999999	999999	999999	999999	999999	999999	999999	999999	999999	999999	999999	999999	999999	999999	999999	999999	999999	999999	999999	999999	999999	999999	999999	999999	999999	999999
r_2623 :	-999999	-999999	-999999	-999999	-999999	-999999	-999999	-999999	-999999	-999999	-999999	-999999	-999999	-999999	-999999	-999999	-999999	-999999	-999999	-999999	-999999	-999999	-999999	-999999	-999999	-999999	-999999	-999999	-999999	-999999	-999999	-999999	-999999	-999999	-999999	-999999	-999999	-999999	-999999	-999999	-999999	-999999	-999999	-999999	-999999	-999999	-999999	-999999	-999999
r_2624 :	-999999	-999999	-999999	-999999	-999999	-999999	-999999	-999999	-999999	-999999	-999999	-999999	-999999	-999999	-999999	0	-999999	-999999	999999	-999999	999999	999999	-999999	-999999	-999999	-999999	-999999	-999999	-999999	-999999	-999999	-999999	-999999	-999999	999999	999999	-999999	999999	-999999	-999999	999999	-999999	-999999	0	999999	0	999999	-999999	999999
r_2625 :	-999999	-999999	-999999	-999999	-999999	-999999	-999999	-999999	-999999	-999999	-999999	-999999	-999999	-999999	-999999	-999999	-999999	-999999	-999999	-999999	-999999	-999999	-999999	-999999	-999999	-999999	-999999	-999999	-999999	-999999	-999999	-999999	-999999	-999999	-999999	-999999	-999999	-999999	-999999	-999999	-999999	-999999	-999999	-999999	-999999	-999999	-999999	-999999	-999999
r_2626 :	999999	999999	999999	999999	999999	999999	999999	999999	999999	999999	999999	999999	999999	999999	999999	999999	999999	999999	999999	999999	999999	999999	999999	999999	999999	999999	999999	999999	999999	999999	999999	999999	999999	999999	999999	999999	999999	999999	999999	999999	999999	999999	999999	999999	999999	999999	999999	999999	999999
r_2627 :	999999	999999	999999	999999	999999	999999	999999	999999	999999	999999	999999	999999	999999	999999	999999	0	999999	999999	-999999	999999	-999999	-999999	999999	999999	999999	999999	999999	999999	999999	999999	999999	999999	999999	999999	-999999	-999999	999999	-999999	999999	999999	-999999	999999	999999	0	-999999	0	-999999	999999	-999999
r_2628 :	-999999	999999	-999999	-999999	-999999	-999999	-999999	-999999	-999999	-999999	-999999	-999999	-999999	-999999	-999999	-999999	-999999	-999999	-999999	999999	999999	-999999	-999999	-999999	-999999	-999999	-999999	-999999	-999999	-999999	-999999	999999	-999999	-999999	-999999	-999999	-999999	-999999	-999999	-999999	-999999	-999999	-999999	-999999	-999999	-999999	-999999	-999999	-999999
r_2629 :	999999	-999999	999999	999999	999999	999999	999999	999999	999999	999999	999999	999999	999999	999999	999999	999999	999999	999999	999999	-999999	-999999	999999	999999	999999	999999	999999	999999	999999	999999	999999	999999	-999999	999999	999999	999999	999999	999999	999999	999999	999999	500000	999999	999999	999999	999999	999999	999999	999999	999999
r_2630 :	999999	999999	999999	999999	999999	999999	999999	999999	999999	999999	999999	999999	999999	999999	999999	999999	999999	999999	999999	999999	999999	999999	999999	999999	999999	999999	999999	999999	999999	999999	999999	999999	999999	999999	999999	999999	999999	999999	999999	999999	999999	999999	999999	999999	999999	999999	999999	999999	999999
r_2631 :	-999999	-999999	-999999	-999999	-999999	-999999	-999999	-999999	-999999	-999999	-999999	-999999	-999999	-999999	-999999	-999999	-999999	-999999	-999999	-999999	-999999	-999999	-999999	-999999	-999999	-999999	-999999	-999999	-999999	-999999	-999999	-999999	-999999	-999999	-999999	-999999	-999999	-999999	-999999	-999999	-999999	-999999	-999999	-999999	-999999	-999999	-999999	-999999	-999999
r_2632 :	999999	999999	999999	999999	999999	999999	999999	999999	999999	999999	999999	999999	999999	999999	999999	999999	999999	999999	999999	999999	999999	-999999	999999	999999	999999	999999	999999	999999	999999	999999	999999	999999	999999	999999	999999	999999	999999	999999	999999	999999	999999	999999	999999	999999	999999	999999	999999	999999	999999
r_2633 :	-999999	-999999	-999999	-999999	-999999	-999999	-999999	-999999	-999999	-999999	-999999	-999999	-999999	-999999	-999999	-999999	-999999	-999999	-999999	-999999	-999999	-999999	-999999	-999999	-999999	-999999	-999999	-999999	-999999	-999999	-999999	-999999	-999999	-999999	-999999	-999999	-999999	-999999	-999999	-999999	-999999	-999999	-999999	-999999	-999999	-999999	-999999	-999999	-999999
r_2634 :	999999	-999999	999999	999999	999999	999999	999999	999999	999999	999999	999999	999999	999999	999999	999999	999999	999999	999999	999999	-999999	-999999	999999	999999	999999	999999	999999	999999	999999	999999	999999	999999	-999999	999999	999999	999999	999999	999999	999999	999999	999999	999999	999999	999999	999999	999999	999999	999999	999999	999999
r_2635 :	-999999	999999	-999999	-999999	-999999	-999999	-999999	-999999	-999999	-999999	-999999	-999999	-999999	-999999	-999999	-999999	-999999	-999999	-999999	999999	999999	999999	-999999	-999999	-999999	-999999	-999999	-999999	-999999	-999999	-999999	999999	-999999	-999999	-999999	-999999	-999999	-999999	-999999	-999999	-500000	-999999	-999999	-999999	-999999	-999999	-999999	-999999	-999999
r_2636 :	999999	999999	999999	999999	999999	999999	999999	999999	999999	999999	999999	999999	999999	999999	999999	999999	999999	999999	999999	999999	999999	999999	999999	999999	999999	999999	999999	999999	999999	999999	999999	999999	999999	999999	999999	999999	999999	999999	999999	999999	999999	999999	999999	999999	999999	999999	999999	999999	999999
r_2637 :	-999999	-999999	-999999	-999999	-999999	-999999	-999999	-999999	-999999	-999999	-999999	-999999	-999999	-999999	-999999	-999999	-999999	-999999	-999999	-999999	999999	-999999	-999999	-999999	-999999	-999999	-999999	-999999	-999999	-999999	-999999	-999999	-999999	-999999	-999999	-999999	-999999	-999999	-999999	-999999	-999999	-999999	-999999	-999999	-999999	-999999	-999999	-999999	-999999
r_2638 :	-999999	999999	-999999	-999999	-999999	-999999	-999999	-999999	-999999	-999999	-999999	-999999	-999999	-999999	-999999	-999999	-999999	-999999	-999999	999999	-999999	999999	-999999	-999999	-999999	-999999	-999999	-999999	-999999	-999999	-999999	999999	-999999	-999999	-999999	-999999	-999999	-999999	-999999	-999999	-999999	-999999	-999999	-999999	-999999	-999999	-999999	-999999	-999999
r_2639 :	999999	-999999	999999	999999	999999	999999	999999	999999	999999	999999	999999	999999	999999	999999	999999	999999	999999	999999	999999	-999999	-999999	-999999	999999	999999	999999	999999	999999	999999	999999	999999	999999	-999999	999999	999999	999999	999999	999999	999999	999999	999999	999999	999999	999999	999999	999999	999999	999999	999999	999999
r_2640 :	999999	999999	999999	999999	999999	999999	999999	999999	999999	999999	999999	999999	999999	999999	999999	999999	999999	999999	999999	999999	999999	0	999999	999999	999999	999999	999999	999999	999999	999999	999999	999999	999999	999999	999999	999999	999999	999999	999999	999999	999999	999999	999999	999999	999999	999999	999999	999999	999999
r_2641 :	-999999	-999999	-999999	-999999	-999999	-999999	-999999	-999999	-999999	-999999	-999999	-999999	-999999	-999999	-999999	-999999	-999999	-999999	-999999	-999999	-999999	-999999	-999999	-999999	-999999	-999999	-999999	-999999	-999999	-999999	-999999	-999999	-999999	-999999	-999999	-999999	-999999	-999999	-999999	-999999	-999999	-999999	-999999	-999999	-999999	-999999	-999999	-999999	-999999
r_2642 :	-999999	999999	-999999	-999999	-999999	-999999	-999999	-999999	-999999	-999999	-999999	-999999	-999999	-999999	-999999	-999999	-999999	-999999	-999999	0	999999	999999	-999999	-999999	-999999	-999999	-999999	-999999	-999999	-999999	-999999	999999	-999999	-999999	-999999	-999999	-999999	-999999	-999999	-999999	-999999	-999999	-999999	-999999	-999999	-999999	-999999	-999999	-999999
r_2643 :	999999	-999999	999999	999999	999999	999999	999999	999999	999999	999999	999999	999999	999999	999999	999999	999999	999999	999999	999999	0	-999999	0	999999	999999	999999	999999	999999	999999	999999	999999	999999	-999999	999999	999999	999999	999999	999999	999999	999999	999999	999999	999999	999999	999999	999999	999999	999999	999999	999999
r_2644 :	999999	999999	999999	999999	999999	999999	999999	999999	999999	999999	999999	999999	999999	999999	999999	999999	999999	999999	999999	999999	999999	999999	999999	999999	999999	999999	999999	999999	999999	999999	999999	999999	999999	999999	999999	999999	999999	999999	999999	999999	999999	999999	999999	999999	999999	999999	999999	999999	999999
r_2645 :	-999999	-999999	-999999	-999999	-999999	-999999	-999999	-999999	-999999	-999999	-999999	-999999	-999999	-999999	-999999	-999999	-999999	-999999	-999999	-999999	-999999	-999999	-999999	-999999	-999999	-999999	-999999	-999999	-999999	-999999	-999999	-999999	-999999	-999999	-999999	-999999	-999999	-999999	-999999	-999999	-500000	-999999	-999999	-999999	-999999	-999999	-999999	-999999	-999999
r_2646 :	999999	-999999	999999	999999	999999	999999	999999	999999	999999	999999	999999	999999	999999	999999	999999	999999	999999	999999	999999	-999999	999999	999999	999999	999999	999999	999999	999999	999999	999999	999999	999999	-999999	999999	999999	999999	999999	999999	999999	999999	999999	999999	999999	999999	999999	999999	999999	999999	999999	999999
r_2647 :	-999999	999999	-999999	-999999	-999999	-999999	-999999	-999999	-999999	-999999	-999999	-999999	-999999	-999999	-999999	-999999	-999999	-999999	-999999	999999	-999999	-999999	-999999	-999999	-999999	-999999	-999999	-999999	-999999	-999999	-999999	999999	-999999	-999999	-999999	-999999	-999999	-999999	-999999	-999999	-999999	-999999	-999999	-999999	-999999	-999999	-999999	-999999	-999999
r_2648 :	999999	-999999	999999	999999	999999	999999	999999	999999	999999	999999	999999	999999	999999	999999	999999	999999	999999	999999	999999	-999999	999999	999999	999999	999999	999999	999999	999999	999999	999999	999999	999999	-999999	999999	999999	999999	999999	999999	999999	999999	999999	500000	999999	999999	999999	999999	999999	999999	999999	999999
r_2649 :	-999999	-999999	-999999	-999999	-999999	-999999	-999999	-999999	-999999	-999999	-999999	-999999	-999999	-999999	-999999	-999999	-999999	-999999	-999999	-999999	-999999	-999999	-999999	-999999	-999999	-999999	-999999	-999999	-999999	-999999	-999999	-999999	-999999	-999999	-999999	-999999	-999999	-999999	-999999	-999999	-999999	-999999	-999999	-999999	-999999	-999999	-999999	-999999	-999999
r_2650 :	999999	999999	999999	999999	999999	999999	999999	999999	999999	999999	999999	999999	999999	999999	999999	999999	999999	999999	999999	999999	999999	999999	999999	999999	999999	999999	999999	999999	999999	999999	999999	999999	999999	999999	999999	999999	999999	999999	999999	999999	999999	999999	999999	999999	999999	999999	999999	999999	999999
r_2651 :	-999999	999999	-999999	-999999	-999999	-999999	-999999	-999999	-999999	-999999	-999999	-999999	-999999	-999999	-999999	-999999	-999999	-999999	-999999	999999	-999999	-999999	-999999	-999999	-999999	-999999	-999999	-999999	-999999	-999999	-999999	999999	-999999	-999999	-999999	-999999	-999999	-999999	-999999	-999999	-999999	-999999	-999999	-999999	-999999	-999999	-999999	-999999	-999999
r_2652 :	-999999	-999999	-999999	-999999	-999999	-999999	-999999	-999999	-999999	-999999	-999999	-999999	-999999	-999999	-999999	-999999	-999999	-999999	-999999	-999999	-999999	-999999	-999999	-999999	-999999	-999999	-999999	-999999	-999999	-999999	-999999	-999999	-999999	-999999	-999999	-999999	-999999	-999999	-999999	-999999	-999999	-999999	-999999	-999999	-999999	-999999	-999999	-999999	-999999
r_2653 :	-999999	999999	-999999	-999999	-999999	-999999	-999999	-999999	-999999	-999999	-999999	-999999	-999999	-999999	-999999	-999999	-999999	-999999	-999999	999999	-999999	-999999	-999999	-999999	-999999	-999999	-999999	-999999	-999999	-999999	-999999	999999	-999999	-999999	-999999	-999999	-999999	-999999	-999999	-999999	-999999	-999999	-999999	-999999	-999999	-999999	-999999	-999999	-999999
r_2654 :	999999	999999	999999	999999	999999	999999	999999	999999	999999	999999	999999	999999	999999	999999	999999	999999	999999	999999	999999	999999	999999	999999	999999	999999	999999	999999	999999	999999	999999	999999	999999	999999	999999	999999	999999	999999	999999	999999	999999	999999	999999	999999	999999	999999	999999	999999	999999	999999	999999
r_2655 :	999999	-999999	999999	999999	999999	999999	999999	999999	999999	999999	999999	999999	999999	999999	999999	999999	999999	999999	999999	-999999	999999	999999	999999	999999	999999	999999	999999	999999	999999	999999	999999	-999999	999999	999999	999999	999999	999999	999999	999999	999999	999999	999999	999999	999999	999999	999999	999999	999999	999999
r_2656 :	999999	-999999	999999	999999	999999	999999	999999	999999	999999	999999	999999	999999	999999	999999	999999	999999	999999	999999	999999	-999999	999999	999999	999999	999999	999999	999999	999999	999999	999999	999999	999999	-999999	999999	999999	999999	999999	999999	999999	999999	999999	999999	999999	999999	999999	999999	999999	999999	999999	999999
r_2657 :	-999999	-999999	-999999	-999999	-999999	-999999	-999999	-999999	-999999	-999999	-999999	-999999	-999999	-999999	-999999	-999999	-999999	-999999	-999999	-999999	-999999	-999999	-999999	-999999	-999999	-999999	-999999	-999999	-999999	-999999	-999999	-999999	-999999	-999999	-999999	-999999	-999999	-999999	-999999	-999999	-999999	-999999	-999999	-999999	-999999	-999999	-999999	-999999	-999999
r_2658 :	999999	999999	999999	999999	999999	999999	999999	999999	999999	999999	999999	999999	999999	999999	999999	999999	999999	999999	999999	999999	999999	999999	999999	999999	999999	999999	999999	999999	999999	999999	999999	999999	999999	999999	999999	999999	999999	999999	999999	999999	999999	999999	999999	999999	999999	999999	999999	999999	999999
r_2659 :	-999999	999999	-999999	-999999	-999999	-999999	-999999	-999999	-999999	-999999	-999999	-999999	-999999	-999999	-999999	-999999	-999999	-999999	-999999	999999	-999999	-999999	-999999	-999999	-999999	-999999	-999999	-999999	-999999	-999999	-999999	999999	-999999	-999999	-999999	-999999	-999999	-999999	-999999	-999999	-999999	-999999	-999999	-999999	-999999	-999999	-999999	-999999	-999999
r_2660 :	999999	999999	999999	999999	999999	999999	999999	999999	999999	999999	999999	999999	999999	999999	999999	999999	999999	999999	999999	999999	999999	999999	999999	999999	999999	999999	999999	999999	999999	999999	999999	999999	999999	999999	999999	999999	999999	999999	999999	999999	999999	999999	999999	999999	999999	999999	999999	999999	999999
r_2661 :	-999999	-999999	-999999	-999999	-999999	-999999	-999999	-999999	-999999	-999999	-999999	-999999	-999999	-999999	-999999	-999999	-999999	-999999	-999999	-999999	-999999	-999999	-999999	-999999	-999999	-999999	-999999	-999999	-999999	-999999	-999999	-999999	-999999	-999999	-999999	-999999	-999999	-999999	-999999	-999999	-999999	-999999	-999999	-999999	-999999	-999999	-999999	-999999	-999999
r_2662 :	999999	-999999	999999	999999	999999	999999	999999	999999	999999	999999	999999	999999	999999	999999	999999	999999	999999	999999	999999	-999999	999999	999999	999999	999999	999999	999999	999999	999999	999999	999999	999999	-999999	999999	999999	999999	999999	999999	999999	999999	999999	999999	999999	999999	999999	999999	999999	999999	999999	999999
r_2663 :	-999999	999999	-999999	-999999	-999999	-999999	-999999	-999999	-999999	-999999	-999999	-999999	-999999	-999999	-999999	-999999	-999999	-999999	-999999	999999	-999999	-999999	-999999	-999999	-999999	-999999	-999999	-999999	-999999	-999999	-999999	999999	-999999	-999999	-999999	-999999	-999999	-999999	-999999	-999999	-999999	-999999	-999999	-999999	-999999	-999999	-999999	-999999	-999999
r_2664 :	999999	-999999	999999	999999	999999	999999	999999	999999	999999	999999	999999	999999	999999	999999	999999	999999	999999	999999	999999	-999999	999999	999999	999999	999999	999999	999999	999999	999999	999999	999999	999999	-999999	999999	999999	999999	999999	999999	999999	999999	999999	999999	999999	999999	999999	999999	999999	999999	999999	999999
r_2665 :	-999999	-999999	-999999	-999999	-999999	-999999	-999999	-999999	-999999	-999999	-999999	-999999	-999999	-999999	-999999	-999999	-999999	-999999	-999999	-999999	-999999	999999	-999999	-999999	-999999	-999999	-999999	-999999	-999999	-999999	-999999	-999999	-999999	-999999	-999999	-999999	-999999	-999999	-999999	-999999	-999999	-999999	-999999	-999999	-999999	-999999	-999999	-999999	-999999
r_2666 :	-999999	999999	-999999	-999999	-999999	-999999	-999999	-999999	-999999	-999999	-999999	-999999	-999999	-999999	-999999	-999999	-999999	-999999	-999999	999999	999999	-999999	-999999	-999999	-999999	-999999	-999999	-999999	-999999	-999999	-999999	999999	-999999	-999999	0	-999999	-999999	-999999	-999999	-999999	0	-999999	-999999	-999999	0	-999999	0	-999999	-999999
r_2667 :	999999	999999	999999	999999	999999	999999	999999	999999	999999	999999	999999	999999	999999	999999	999999	999999	999999	999999	999999	999999	-999999	-999999	999999	999999	999999	999999	999999	999999	999999	999999	999999	999999	999999	999999	0	999999	999999	999999	999999	999999	0	999999	999999	999999	0	999999	0	999999	999999
r_2668 :	999999	-999999	999999	999999	999999	999999	999999	999999	999999	999999	999999	999999	999999	999999	999999	999999	999999	999999	999999	-999999	999999	999999	999999	999999	999999	999999	999999	999999	999999	999999	999999	-999999	999999	999999	999999	999999	999999	999999	999999	999999	999999	999999	999999	999999	999999	999999	999999	999999	999999
r_2669 :	-999999	-999999	-999999	-999999	-999999	-999999	-999999	-999999	-999999	-999999	-999999	-999999	-999999	-999999	-999999	-999999	-999999	-999999	-999999	-999999	-999999	-999999	-999999	-999999	-999999	-999999	-999999	-999999	-999999	-999999	-999999	-999999	-999999	-999999	-999999	-999999	-999999	-999999	-999999	-999999	-999999	-999999	-999999	-999999	-999999	-999999	-999999	-999999	-999999
r_2670 :	-999999	999999	-999999	-999999	-999999	-999999	-999999	-999999	-999999	-999999	-999999	-999999	-999999	-999999	-999999	-999999	-999999	-999999	-999999	999999	-999999	-999999	-999999	-999999	-999999	-999999	-999999	-999999	-999999	-999999	-999999	999999	-999999	-999999	-999999	-999999	-999999	-999999	-999999	-999999	-999999	-999999	-999999	-999999	-999999	-999999	-999999	-999999	-999999
r_2671 :	999999	999999	999999	999999	999999	999999	999999	999999	999999	999999	999999	999999	999999	999999	999999	999999	999999	999999	999999	999999	999999	999999	999999	999999	999999	999999	999999	999999	999999	999999	999999	999999	999999	999999	999999	999999	999999	999999	999999	999999	999999	999999	999999	999999	999999	999999	999999	999999	999999
r_2672 :	0	999999	0	0	0	0	0	0	0	0	0	0	0	0	0	-999999	0	0	-999999	0	-999999	-999999	-999999	0	0	0	0	0	0	0	0	999999	0	-999999	-999999	-999999	-999999	-999999	-999999	-999999	-999999	0	0	-999999	-999999	-999999	-999999	0	-999999
r_2673 :	0	-999999	0	0	0	0	0	0	0	0	0	0	0	0	0	999999	0	0	999999	0	-999999	0	999999	0	0	0	0	0	0	0	0	-999999	0	999999	999999	999999	999999	999999	999999	999999	999999	0	0	999999	999999	0	999999	0	999999
r_2674 :	-999999	-999999	-999999	-999999	-999999	-999999	-999999	-999999	-999999	-999999	-999999	-999999	-999999	-999999	-999999	-999999	-999999	-999999	-999999	-999999	999999	0	-999999	-999999	-999999	-999999	-999999	-999999	-999999	-999999	-999999	-999999	-999999	-999999	-999999	-999999	-999999	-999999	-999999	-999999	-999999	-999999	-999999	-999999	-999999	0	-999999	-999999	-999999
r_2675 :	999999	999999	999999	999999	999999	999999	999999	999999	999999	999999	999999	999999	999999	999999	999999	999999	999999	999999	999999	999999	999999	999999	999999	999999	999999	999999	999999	999999	999999	999999	999999	999999	999999	999999	999999	999999	999999	999999	999999	999999	999999	999999	999999	999999	999999	999999	999999	999999	999999
r_2676 :	999999	999999	999999	999999	999999	999999	999999	999999	999999	999999	999999	999999	999999	999999	999999	999999	999999	999999	999999	999999	-999999	999999	999999	999999	999999	999999	999999	999999	999999	999999	999999	999999	999999	999999	999999	999999	999999	999999	999999	999999	999999	999999	999999	999999	999999	999999	999999	999999	999999
r_2677 :	999999	-999999	999999	999999	999999	999999	999999	999999	999999	999999	999999	999999	999999	999999	999999	999999	999999	999999	999999	-999999	999999	-999999	999999	999999	999999	999999	999999	999999	999999	999999	999999	-999999	999999	999999	999999	999999	999999	999999	999999	999999	999999	999999	999999	999999	999999	999999	999999	999999	999999
r_2678 :	-999999	-999999	-999999	-999999	-999999	-999999	-999999	-999999	-999999	-999999	-999999	-999999	-999999	-999999	-999999	-999999	-999999	-999999	-999999	-999999	0	-999999	-999999	-999999	-999999	-999999	-999999	-999999	-999999	-999999	-999999	-999999	-999999	-999999	-999999	-999999	-999999	-999999	-999999	-999999	-999999	-999999	-999999	-999999	-999999	-999999	-999999	-999999	-999999
r_2679 :	-999999	999999	-999999	-999999	-999999	-999999	-999999	-999999	-999999	-999999	-999999	-999999	-999999	-999999	-999999	-999999	-999999	-999999	-999999	999999	0	999999	-999999	-999999	-999999	-999999	-999999	-999999	-999999	-999999	-999999	999999	-999999	-999999	-999999	-999999	-999999	-999999	-999999	-999999	-999999	-999999	-999999	-999999	-999999	-999999	-999999	-999999	-999999
r_2680 :	999999	999999	999999	999999	999999	999999	999999	999999	999999	999999	999999	999999	999999	999999	999999	999999	999999	999999	999999	999999	999999	999999	999999	999999	999999	999999	999999	999999	999999	999999	999999	999999	999999	999999	999999	999999	999999	999999	999999	999999	999999	999999	999999	999999	999999	999999	999999	999999	999999
r_2681 :	999999	999999	999999	999999	999999	999999	999999	999999	999999	999999	999999	999999	999999	999999	999999	999999	999999	999999	999999	999999	999999	999999	999999	999999	999999	999999	999999	999999	999999	999999	999999	999999	999999	999999	999999	999999	999999	999999	999999	999999	999999	999999	999999	999999	999999	999999	999999	999999	999999
r_2682 :	-999999	-999999	-999999	-999999	-999999	-999999	-999999	-999999	-999999	-999999	-999999	-999999	-999999	-999999	-999999	-999999	-999999	-999999	-999999	-999999	-999999	-999999	-999999	-999999	-999999	-999999	-999999	-999999	-999999	-999999	-999999	-999999	-999999	-999999	-999999	-999999	-999999	-999999	-999999	-999999	-999999	-999999	-999999	-999999	-999999	-999999	-999999	-999999	-999999
r_2683 :	-999999	-999999	-999999	-999999	-999999	-999999	-999999	-999999	-999999	-999999	-999999	-999999	-999999	-999999	-999999	-999999	-999999	-999999	-999999	-999999	-999999	-999999	-999999	-999999	-999999	-999999	-999999	-999999	-999999	-999999	-999999	-999999	-999999	-999999	-999999	-999999	-999999	-999999	-999999	-999999	-999999	-999999	-999999	-999999	-999999	-999999	-999999	-999999	-999999
r_2684 :	0	-999999	-999999	0	-999999	0	0	0	0	0	0	0	0	0	0	-999999	-999999	0	0	0	999999	999999	-999999	0	0	0	0	0	0	0	0	-999999	-999999	0	-999999	-999999	-999999	-999999	-999999	-999999	500000	0	0	-999999	-999999	-999999	-999999	0	-999999
r_2685 :	0	-999999	999999	0	999999	0	0	0	0	0	0	0	0	0	0	999999	999999	0	0	-999999	-999999	-999999	999999	0	0	0	0	0	0	0	0	-999999	999999	0	999999	999999	999999	999999	999999	999999	-500000	0	0	999999	999999	999999	999999	0	999999
r_2686 :	-999999	999999	-999999	-999999	-999999	-999999	-999999	-999999	-999999	-999999	-999999	-999999	-999999	-999999	-999999	-999999	-999999	-999999	-999999	0	-999999	-999999	-999999	-999999	-999999	-999999	-999999	-999999	-999999	-999999	-999999	999999	-999999	-999999	-999999	-999999	-999999	-999999	-999999	-999999	-999999	-999999	-999999	-999999	-999999	-999999	-999999	-999999	-999999
r_2687 :	999999	999999	999999	999999	999999	999999	999999	999999	999999	999999	999999	999999	999999	999999	999999	999999	999999	999999	999999	999999	999999	999999	999999	999999	999999	999999	999999	999999	999999	999999	999999	999999	999999	999999	999999	999999	999999	999999	999999	999999	999999	999999	999999	999999	999999	999999	999999	999999	999999
r_2688 :	-999999	-999999	-999999	-999999	-999999	-999999	-999999	-999999	-999999	-999999	-999999	-999999	-999999	-999999	-999999	-999999	-999999	-999999	-999999	-999999	999999	999999	-999999	-999999	-999999	-999999	-999999	-999999	-999999	-999999	-999999	-999999	-999999	-999999	-999999	-999999	-999999	-999999	-999999	-999999	-999999	-999999	-999999	-999999	-999999	-999999	-999999	-999999	-999999
r_2689 :	-999999	-999999	-999999	-999999	-999999	-999999	-999999	-999999	-999999	-999999	-999999	-999999	-999999	-999999	-999999	-999999	-999999	-999999	-999999	-999999	-999999	-999999	-999999	-999999	-999999	-999999	-999999	-999999	-999999	-999999	-999999	-999999	-999999	0	-999999	-999999	-999999	-999999	-999999	-999999	-500000	-999999	-999999	-999999	-999999	-999999	-999999	-999999	-999999
r_2690 :	999999	999999	999999	999999	999999	999999	999999	999999	999999	999999	999999	999999	999999	999999	999999	999999	999999	999999	999999	999999	999999	999999	999999	999999	999999	999999	999999	999999	999999	999999	999999	999999	999999	999999	999999	999999	999999	999999	999999	999999	999999	999999	999999	999999	999999	999999	999999	999999	999999
r_2691 :	999999	999999	999999	999999	999999	999999	999999	999999	999999	999999	999999	999999	999999	999999	999999	999999	999999	999999	999999	999999	-999999	-999999	999999	999999	999999	999999	999999	999999	999999	999999	999999	999999	999999	0	999999	999999	999999	999999	999999	999999	500000	999999	999999	999999	999999	999999	999999	999999	999999
r_2692 :	999999	999999	999999	999999	999999	999999	999999	999999	999999	999999	999999	999999	999999	999999	999999	999999	999999	999999	999999	999999	999999	999999	999999	999999	999999	999999	999999	999999	999999	999999	999999	999999	999999	999999	999999	999999	999999	999999	999999	999999	999999	999999	999999	999999	999999	999999	999999	999999	999999
r_2693 :	-999999	0	-999999	-999999	-999999	-999999	-999999	-999999	-999999	-999999	-999999	-999999	-999999	-999999	-999999	-999999	-999999	-999999	-999999	999999	-999999	-999999	-999999	-999999	-999999	-999999	-999999	-999999	-999999	-999999	-999999	0	-999999	-999999	-999999	-999999	-999999	-999999	-999999	-999999	-999999	-999999	-999999	-999999	-999999	-999999	-999999	-999999	-999999
r_2694 :	-999999	-999999	-999999	-999999	-999999	-999999	-999999	-999999	-999999	-999999	-999999	-999999	-999999	-999999	-999999	-999999	-999999	-999999	-999999	-999999	-999999	-999999	-999999	-999999	-999999	-999999	-999999	-999999	-999999	-999999	-999999	-999999	-999999	-999999	-999999	-999999	-999999	-999999	-999999	-999999	-999999	-999999	-999999	-999999	-999999	-999999	-999999	-999999	-999999
r_2695 :	999999	0	999999	999999	999999	999999	999999	999999	999999	999999	999999	999999	999999	999999	999999	999999	999999	999999	999999	-999999	999999	999999	999999	999999	999999	999999	999999	999999	999999	999999	999999	0	999999	999999	999999	999999	999999	999999	999999	999999	999999	999999	999999	999999	999999	999999	999999	999999	999999
r_2696 :	999999	-999999	999999	999999	999999	999999	999999	999999	999999	999999	999999	999999	999999	999999	999999	999999	999999	999999	999999	-999999	999999	999999	999999	999999	999999	999999	999999	999999	999999	999999	999999	-999999	999999	999999	999999	999999	999999	999999	999999	999999	999999	999999	999999	999999	999999	999999	999999	999999	999999
r_2697 :	999999	999999	999999	999999	999999	999999	999999	999999	999999	999999	999999	999999	999999	999999	999999	999999	999999	999999	999999	999999	999999	-999999	999999	999999	999999	999999	999999	999999	999999	999999	999999	999999	999999	999999	999999	999999	999999	999999	999999	999999	999999	999999	999999	999999	999999	999999	999999	999999	999999
r_2698 :	-999999	-999999	-999999	-999999	-999999	-999999	-999999	-999999	-999999	-999999	-999999	-999999	-999999	-999999	-999999	-999999	-999999	-999999	-999999	-999999	-999999	-999999	-999999	-999999	-999999	-999999	-999999	-999999	-999999	-999999	-999999	-999999	-999999	-999999	-999999	-999999	-999999	-999999	-999999	-999999	-999999	-999999	-999999	-999999	-999999	-999999	-999999	-999999	-999999
r_2699 :	-999999	999999	-999999	-999999	-999999	-999999	-999999	-999999	-999999	-999999	-999999	-999999	-999999	-999999	-999999	-999999	-999999	-999999	-999999	999999	-999999	999999	-999999	-999999	-999999	-999999	-999999	-999999	-999999	-999999	-999999	999999	-999999	-999999	-999999	-999999	-999999	-999999	-999999	-999999	-999999	-999999	-999999	-999999	-999999	-999999	-999999	-999999	-999999
r_2700 :	-999999	999999	-999999	-999999	-999999	-999999	-999999	-999999	-999999	-999999	-999999	-999999	-999999	-999999	-999999	-999999	-999999	-999999	-999999	999999	-999999	-999999	-999999	-999999	-999999	-999999	-999999	-999999	-999999	-999999	-999999	999999	-999999	-999999	-999999	-999999	-999999	-999999	-999999	-999999	-999999	-999999	-999999	-999999	-999999	-999999	-999999	-999999	-999999
r_2701 :	999999	999999	999999	999999	999999	999999	999999	999999	999999	999999	999999	999999	999999	999999	999999	999999	999999	999999	999999	999999	999999	999999	999999	999999	999999	999999	999999	999999	999999	999999	999999	999999	999999	999999	999999	999999	999999	999999	999999	999999	999999	999999	999999	999999	999999	999999	999999	999999	999999
r_2702 :	-999999	-999999	-999999	-999999	-999999	-999999	-999999	-999999	-999999	-999999	-999999	-999999	-999999	-999999	-999999	-999999	-999999	-999999	-999999	-999999	-999999	-999999	-999999	-999999	-999999	-999999	-999999	-999999	-999999	-999999	-999999	-999999	-999999	-999999	-999999	-999999	-999999	-999999	-999999	-999999	-999999	-999999	-999999	-999999	-999999	-999999	-999999	-999999	-999999
r_2703 :	999999	-999999	999999	999999	999999	999999	999999	999999	999999	999999	999999	999999	999999	999999	999999	999999	999999	999999	999999	-999999	999999	999999	999999	999999	999999	999999	999999	999999	999999	999999	999999	-999999	999999	999999	999999	999999	999999	999999	999999	999999	999999	999999	999999	999999	999999	999999	999999	999999	999999
r_2704 :	999999	999999	999999	999999	999999	999999	999999	999999	999999	999999	999999	999999	999999	999999	999999	999999	999999	999999	999999	999999	999999	999999	999999	999999	999999	999999	999999	999999	999999	999999	999999	999999	999999	999999	999999	999999	999999	999999	999999	999999	999999	999999	999999	999999	999999	999999	999999	999999	999999
r_2705 :	-999999	0	-999999	-999999	-999999	-999999	-999999	-999999	-999999	-999999	-999999	-999999	-999999	-999999	-999999	-999999	-999999	-999999	-999999	-999999	-999999	-999999	-999999	-999999	-999999	-999999	-999999	-999999	-999999	-999999	-999999	0	-999999	-999999	-999999	-999999	-999999	-999999	-999999	-999999	-999999	-999999	-999999	-999999	-999999	-999999	-999999	-999999	-999999
r_2706 :	999999	-999999	999999	999999	999999	999999	999999	999999	999999	999999	999999	999999	999999	999999	999999	999999	999999	999999	999999	-999999	999999	999999	999999	999999	999999	999999	999999	999999	999999	999999	999999	-999999	999999	999999	999999	999999	999999	999999	999999	999999	999999	999999	999999	999999	999999	999999	999999	999999	999999
r_2707 :	-999999	0	-999999	-999999	-999999	-999999	-999999	-999999	-999999	-999999	-999999	-999999	-999999	-999999	-999999	-999999	-999999	-999999	-999999	999999	-999999	-999999	-999999	-999999	-999999	-999999	-999999	-999999	-999999	-999999	-999999	0	-999999	-999999	-999999	-999999	-999999	-999999	-999999	-999999	-999999	-999999	-999999	-999999	-999999	-999999	-999999	-999999	-999999
r_2708 :	999999	999999	999999	999999	999999	999999	999999	999999	999999	999999	999999	999999	999999	999999	999999	999999	999999	999999	999999	999999	999999	999999	999999	999999	999999	999999	999999	999999	999999	999999	999999	999999	999999	999999	999999	999999	999999	999999	999999	999999	999999	999999	999999	999999	999999	999999	999999	999999	999999
r_2709 :	-999999	-999999	0	-999999	-999999	-999999	-999999	-999999	-999999	-999999	-999999	-999999	-999999	-999999	-999999	0	0	-999999	-999999	-999999	-999999	-999999	-999999	-999999	-999999	-999999	-999999	-999999	-999999	-999999	-999999	-999999	0	-999999	-999999	0	-999999	0	-999999	-999999	-999999	-999999	-999999	-999999	-999999	0	-999999	-999999	0
r_2710 :	999999	999999	0	999999	999999	999999	999999	999999	999999	999999	999999	999999	999999	999999	999999	0	0	999999	999999	999999	999999	999999	999999	999999	999999	999999	999999	999999	999999	999999	999999	999999	0	999999	999999	0	999999	0	999999	999999	999999	999999	999999	999999	999999	0	999999	999999	0
r_2711 :	-999999	-999999	-999999	-999999	-999999	-999999	-999999	-999999	-999999	-999999	-999999	-999999	-999999	-999999	-999999	-999999	-999999	-999999	-999999	-999999	-999999	-999999	-999999	-999999	-999999	-999999	-999999	-999999	-999999	-999999	-999999	-999999	-999999	-999999	-999999	-999999	-999999	-999999	-999999	-999999	-999999	-999999	-999999	-999999	-999999	-999999	-999999	-999999	-999999
r_2712 :	-999999	-999999	-999999	-999999	-999999	-999999	-999999	-999999	-999999	-999999	-999999	-999999	-999999	-999999	-999999	-999999	-999999	-999999	-999999	-999999	-999999	999999	-999999	-999999	-999999	-999999	-999999	-999999	-999999	-999999	-999999	-999999	-999999	-999999	-999999	-999999	-999999	-999999	-999999	-999999	-999999	-999999	-999999	-999999	-999999	-999999	-999999	-999999	-999999
r_2713 :	-999999	999999	-999999	-999999	-999999	-999999	-999999	-999999	-999999	-999999	-999999	-999999	-999999	-999999	-999999	-999999	-999999	-999999	-999999	999999	-999999	-999999	-999999	-999999	-999999	-999999	-999999	-999999	-999999	-999999	-999999	999999	-999999	-999999	-999999	-999999	-999999	-999999	-999999	-999999	-999999	-999999	-999999	-999999	-999999	-999999	-999999	-999999	-999999
r_2714 :	999999	999999	999999	999999	999999	999999	999999	999999	999999	999999	999999	999999	999999	999999	999999	999999	999999	999999	999999	999999	999999	999999	999999	999999	999999	999999	999999	999999	999999	999999	999999	999999	999999	999999	999999	999999	999999	999999	999999	999999	999999	999999	999999	999999	999999	999999	999999	999999	999999
r_2715 :	999999	-999999	999999	999999	999999	999999	999999	999999	999999	999999	999999	999999	999999	999999	999999	999999	999999	999999	999999	-999999	999999	-999999	999999	999999	999999	999999	999999	999999	999999	999999	999999	-999999	999999	999999	999999	999999	999999	999999	999999	999999	999999	999999	999999	999999	999999	999999	999999	999999	999999
r_2716 :	-999999	-999999	-999999	-999999	-999999	-999999	-999999	-999999	-999999	-999999	-999999	-999999	-999999	-999999	-999999	-999999	-999999	-999999	-999999	-999999	-999999	-999999	-999999	-999999	-999999	-999999	-999999	-999999	-999999	-999999	-999999	-999999	-999999	-999999	-999999	-999999	-999999	-999999	-999999	-999999	-999999	-999999	-999999	-999999	-999999	-999999	-999999	-999999	-999999
r_2717 :	-999999	-999999	-999999	-999999	-999999	-999999	-999999	-999999	-999999	-999999	-999999	-999999	-999999	-999999	-999999	-999999	-999999	-999999	-999999	-999999	-999999	-999999	-999999	-999999	-999999	-999999	-999999	-999999	-999999	-999999	-999999	-999999	-999999	-999999	-999999	-999999	-999999	-999999	-999999	-999999	-999999	-999999	-999999	-999999	-999999	-999999	-999999	-999999	-999999
r_2718 :	999999	999999	999999	999999	999999	999999	999999	999999	999999	999999	999999	999999	999999	999999	999999	999999	999999	999999	999999	999999	999999	999999	999999	999999	999999	999999	999999	999999	999999	999999	999999	999999	999999	999999	999999	999999	999999	999999	999999	999999	999999	999999	999999	999999	999999	999999	999999	999999	999999
r_2719 :	999999	999999	999999	999999	999999	999999	999999	999999	999999	999999	999999	999999	999999	999999	999999	999999	999999	999999	999999	999999	999999	999999	999999	999999	999999	999999	999999	999999	999999	999999	999999	999999	999999	999999	999999	999999	999999	999999	999999	999999	999999	999999	999999	999999	999999	999999	999999	999999	999999
r_2720 :	-999999	999999	-999999	-999999	-999999	-999999	-999999	-999999	-999999	-999999	-999999	-999999	-999999	-999999	-999999	-999999	-999999	-999999	-999999	999999	-999999	-999999	-999999	-999999	-999999	-999999	-999999	-999999	-999999	-999999	-999999	999999	-999999	-999999	-999999	-999999	-999999	-999999	-999999	-999999	-999999	-999999	-999999	-999999	-999999	-999999	-999999	-999999	-999999
r_2721 :	999999	999999	999999	999999	999999	999999	999999	999999	999999	999999	999999	999999	999999	999999	999999	999999	999999	999999	999999	999999	999999	999999	999999	999999	999999	999999	999999	999999	999999	999999	999999	999999	999999	999999	999999	999999	999999	999999	999999	999999	999999	999999	999999	999999	999999	999999	999999	999999	999999
r_2722 :	-999999	-999999	-999999	-999999	-999999	-999999	-999999	-999999	-999999	-999999	-999999	-999999	-999999	-999999	-999999	-999999	-999999	-999999	-999999	-999999	-999999	999999	-999999	-999999	-999999	-999999	-999999	-999999	-999999	-999999	-999999	-999999	-999999	-999999	-999999	-999999	-999999	-999999	-999999	-999999	-999999	-999999	-999999	-999999	-999999	-999999	-999999	-999999	-999999
r_2723 :	999999	-999999	999999	999999	999999	999999	999999	999999	999999	999999	999999	999999	999999	999999	999999	999999	999999	999999	999999	-999999	999999	-999999	999999	999999	999999	999999	999999	999999	999999	999999	999999	-999999	999999	999999	999999	999999	999999	999999	999999	999999	999999	999999	999999	999999	999999	999999	999999	999999	999999
r_2724 :	999999	999999	999999	999999	999999	999999	999999	999999	999999	999999	999999	999999	999999	999999	999999	999999	999999	999999	999999	999999	999999	999999	999999	999999	999999	999999	999999	999999	999999	999999	999999	999999	999999	999999	999999	999999	999999	999999	999999	999999	999999	999999	999999	999999	999999	999999	999999	999999	999999
r_2725 :	-999999	-999999	-999999	-999999	-999999	-999999	-999999	-999999	-999999	-999999	-999999	-999999	-999999	-999999	-999999	-999999	-999999	-999999	-999999	-999999	-999999	0	-999999	-999999	-999999	-999999	-999999	-999999	-999999	-999999	-999999	-999999	-999999	-999999	-999999	-999999	-999999	-999999	-999999	-999999	-999999	-999999	-999999	-999999	-999999	-999999	-999999	-999999	-999999
r_2726 :	0	-999999	999999	0	0	0	0	0	0	0	0	0	0	0	0	999999	999999	0	0	-999999	999999	0	0	0	0	0	0	0	0	0	0	-999999	999999	0	0	999999	0	999999	0	0	999999	0	0	999999	0	999999	0	0	999999
r_2727 :	0	999999	-999999	0	0	0	0	0	0	0	0	0	0	0	0	-999999	-999999	0	0	999999	-999999	-999999	0	0	0	0	0	0	0	0	0	999999	-999999	0	0	-999999	0	-999999	0	0	-999999	0	0	-999999	0	-999999	0	0	-999999
r_2728 :	-999999	-999999	-999999	-999999	-999999	-999999	-999999	-999999	-999999	-999999	-999999	-999999	-999999	-999999	-999999	-999999	-999999	-999999	-999999	-999999	-999999	999999	-999999	-999999	-999999	-999999	-999999	-999999	-999999	-999999	-999999	-999999	-999999	-999999	-999999	-999999	-999999	-999999	-999999	-999999	-999999	-999999	-999999	-999999	-999999	-999999	-999999	-999999	-999999
r_2729 :	999999	999999	999999	999999	999999	999999	999999	999999	999999	999999	999999	999999	999999	999999	999999	0	999999	999999	999999	999999	999999	999999	999999	999999	999999	999999	999999	999999	999999	999999	999999	999999	999999	999999	999999	999999	999999	999999	999999	999999	999999	999999	999999	999999	999999	999999	999999	999999	999999
r_2730 :	999999	999999	999999	999999	999999	999999	999999	999999	999999	999999	999999	999999	999999	999999	999999	999999	999999	999999	999999	999999	0	-999999	999999	999999	999999	999999	999999	999999	999999	999999	999999	999999	999999	999999	999999	999999	999999	999999	999999	999999	999999	999999	999999	999999	999999	999999	999999	999999	999999
r_2731 :	-999999	-999999	-999999	-999999	-999999	-999999	-999999	-999999	-999999	-999999	-999999	-999999	-999999	-999999	-999999	0	-999999	-999999	-999999	-999999	0	-999999	-999999	-999999	-999999	-999999	-999999	-999999	-999999	-999999	-999999	-999999	-999999	-999999	-999999	-999999	-999999	-999999	-999999	-999999	-999999	-999999	-999999	-999999	-999999	-999999	-999999	-999999	-999999
r_2732 :	-999999	-999999	-999999	-999999	-999999	-999999	-999999	-999999	-999999	-999999	-999999	-999999	-999999	-999999	-999999	-999999	-999999	-999999	-999999	-999999	-999999	-999999	-999999	-999999	-999999	-999999	-999999	-999999	-999999	-999999	-999999	-999999	-999999	-999999	-999999	-999999	-999999	-999999	-999999	-999999	-999999	-999999	-999999	-999999	-999999	-999999	-999999	-999999	-999999
r_2733 :	-999999	999999	-999999	-999999	-999999	-999999	-999999	-999999	-999999	-999999	-999999	-999999	-999999	-999999	-999999	-999999	-999999	-999999	-999999	0	-999999	999999	-999999	-999999	-999999	-999999	-999999	-999999	-999999	-999999	-999999	999999	-999999	-999999	-999999	-999999	-999999	-999999	-999999	-999999	-500000	-999999	-999999	-999999	-999999	-999999	-999999	-999999	-999999
r_2734 :	999999	-999999	999999	999999	999999	999999	999999	999999	999999	999999	999999	999999	999999	999999	999999	999999	999999	999999	999999	0	999999	-999999	999999	999999	999999	999999	999999	999999	999999	999999	999999	-999999	999999	999999	999999	999999	999999	999999	999999	999999	999999	999999	999999	999999	999999	999999	999999	999999	999999
r_2735 :	999999	999999	999999	999999	999999	999999	999999	999999	999999	999999	999999	999999	999999	999999	999999	999999	999999	999999	999999	999999	999999	999999	999999	999999	999999	999999	999999	999999	999999	999999	999999	999999	999999	999999	999999	999999	999999	999999	999999	999999	999999	999999	999999	999999	999999	999999	999999	999999	999999
r_2736 :	999999	-999999	999999	999999	999999	999999	999999	999999	999999	999999	999999	999999	999999	999999	999999	999999	999999	999999	999999	-999999	-999999	-999999	999999	999999	999999	999999	999999	999999	999999	999999	999999	-999999	999999	999999	999999	999999	999999	999999	999999	999999	500000	999999	999999	999999	999999	999999	999999	999999	999999
r_2737 :	999999	999999	999999	999999	999999	999999	999999	999999	999999	999999	999999	999999	999999	999999	999999	999999	999999	999999	999999	999999	999999	999999	999999	999999	999999	999999	999999	999999	999999	999999	999999	999999	999999	999999	999999	999999	999999	999999	999999	999999	999999	999999	999999	999999	999999	999999	999999	999999	999999
r_2738 :	-999999	999999	-999999	-999999	-999999	-999999	-999999	-999999	-999999	-999999	-999999	-999999	-999999	-999999	-999999	-999999	-999999	-999999	-999999	999999	-999999	-999999	-999999	-999999	-999999	-999999	-999999	-999999	-999999	-999999	-999999	999999	-999999	-999999	-999999	-999999	-999999	-999999	-999999	-999999	-999999	-999999	-999999	-999999	-999999	-999999	-999999	-999999	-999999
r_2739 :	-999999	-999999	-999999	-999999	-999999	-999999	-999999	-999999	-999999	-999999	-999999	-999999	-999999	-999999	-999999	-999999	-999999	-999999	-999999	-999999	999999	999999	-999999	-999999	-999999	-999999	-999999	-999999	-999999	-999999	-999999	-999999	-999999	-999999	-999999	-999999	-999999	-999999	-999999	-999999	-999999	-999999	-999999	-999999	-999999	-999999	-999999	-999999	-999999
r_2740 :	999999	-999999	999999	999999	999999	999999	999999	999999	999999	999999	999999	999999	999999	999999	999999	999999	999999	999999	999999	-999999	-999999	-999999	999999	999999	999999	999999	999999	999999	999999	999999	999999	-999999	999999	999999	999999	999999	999999	999999	999999	999999	999999	999999	999999	999999	999999	999999	999999	999999	999999
r_2741 :	999999	999999	999999	999999	999999	999999	999999	999999	999999	999999	999999	999999	999999	999999	999999	999999	999999	999999	999999	999999	999999	999999	999999	999999	999999	999999	999999	999999	999999	999999	999999	999999	999999	999999	999999	999999	999999	999999	999999	999999	999999	999999	999999	999999	999999	999999	999999	999999	999999
r_2742 :	-999999	999999	-999999	-999999	-999999	-999999	-999999	-999999	-999999	-999999	-999999	-999999	-999999	-999999	-999999	-999999	-999999	-999999	-999999	999999	-999999	-999999	-999999	-999999	-999999	-999999	-999999	-999999	-999999	-999999	-999999	999999	-999999	-999999	-999999	-999999	-999999	-999999	-999999	-999999	-999999	-999999	-999999	-999999	-999999	-999999	-999999	-999999	-999999
r_2743 :	-999999	-999999	-999999	-999999	-999999	-999999	-999999	-999999	-999999	-999999	-999999	-999999	-999999	-999999	-999999	-999999	-999999	-999999	-999999	-999999	999999	999999	-999999	-999999	-999999	-999999	-999999	-999999	-999999	-999999	-999999	-999999	-999999	-999999	-999999	-999999	-999999	-999999	-999999	-999999	-999999	-999999	-999999	-999999	-999999	-999999	-999999	-999999	-999999
r_2744 :	-999999	-999999	-999999	-999999	-999999	-999999	-999999	-999999	-999999	-999999	-999999	-999999	-999999	-999999	-999999	-999999	-999999	-999999	-999999	-999999	999999	-999999	-999999	-999999	-999999	-999999	-999999	-999999	-999999	-999999	-999999	-999999	-999999	-999999	-999999	-999999	-999999	-999999	-999999	-999999	-999999	-999999	-999999	-999999	-999999	-999999	-999999	-999999	-999999
r_2745 :	999999	-999999	999999	999999	999999	999999	999999	999999	999999	999999	999999	999999	999999	999999	999999	999999	999999	999999	0	-999999	-999999	-999999	999999	999999	999999	999999	999999	999999	999999	999999	999999	-999999	999999	999999	999999	999999	999999	999999	999999	999999	999999	999999	999999	999999	999999	999999	999999	999999	0
r_2746 :	999999	999999	999999	999999	999999	999999	999999	999999	999999	999999	999999	999999	999999	999999	999999	999999	999999	999999	999999	999999	999999	999999	999999	999999	999999	999999	999999	999999	999999	999999	999999	999999	999999	999999	999999	999999	999999	999999	999999	999999	999999	999999	999999	999999	999999	999999	999999	999999	999999
r_2747 :	-999999	999999	-999999	-999999	-999999	-999999	-999999	-999999	-999999	-999999	-999999	-999999	-999999	-999999	-999999	-999999	-999999	-999999	0	999999	-999999	999999	-999999	-999999	-999999	-999999	-999999	-999999	-999999	-999999	-999999	999999	-999999	-999999	-999999	-999999	-999999	-999999	-999999	-999999	-999999	-999999	-999999	-999999	-999999	-999999	-999999	-999999	0
r_2748 :	-999999	-999999	-999999	-999999	-999999	-999999	-999999	-999999	-999999	-999999	-999999	-999999	-999999	-999999	-999999	-999999	-999999	-999999	-999999	-999999	-999999	999999	-999999	-999999	-999999	-999999	-999999	-999999	-999999	-999999	-999999	-999999	-999999	-999999	-999999	-999999	-999999	-999999	-999999	-999999	-999999	-999999	-999999	-999999	-999999	-999999	-999999	-999999	-999999
r_2749 :	999999	999999	999999	999999	999999	999999	999999	999999	999999	999999	999999	999999	999999	999999	999999	999999	999999	999999	999999	999999	999999	999999	999999	999999	999999	999999	999999	999999	999999	999999	999999	999999	999999	999999	999999	999999	999999	999999	999999	999999	999999	999999	999999	999999	999999	999999	999999	999999	999999
r_2750 :	999999	-999999	999999	999999	999999	999999	999999	999999	999999	999999	999999	999999	999999	999999	999999	999999	999999	999999	999999	-999999	-999999	-999999	999999	999999	999999	999999	999999	999999	999999	999999	999999	-999999	999999	999999	999999	999999	999999	999999	999999	999999	999999	999999	999999	999999	999999	999999	999999	999999	999999
r_2751 :	-999999	999999	-999999	-999999	-999999	-999999	-999999	-999999	-999999	-999999	-999999	-999999	-999999	-999999	-999999	-999999	-999999	-999999	-999999	999999	999999	-999999	-999999	-999999	-999999	-999999	-999999	-999999	-999999	-999999	-999999	999999	-999999	-999999	-999999	-999999	-999999	-999999	-999999	-999999	-999999	-999999	-999999	-999999	-999999	-999999	-999999	-999999	-999999
r_2752 :	-999999	-999999	-999999	-999999	-999999	-999999	-999999	-999999	-999999	-999999	-999999	-999999	-999999	-999999	-999999	-999999	-999999	-999999	-999999	-999999	-999999	-999999	-999999	-999999	-999999	-999999	-999999	-999999	-999999	-999999	-999999	-999999	-999999	-999999	-999999	-999999	-999999	-999999	-999999	-999999	-999999	-999999	-999999	-999999	-999999	-999999	-999999	-999999	-999999
r_2753 :	999999	999999	999999	999999	999999	999999	999999	999999	999999	999999	999999	999999	999999	999999	999999	999999	999999	999999	999999	999999	999999	999999	999999	999999	999999	999999	999999	999999	999999	999999	999999	999999	999999	999999	999999	999999	999999	999999	999999	999999	999999	999999	999999	999999	999999	999999	999999	999999	999999
r_2754 :	999999	999999	999999	999999	999999	999999	999999	999999	999999	999999	999999	999999	999999	999999	999999	999999	999999	999999	999999	999999	-999999	-999999	999999	999999	999999	999999	999999	999999	999999	999999	999999	999999	999999	999999	999999	999999	999999	999999	999999	999999	999999	999999	999999	999999	999999	999999	999999	999999	999999
r_2755 :	-999999	-999999	-999999	-999999	-999999	-999999	-999999	-999999	-999999	-999999	-999999	-999999	-999999	-999999	-999999	-999999	-999999	-999999	-999999	-999999	999999	999999	-999999	-999999	-999999	-999999	-999999	-999999	-999999	-999999	-999999	-999999	-999999	-999999	-999999	-999999	-999999	-999999	-999999	-999999	-999999	-999999	-999999	-999999	-999999	-999999	-999999	-999999	-999999
r_2756 :	-999999	-999999	-999999	-999999	-999999	-999999	-999999	-999999	-999999	-999999	-999999	-999999	-999999	-999999	-999999	-999999	-999999	-999999	-999999	-999999	-999999	0	-999999	-999999	-999999	-999999	-999999	-999999	-999999	-999999	-999999	-999999	-999999	-999999	-999999	-999999	-999999	-999999	-999999	-999999	-999999	-999999	-999999	-999999	-999999	-999999	-999999	-999999	-999999
r_2757 :	999999	999999	999999	999999	999999	999999	999999	999999	999999	999999	999999	999999	999999	999999	999999	999999	999999	999999	999999	999999	999999	999999	999999	999999	999999	999999	999999	999999	999999	999999	999999	999999	999999	999999	999999	999999	999999	999999	999999	999999	999999	999999	999999	999999	999999	999999	999999	999999	999999
r_2758 :	-999999	999999	-999999	-999999	-999999	-999999	-999999	-999999	-999999	-999999	-999999	-999999	-999999	-999999	-999999	-999999	-999999	-999999	-999999	999999	999999	-999999	-999999	-999999	-999999	-999999	-999999	-999999	-999999	-999999	-999999	999999	-999999	-999999	-999999	-999999	-999999	-999999	-999999	-999999	-999999	-999999	-999999	-999999	-999999	-999999	-999999	-999999	-999999
r_2759 :	999999	-999999	999999	999999	999999	999999	999999	999999	999999	999999	999999	999999	999999	999999	999999	999999	999999	999999	999999	-999999	-999999	0	999999	999999	999999	999999	999999	999999	999999	999999	999999	-999999	999999	999999	999999	999999	999999	999999	999999	999999	999999	999999	999999	999999	999999	999999	999999	999999	999999
r_2760 :	-999999	999999	-999999	-999999	-999999	-999999	-999999	-999999	-999999	-999999	-999999	-999999	-999999	-999999	-999999	-999999	-999999	-999999	-999999	999999	-999999	-999999	-999999	-999999	-999999	-999999	-999999	-999999	-999999	-999999	-999999	999999	-999999	-999999	-999999	-999999	-999999	-999999	-999999	-999999	-999999	-999999	-999999	-999999	-999999	-999999	-999999	-999999	-999999
r_2761 :	999999	999999	999999	999999	999999	999999	999999	999999	999999	999999	999999	999999	999999	999999	999999	999999	999999	999999	999999	999999	999999	999999	999999	999999	999999	999999	999999	999999	999999	999999	999999	999999	999999	999999	999999	999999	999999	999999	999999	999999	999999	999999	999999	999999	999999	999999	999999	999999	999999
r_2762 :	-999999	-999999	-999999	-999999	-999999	-999999	-999999	-999999	-999999	-999999	-999999	-999999	-999999	-999999	-999999	-999999	-999999	-999999	-999999	-999999	-999999	999999	-999999	-999999	-999999	-999999	-999999	-999999	-999999	-999999	-999999	-999999	-999999	-999999	-999999	-999999	-999999	-999999	-999999	-999999	-999999	-999999	-999999	-999999	-999999	-999999	-999999	-999999	-999999
r_2763 :	999999	-999999	999999	999999	999999	999999	999999	999999	999999	999999	999999	999999	999999	999999	999999	999999	999999	999999	999999	-999999	999999	-999999	999999	999999	999999	999999	999999	999999	999999	999999	999999	-999999	999999	999999	999999	999999	999999	999999	999999	999999	999999	999999	999999	999999	999999	999999	999999	999999	999999
r_2764 :	999999	-999999	999999	999999	999999	999999	999999	999999	999999	999999	999999	999999	999999	999999	999999	999999	999999	999999	999999	-999999	999999	-999999	999999	999999	999999	999999	999999	999999	999999	999999	999999	-999999	999999	999999	999999	999999	999999	999999	999999	999999	500000	999999	999999	999999	999999	999999	999999	999999	999999
r_2765 :	999999	999999	999999	999999	999999	999999	999999	999999	999999	999999	999999	999999	999999	999999	999999	999999	999999	999999	999999	999999	999999	999999	999999	999999	999999	999999	999999	999999	999999	999999	999999	999999	999999	999999	999999	999999	999999	999999	999999	999999	999999	999999	999999	999999	999999	999999	999999	999999	999999
r_2766 :	-999999	-999999	-999999	-999999	-999999	-999999	-999999	-999999	-999999	-999999	-999999	-999999	-999999	-999999	-999999	-999999	-999999	-999999	-999999	-999999	-999999	-999999	-999999	-999999	-999999	-999999	-999999	-999999	-999999	-999999	-999999	-999999	-999999	-999999	-999999	-999999	-999999	-999999	-999999	-999999	-999999	-999999	-999999	-999999	-999999	-999999	-999999	-999999	-999999
r_2767 :	-999999	999999	-999999	-999999	-999999	-999999	-999999	-999999	-999999	-999999	-999999	-999999	-999999	-999999	-999999	-999999	-999999	-999999	-999999	999999	-999999	999999	-999999	-999999	-999999	-999999	-999999	-999999	-999999	-999999	-999999	999999	-999999	-999999	-999999	-999999	-999999	-999999	-999999	-999999	-999999	-999999	-999999	-999999	-999999	-999999	-999999	-999999	-999999
r_2768 :	-999999	999999	-999999	-999999	-999999	-999999	-999999	-999999	-999999	-999999	-999999	-999999	-999999	-999999	-999999	-999999	-999999	-999999	-999999	999999	-999999	-999999	-999999	-999999	-999999	-999999	-999999	-999999	-999999	-999999	-999999	999999	-999999	-999999	-999999	-999999	-999999	-999999	-999999	-999999	-999999	-999999	-999999	-999999	-999999	-999999	-999999	-999999	-999999
r_2769 :	-999999	-999999	-999999	-999999	-999999	-999999	-999999	-999999	-999999	-999999	-999999	-999999	-999999	-999999	-999999	-999999	-999999	-999999	-999999	-999999	999999	999999	-999999	-999999	-999999	-999999	-999999	-999999	-999999	-999999	-999999	-999999	-999999	-999999	-999999	-999999	-999999	-999999	-999999	-999999	-500000	-999999	-999999	-999999	-999999	-999999	-999999	-999999	-999999
r_2770 :	999999	-999999	999999	999999	999999	999999	999999	999999	999999	999999	999999	999999	999999	999999	999999	999999	999999	999999	999999	-999999	-999999	-999999	999999	999999	999999	999999	999999	999999	999999	999999	999999	-999999	999999	999999	999999	999999	999999	999999	999999	999999	999999	999999	999999	999999	999999	999999	999999	999999	999999
r_2771 :	999999	999999	999999	999999	999999	999999	999999	999999	999999	999999	999999	999999	999999	999999	999999	999999	999999	999999	999999	999999	999999	999999	999999	999999	999999	999999	999999	999999	999999	999999	999999	999999	999999	999999	999999	999999	999999	999999	999999	999999	999999	999999	999999	999999	999999	999999	999999	999999	999999
r_2772 :	-999999	-999999	-999999	-999999	-999999	-999999	-999999	-999999	-999999	-999999	-999999	-999999	-999999	-999999	-999999	-999999	-999999	-999999	-999999	-999999	-999999	-999999	-999999	-999999	-999999	-999999	-999999	-999999	-999999	-999999	-999999	-999999	-999999	-999999	-999999	-999999	-999999	-999999	-999999	-999999	-999999	-999999	-999999	-999999	-999999	-999999	-999999	-999999	-999999
r_2773 :	999999	999999	999999	999999	999999	999999	999999	999999	999999	999999	999999	999999	999999	999999	999999	999999	999999	999999	999999	999999	999999	999999	999999	999999	999999	999999	999999	999999	999999	999999	999999	999999	999999	999999	999999	999999	999999	999999	999999	999999	999999	999999	999999	999999	999999	999999	999999	999999	999999
r_2774 :	-999999	999999	-999999	-999999	-999999	-999999	-999999	-999999	-999999	-999999	-999999	-999999	-999999	-999999	-999999	-999999	-999999	-999999	-999999	999999	-999999	-999999	-999999	-999999	-999999	-999999	-999999	-999999	-999999	-999999	-999999	999999	-999999	-999999	-999999	-999999	-999999	-999999	-999999	-999999	-999999	-999999	-999999	-999999	-999999	-999999	-999999	-999999	-999999
r_2775 :	999999	-999999	999999	999999	999999	999999	999999	999999	999999	999999	999999	999999	999999	999999	999999	999999	999999	999999	999999	-999999	999999	999999	999999	999999	999999	999999	999999	999999	999999	999999	999999	-999999	999999	999999	999999	999999	999999	999999	999999	999999	999999	999999	999999	999999	999999	999999	999999	999999	999999
r_2776 :	999999	999999	999999	999999	999999	999999	999999	999999	999999	999999	999999	999999	999999	999999	999999	999999	999999	999999	0	999999	-999999	-999999	999999	999999	999999	999999	999999	999999	999999	999999	999999	999999	999999	0	-999999	0	999999	0	999999	999999	-999999	999999	999999	999999	-999999	999999	-999999	999999	0
r_2777 :	999999	999999	999999	999999	999999	999999	999999	999999	999999	999999	999999	999999	999999	999999	999999	999999	999999	999999	999999	999999	999999	999999	999999	999999	999999	999999	999999	999999	999999	999999	999999	999999	999999	999999	999999	0	999999	0	999999	999999	999999	999999	999999	999999	999999	999999	999999	999999	999999
r_2778 :	-999999	-999999	-999999	-999999	-999999	-999999	-999999	-999999	-999999	-999999	-999999	-999999	-999999	-999999	-999999	-999999	-999999	-999999	-999999	-999999	999999	-999999	-999999	-999999	-999999	-999999	-999999	-999999	-999999	-999999	-999999	-999999	-999999	-999999	-999999	-999999	-999999	-999999	-999999	-999999	-999999	-999999	-999999	-999999	-999999	-999999	-999999	-999999	-999999
r_2779 :	-999999	-999999	-999999	-999999	-999999	-999999	-999999	-999999	-999999	-999999	-999999	-999999	-999999	-999999	-999999	-999999	-999999	-999999	0	-999999	-999999	999999	-999999	-999999	-999999	-999999	-999999	-999999	-999999	-999999	-999999	-999999	-999999	0	999999	999999	-999999	999999	-999999	-999999	999999	-999999	-999999	-999999	999999	-999999	999999	-999999	0
r_2780 :	-999999	999999	-999999	-999999	-999999	-999999	-999999	-999999	-999999	-999999	-999999	-999999	-999999	-999999	-999999	-999999	-999999	-999999	-999999	999999	-999999	-999999	-999999	-999999	-999999	-999999	-999999	-999999	-999999	-999999	-999999	999999	-999999	-999999	-999999	-999999	-999999	-999999	-999999	-999999	-999999	-999999	-999999	-999999	-999999	-999999	-999999	-999999	-999999
r_2781 :	999999	999999	999999	999999	999999	999999	999999	999999	999999	999999	999999	999999	999999	999999	999999	999999	999999	999999	999999	999999	999999	999999	999999	999999	999999	999999	999999	999999	999999	999999	999999	999999	999999	999999	999999	999999	999999	999999	999999	999999	999999	999999	999999	999999	999999	999999	999999	999999	999999
r_2782 :	-999999	-999999	-999999	-999999	-999999	-999999	-999999	-999999	-999999	-999999	-999999	-999999	-999999	-999999	-999999	-999999	-999999	-999999	-999999	-999999	-999999	999999	-999999	-999999	-999999	-999999	-999999	-999999	-999999	-999999	-999999	-999999	-999999	-999999	-999999	-999999	-999999	-999999	-999999	-999999	-999999	-999999	-999999	-999999	-999999	-999999	-999999	-999999	-999999
r_2783 :	999999	-999999	999999	999999	999999	999999	999999	999999	999999	999999	999999	999999	999999	999999	999999	999999	999999	999999	999999	-999999	999999	-999999	999999	999999	999999	999999	999999	999999	999999	999999	999999	-999999	999999	999999	999999	999999	999999	999999	999999	999999	999999	999999	999999	999999	999999	999999	999999	999999	999999
r_2784 :	999999	-999999	999999	999999	999999	999999	999999	999999	999999	999999	999999	999999	999999	999999	999999	999999	999999	999999	999999	-999999	-999999	-999999	999999	999999	999999	999999	999999	999999	999999	999999	999999	-999999	999999	999999	999999	999999	999999	999999	999999	999999	999999	999999	999999	999999	999999	999999	999999	999999	999999
r_2785 :	999999	999999	999999	999999	999999	999999	999999	999999	999999	999999	999999	999999	999999	999999	999999	999999	999999	999999	999999	999999	999999	999999	999999	999999	999999	999999	999999	999999	999999	999999	999999	999999	999999	999999	999999	999999	999999	999999	999999	999999	999999	999999	999999	999999	999999	999999	999999	999999	999999
r_2786 :	-999999	999999	-999999	-999999	-999999	-999999	-999999	-999999	-999999	-999999	-999999	-999999	-999999	-999999	-999999	-999999	-999999	-999999	-999999	999999	-999999	-999999	-999999	-999999	-999999	-999999	-999999	-999999	-999999	-999999	-999999	999999	-999999	-999999	-999999	-999999	-999999	-999999	-999999	-999999	-999999	-999999	-999999	-999999	-999999	-999999	-999999	-999999	-999999
r_2787 :	-999999	-999999	-999999	-999999	-999999	-999999	-999999	-999999	-999999	-999999	-999999	-999999	-999999	-999999	-999999	-999999	-999999	-999999	-999999	-999999	999999	999999	-999999	-999999	-999999	-999999	-999999	-999999	-999999	-999999	-999999	-999999	-999999	-999999	-999999	-999999	-999999	-999999	-999999	-999999	-999999	-999999	-999999	-999999	-999999	-999999	-999999	-999999	-999999
r_2788 :	-999999	-999999	-999999	-999999	-999999	-999999	-999999	-999999	-999999	-999999	-999999	-999999	-999999	-999999	-999999	-999999	-999999	-999999	-999999	-999999	999999	-999999	-999999	-999999	-999999	-999999	-999999	-999999	-999999	-999999	-999999	-999999	-999999	-999999	-999999	-999999	-999999	-999999	-999999	-999999	-999999	-999999	-999999	-999999	-999999	-999999	-999999	-999999	-999999
r_2789 :	999999	999999	999999	999999	999999	999999	999999	999999	999999	999999	999999	999999	999999	999999	999999	999999	999999	999999	999999	999999	999999	999999	999999	999999	999999	999999	999999	999999	999999	999999	999999	999999	999999	999999	999999	999999	999999	999999	999999	999999	999999	999999	999999	999999	999999	999999	999999	999999	999999
r_2790 :	999999	-999999	999999	999999	999999	999999	999999	999999	999999	999999	999999	999999	999999	999999	999999	999999	999999	999999	999999	-999999	-999999	-999999	999999	999999	999999	999999	999999	999999	999999	999999	999999	-999999	999999	999999	999999	999999	999999	999999	999999	999999	0	999999	999999	999999	999999	999999	999999	999999	999999
r_2791 :	-999999	999999	-999999	-999999	-999999	-999999	-999999	-999999	-999999	-999999	-999999	-999999	-999999	-999999	-999999	-999999	-999999	-999999	-999999	999999	-999999	999999	-999999	-999999	-999999	-999999	-999999	-999999	-999999	-999999	-999999	999999	-999999	-999999	-999999	-999999	-999999	-999999	-999999	-999999	0	-999999	-999999	-999999	-999999	-999999	-999999	-999999	-999999
r_2792 :	-999999	999999	-999999	-999999	-999999	-999999	-999999	-999999	-999999	-999999	-999999	-999999	-999999	-999999	-999999	-999999	-999999	-999999	-999999	999999	-999999	-999999	-999999	-999999	-999999	-999999	-999999	-999999	-999999	-999999	-999999	999999	-999999	-999999	-999999	-999999	-999999	-999999	-999999	-999999	-999999	-999999	-999999	-999999	-999999	-999999	-999999	-999999	-999999
r_2793 :	999999	999999	999999	999999	999999	999999	999999	999999	999999	999999	999999	999999	999999	999999	999999	999999	999999	999999	999999	999999	999999	999999	999999	999999	999999	999999	999999	999999	999999	999999	999999	999999	999999	999999	999999	999999	999999	999999	999999	999999	999999	999999	999999	999999	999999	999999	999999	999999	999999
r_2794 :	-999999	-999999	-999999	-999999	-999999	-999999	-999999	-999999	-999999	-999999	-999999	-999999	-999999	-999999	-999999	-999999	-999999	-999999	-999999	-999999	-999999	-999999	-999999	-999999	-999999	-999999	-999999	-999999	-999999	-999999	-999999	-999999	-999999	-999999	-999999	-999999	-999999	-999999	-999999	-999999	-999999	-999999	-999999	-999999	-999999	-999999	-999999	-999999	-999999
r_2795 :	999999	-999999	999999	999999	999999	999999	999999	999999	999999	999999	999999	999999	999999	999999	999999	999999	999999	999999	999999	-999999	999999	999999	999999	999999	999999	999999	999999	999999	999999	999999	999999	-999999	999999	999999	999999	999999	999999	999999	999999	999999	999999	999999	999999	999999	999999	999999	999999	999999	999999
r_2796 :	999999	999999	0	999999	999999	999999	999999	999999	999999	999999	999999	999999	999999	999999	999999	0	0	999999	999999	999999	-999999	-999999	999999	999999	999999	999999	999999	999999	999999	999999	999999	999999	0	999999	999999	0	999999	0	999999	999999	999999	999999	999999	0	999999	0	999999	999999	0
r_2797 :	-999999	-999999	-999999	-999999	-999999	-999999	-999999	-999999	-999999	-999999	-999999	-999999	-999999	-999999	-999999	-999999	-999999	-999999	-999999	-999999	999999	999999	-999999	-999999	-999999	-999999	-999999	-999999	-999999	-999999	-999999	-999999	-999999	-999999	-999999	-999999	-999999	-999999	-999999	-999999	-999999	-999999	-999999	-999999	-999999	-999999	-999999	-999999	-999999
r_2798 :	999999	999999	999999	999999	999999	999999	999999	999999	999999	999999	999999	999999	999999	999999	999999	999999	999999	999999	999999	999999	999999	999999	999999	999999	999999	999999	999999	999999	999999	999999	999999	999999	999999	999999	999999	999999	999999	999999	999999	999999	999999	999999	999999	999999	999999	999999	999999	999999	999999
r_2799 :	-999999	-999999	0	-999999	-999999	-999999	-999999	-999999	-999999	-999999	-999999	-999999	-999999	-999999	-999999	0	0	-999999	-999999	-999999	-999999	-999999	-999999	-999999	-999999	-999999	-999999	-999999	-999999	-999999	-999999	-999999	0	-999999	-999999	0	-999999	0	-999999	-999999	-999999	-999999	-999999	0	-999999	0	-999999	-999999	0
r_2800 :	-999999	999999	-999999	-999999	-999999	-999999	-999999	-999999	-999999	-999999	-999999	-999999	-999999	-999999	-999999	-999999	-999999	-999999	-999999	999999	-999999	999999	-999999	-999999	-999999	-999999	-999999	-999999	-999999	-999999	-999999	999999	-999999	-999999	-999999	-999999	-999999	-999999	-999999	-999999	-999999	-999999	-999999	-999999	-999999	-999999	-999999	-999999	-999999
r_2801 :	-999999	999999	-999999	-999999	-999999	-999999	-999999	-999999	-999999	-999999	-999999	-999999	-999999	-999999	-999999	-999999	-999999	-999999	-999999	999999	-999999	-999999	-999999	-999999	-999999	-999999	-999999	-999999	-999999	-999999	-999999	999999	-999999	-999999	-999999	-999999	-999999	-999999	-999999	-999999	-999999	-999999	-999999	-999999	-999999	-999999	-999999	-999999	-999999
r_2802 :	999999	-999999	999999	999999	999999	999999	999999	999999	999999	999999	999999	999999	999999	999999	999999	999999	999999	999999	999999	-999999	999999	-999999	999999	999999	999999	999999	999999	999999	999999	999999	999999	-999999	999999	999999	999999	999999	999999	999999	999999	999999	999999	999999	999999	999999	999999	999999	999999	999999	999999
r_2803 :	999999	-999999	999999	999999	999999	999999	999999	999999	999999	999999	999999	999999	999999	999999	999999	999999	999999	999999	999999	-999999	999999	999999	999999	999999	999999	999999	999999	999999	999999	999999	999999	-999999	999999	999999	999999	999999	999999	999999	999999	999999	999999	999999	999999	999999	999999	999999	999999	999999	999999
r_2804 :	-999999	-999999	-999999	-999999	0	-999999	-999999	-999999	-999999	-999999	-999999	-999999	-999999	-999999	-999999	-999999	-999999	-999999	-999999	-999999	-999999	-999999	-999999	-999999	-999999	-999999	-999999	-999999	-999999	-999999	-999999	-999999	-999999	-999999	-999999	-999999	-999999	-999999	-999999	-999999	-999999	-999999	-999999	-999999	-999999	-999999	-999999	-999999	-999999
r_2805 :	999999	999999	999999	999999	0	999999	999999	999999	999999	999999	999999	999999	999999	999999	999999	999999	999999	999999	999999	999999	999999	999999	999999	999999	999999	999999	999999	999999	999999	999999	999999	999999	999999	999999	999999	999999	999999	999999	999999	999999	999999	999999	999999	999999	999999	999999	999999	999999	999999
r_2806 :	-999999	-999999	-999999	-999999	-999999	-999999	-999999	-999999	-999999	-999999	-999999	-999999	-999999	-999999	-999999	-999999	-999999	-999999	-999999	0	-999999	999999	-999999	-999999	-999999	-999999	-999999	-999999	-999999	-999999	-999999	-999999	-999999	-999999	-999999	-999999	-999999	-999999	-999999	-999999	-999999	-999999	-999999	-999999	-999999	-999999	-999999	-999999	-999999
r_2807 :	999999	999999	999999	999999	999999	999999	999999	999999	999999	999999	999999	999999	999999	999999	999999	999999	999999	999999	999999	0	999999	-999999	999999	999999	999999	999999	999999	999999	999999	999999	999999	999999	999999	999999	999999	999999	999999	999999	999999	999999	999999	999999	999999	999999	999999	999999	999999	999999	999999
r_2808 :	999999	999999	999999	999999	999999	999999	999999	999999	999999	999999	999999	999999	999999	999999	999999	999999	999999	999999	999999	999999	999999	999999	999999	999999	999999	999999	999999	999999	999999	999999	999999	999999	999999	999999	999999	999999	999999	999999	999999	999999	999999	999999	999999	999999	999999	999999	999999	999999	999999
r_2809 :	-999999	-999999	-999999	-999999	-999999	-999999	-999999	-999999	-999999	-999999	-999999	-999999	-999999	-999999	-999999	-999999	-999999	-999999	-999999	-999999	999999	-999999	-999999	-999999	-999999	-999999	-999999	-999999	-999999	-999999	-999999	-999999	-999999	-999999	-999999	-999999	-999999	-999999	-999999	-999999	-999999	-999999	-999999	-999999	-999999	-999999	-999999	-999999	-999999
r_2810 :	0	-999999	0	0	0	0	0	0	0	0	0	0	0	0	0	0	0	0	0	-999999	-999999	999999	0	0	0	0	0	0	0	0	0	-999999	0	0	-999999	0	0	0	0	0	-999999	0	0	-999999	-999999	-999999	-999999	0	0
r_2811 :	0	999999	0	0	0	0	0	0	0	0	0	0	0	0	0	0	0	0	0	999999	-999999	-999999	0	0	0	0	0	0	0	0	0	999999	0	0	999999	0	0	0	0	0	999999	0	0	999999	999999	999999	999999	0	0
r_2813 :	0	0	0	0	0	0	0	0	0	0	0	0	0	0	0	0	0	0	0	0	0	0	0	0	0	0	0	0	0	0	0	0	0	0	0	0	0	0	0	0	0	0	0	0	0	0	0	0	0
r_2816 :	0	0	0	0	0	0	0	0	0	0	0	0	0	0	0	0	0	0	0	0	0	0	0	0	0	0	0	0	0	0	0	0	0	0	0	0	0	0	0	0	0	0	0	0	0	0	0	0	0
r_2820 :	0	0	0	0	0	0	0	0	0	0	0	0	0	0	0	249976	0	0	0	0	0	0	0	0	0	0	0	0	0	0	0	0	0	0	0	0	0	0	0	0	0	0	0	0	0	0	0	0	0
r_2822 :	0	0	0	0	0	0	0	0	0	0	0	0	0	0	0	0	0	0	0	0	0	0	0	0	0	0	0	0	0	0	0	0	0	0	0	0	0	0	0	0	0	0	0	0	0	0	0	0	0
r_2824 :	0	0	0	0	0	0	0	249998	0	0	0	0	0	0	249975	0	249977	249982	0	0	0	0	0	0	0	249976	0	0	0	0	249977	0	0	0	249975	0	0	0	0	0	249980	0	0	0	249974	249986	249989	0	249986
r_2825 :	0	0	0	0	0	0	0	0	0	0	0	0	0	0	0	0	0	0	0	0	0	0	0	0	0	0	0	0	0	0	0	0	0	0	0	0	0	0	0	0	0	0	0	0	0	0	0	0	0
r_2826 :	0	0	0	0	0	0	0	0	0	0	0	0	0	0	0	0	0	0	0	0	0	0	0	0	0	0	0	0	0	0	0	0	0	0	0	0	0	0	0	0	0	0	0	0	0	0	0	0	0
r_2845 :	0	0	0	0	0	0	0	0	0	0	0	0	0	0	0	0	0	0	0	0	0	0	0	0	0	0	0	0	0	0	0	0	0	0	0	0	0	0	0	0	0	0	0	0	0	0	0	0	0
r_2846 :	0	0	0	0	0	0	0	0	0	0	0	0	0	0	0	0	0	0	0	0	124987	0	0	0	0	0	0	0	0	0	0	0	0	0	0	0	0	0	0	0	0	0	0	0	0	0	0	0	0
r_2853 :	0	0	0	0	0	0	0	0	0	0	0	0	0	0	0	0	0	0	0	0	0	0	0	0	0	0	0	0	0	0	0	0	0	0	0	0	0	0	0	0	0	0	0	0	0	0	0	0	0
r_2859 :	0	0	0	0	0	0	0	0	0	0	0	0	0	0	0	0	0	0	0	0	0	0	0	0	0	0	0	0	0	0	0	0	0	0	0	0	0	0	0	0	0	0	0	0	0	0	0	0	0
r_2861 :	0	0	0	0	0	0	0	0	0	0	0	0	0	0	0	0	0	0	0	0	0	0	0	0	0	0	0	0	0	0	0	0	0	0	0	0	0	0	0	0	0	0	0	0	0	0	0	0	0
r_2862 :	0	0	0	0	0	0	0	0	0	0	0	0	0	0	0	0	0	0	0	0	124987	0	0	0	0	0	0	0	0	0	0	0	0	0	0	0	0	0	0	0	0	0	0	0	0	0	0	0	0
r_2871 :	0	0	0	0	0	0	0	0	0	0	0	0	0	0	0	0	0	0	0	0	0	0	0	0	0	0	0	0	0	0	0	0	0	0	0	0	0	0	0	0	0	0	0	0	0	0	0	0	0
r_2883 :	0	0	0	0	0	0	0	0	0	0	0	0	0	0	0	0	0	0	0	0	0	0	0	0	0	0	0	0	0	0	0	0	0	0	0	0	0	0	0	0	0	0	0	0	0	0	0	0	0
r_2884 :	-999999	-999999	-999999	-999999	-999999	-999999	-999999	-999999	-999999	-999999	-999999	-999999	-999999	-999999	-999999	-999999	-999999	-999999	-999999	-999999	-999999	-999999	-999999	-999999	-999999	-999999	-999999	-999999	-999999	-999999	-999999	-999999	-999999	-999999	-999999	-999999	-999999	-999999	-999999	-999999	-999999	-999999	-999999	-999999	-999999	-999999	-999999	-999999	-999999
r_2885 :	-999999	999999	-999999	-999999	-999999	-999999	-999999	-999999	-999999	-999999	-999999	-999999	-999999	-999999	-999999	-999999	-999999	-999999	-999999	999999	-999999	-999999	-999999	-999999	-999999	-999999	-999999	-999999	-999999	-999999	-999999	999999	-999999	-999999	-999999	-999999	-999999	-999999	-999999	-999999	-999999	-999999	-999999	-999999	-999999	-999999	-999999	-999999	-999999
r_2886 :	-999999	-999999	-999999	-999999	-999999	-999999	-999999	-999999	-999999	-999999	-999999	-999999	-999999	-999999	-999999	-999999	-999999	-999999	-999999	-999999	-999999	-999999	-999999	-999999	-999999	-999999	-999999	-999999	-999999	-999999	-999999	-999999	-999999	-999999	-999999	-999999	-999999	-999999	-999999	999999	0.0002865	-999999	-999999	-999999	-999999	-999999	-999999	-999999	-999999
r_2887 :	-999999	-999999	-999999	-999999	-999999	-999999	-999999	-999999	-999999	-999999	-999999	-999999	-999999	-999999	-999999	-999999	-999999	-999999	-999999	0.0003361	999999	999999	-999999	-999999	-999999	-999999	-999999	-999999	-999999	-999999	-999999	-999999	-999999	-999999	999999	-999999	-999999	999999	-999999	-999999	999999	-999999	-999999	-999999	999999	-999999	999999	-999999	-999999
r_2888 :	-999999	-999999	-999999	-999999	-999999	-999999	-999999	-999999	-999999	-999999	-999999	-999999	-999999	-999999	-999999	-999999	-999999	-999999	-999999	-999999	-999999	-999999	-999999	-999999	-999999	-999999	-999999	-999999	-999999	-999999	-999999	-999999	-999999	-999999	-999999	-999999	-999999	-999999	-999999	-999999	-999999	-999999	-999999	-999999	-999999	-999999	-999999	-999999	-999999
r_2889 :	-999999	-999999	-999999	-999999	-999999	-999999	-999999	-999999	-999999	-999999	-999999	-999999	-999999	-999999	-999999	-999999	-999999	-999999	-999999	-999999	-999999	-999999	-999999	-999999	-999999	-999999	-999999	-999999	-999999	-999999	-999999	-999999	-999999	-999999	-999999	-999999	-999999	-999999	-999999	-999999	-999999	-999999	-999999	-999999	-999999	-999999	-999999	-999999	-999999
r_2890 :	999999	999999	999999	999999	999999	999999	999999	999999	999999	999999	999999	999999	999999	999999	999999	999999	999999	999999	999999	999999	999999	-999999	999999	999999	999999	999999	999999	999999	999999	999999	999999	999999	999999	999999	-999999	999999	999999	999999	999999	999999	-999999	999999	999999	999999	-999999	999999	-999999	999999	999999
r_2891 :	-999999	-999999	-999999	-999999	-999999	-999999	-999999	-999999	-999999	-999999	-999999	-999999	-999999	-999999	-999999	-999999	-999999	-999999	-999999	-999999	-999999	-999999	-999999	-999999	-999999	-999999	-999999	-999999	-999999	-999999	-999999	-999999	-999999	-999999	999999	-999999	-999999	-999999	-999999	-999999	999999	-999999	-999999	-999999	999999	-999999	999999	-999999	-999999
r_2892 :	-999999	-999999	-999999	-999999	-999999	-999999	-999999	-999999	-999999	-999999	-999999	-999999	-999999	-999999	-999999	-999999	-999999	-999999	-999999	-999999	999999	-999999	-999999	-999999	-999999	-999999	-999999	-999999	-999999	-999999	-999999	-999999	-999999	-999999	999999	-999999	-999999	-999999	-999999	-999999	999999	-999999	-999999	-999999	999999	-999999	999999	-999999	-999999
r_2893 :	-999999	-999999	999999	-999999	-999999	-999999	-999999	-999999	-999999	-999999	-999999	-999999	-999999	-999999	-999999	-999999	-999999	-999999	-999999	-999999	-999999	-999999	999999	-999999	-999999	-999999	-999999	-999999	-999999	-999999	-999999	-999999	999999	-999999	-999999	-0.001	-999999	-999999	-999999	999999	-999999	-999999	-999999	999999	-999999	-999999	-999999	-999999	-999999
r_2894 :	999999	999999	-999999	999999	999999	999999	999999	999999	999999	999999	999999	999999	999999	999999	999999	999999	999999	999999	999999	999999	-999999	999999	-999999	999999	999999	999999	999999	999999	999999	999999	999999	999999	-999999	999999	-999999	0.002	999999	999999	999999	-999999	-999999	999999	999999	-999999	-999999	999999	-999999	999999	999999
r_2895 :	-999999	-999999	-999999	-999999	-999999	-999999	-999999	-999999	-999999	-999999	-999999	-999999	-999999	-999999	-999999	-999999	-999999	-999999	-999999	-999999	-999999	-999999	-999999	-999999	-999999	-999999	-999999	-999999	-999999	-999999	-999999	-999999	-999999	-999999	999999	-999999	-999999	-999999	-999999	-999999	999999	-999999	-999999	-999999	999999	-999999	999999	-999999	-999999
r_2896 :	-999999	-999999	-999999	-999999	-999999	-999999	-999999	-999999	-999999	-999999	-999999	-999999	-999999	-999999	-999999	-999999	-999999	-999999	-999999	-999999	-999999	-999999	-999999	-999999	-999999	-999999	-999999	-999999	-999999	-999999	-999999	-999999	-999999	-999999	-999999	-999999	-999999	-999999	-999999	-999999	-999999	-999999	-999999	-999999	-999999	-999999	-999999	-999999	-999999
r_2897 :	-999999	-999999	-999999	-999999	-999999	-999999	-999999	-999999	-999999	-999999	-999999	-999999	-999999	-999999	-999999	-999999	-999999	-999999	-999999	-999999	-999999	-999999	-999999	-999999	-999999	-999999	-999999	-999999	-999999	-999999	-999999	-999999	-999999	-999999	-999999	-999999	-999999	-999999	-999999	-999999	-999999	-999999	-999999	-999999	-999999	-999999	-999999	-999999	-999999
r_2898 :	999999	-999999	999999	999999	999999	999999	999999	999999	999999	999999	999999	999999	999999	999999	999999	999999	999999	999999	999999	-999999	999999	999999	999999	999999	999999	999999	999999	999999	999999	999999	999999	-999999	999999	999999	-999999	999999	999999	999999	999999	999999	-999999	999999	999999	999999	-999999	999999	-999999	999999	999999
r_2899 :	-875011	-999999	-875009	-875011	-875003	-875005	-875008	-999999	-875003	-875012	-875009	-875012	-875009	-875011	-999999	-999999	-999999	-999999	-875007	-999999	-999999	-999999	-999999	-875006	-875000	-999999	-875007	-875012	-875011	-874999	-999999	-999999	-875009	-875010	-999999	-999999	-875002	-999999	-875013	-999999	-999999	-875009	-875009	-875006	-999999	-999999	-999999	-875006	-999999
r_2900 :	-999999	-999999	0	-999999	-999999	-999999	-999999	-999999	-999999	-999999	-999999	-999999	-999999	-999999	-999999	-999999	-999999	-999999	-999999	-999999	-999999	999999	0	-999999	-999999	-999999	-999999	-999999	-999999	-999999	-999999	-999999	0	999999	-999999	-999999	-0.0007699	-999999	-0.0007699	-999999	-999999	-999999	-999999	-0.0005421	-999999	-999999	-999999	-999999	-999999
r_2901 :	999999	-999999	0	999999	999999	999999	999999	999999	999999	999999	999999	999999	999999	999999	999999	999999	999999	999999	999999	-999999	999999	999999	999999	999999	999999	999999	999999	999999	999999	999999	999999	-999999	0	999999	999999	999999	999999	999999	999999	0	999999	999999	999999	999999	999999	999999	999999	999999	999999
r_2902 :	999999	-999999	999999	999999	999999	999999	999999	999999	999999	999999	999999	999999	999999	999999	999999	999999	999999	999999	999999	-999999	999999	999999	999999	999999	999999	999999	999999	999999	999999	999999	999999	-999999	999999	999999	-999999	999999	999999	999999	999999	999999	-999999	999999	999999	999999	-999999	999999	-999999	999999	999999
r_2903 :	-999999	-999999	-999999	-999999	-999999	-999999	-999999	-999999	-999999	-999999	-999999	-999999	-999999	-999999	-999999	-999999	-999999	-999999	-999999	-999999	-999999	-999999	-999999	-999999	-999999	-999999	-999999	-999999	-999999	-999999	-999999	-999999	-999999	-999999	999999	-999999	-999999	-999999	-999999	-999999	999999	-999999	-999999	-999999	999999	-999999	999999	-999999	-999999
r_2904 :	0	999999	875009	0	0	0	0	0	0	0	0	0	0	0	0	999999	0	0	0	999999	-999999	-999999	-999999	0	0	0	0	0	0	0	0	999999	875009	-999999	999999	999999	875002	999999	875013	-999999	999999	0	0	-0.001	999999	999999	999999	0	999999
r_2905 :	999999	0	999999	999999	999999	999999	999999	999999	999999	999999	999999	999999	999999	999999	999999	999999	999999	999999	999999	999999	999999	-999999	999999	999999	999999	999999	999999	999999	999999	999999	999999	0	999999	999999	-999999	999999	999999	999999	999999	999999	-999999	999999	999999	999999	-999999	999999	-999999	999999	999999
r_2906 :	999999	-999999	999999	999999	999999	999999	999999	999999	999999	999999	999999	999999	999999	999999	999999	999999	999999	999999	999999	-999999	999999	999999	999999	999999	999999	999999	999999	999999	999999	999999	999999	-999999	999999	999999	999999	999999	999999	999999	999999	999999	999999	999999	999999	999999	999999	999999	999999	999999	999999
r_2907 :	-999999	0	-999999	-999999	-999999	-999999	-999999	-999999	-999999	-999999	-999999	-999999	-999999	-999999	-999999	-999999	-999999	-999999	-999999	-999999	-999999	-999999	-999999	-999999	-999999	-999999	-999999	-999999	-999999	-999999	-999999	0	-999999	-999999	-999999	-999999	-999999	-999999	-999999	-999999	-999999	-999999	-999999	-999999	-999999	-999999	-999999	-999999	-999999
r_2908 :	999999	999999	-0.001	999999	999999	999999	999999	999999	999999	999999	999999	999999	999999	999999	999999	999999	999999	999999	999999	999999	-999999	-999999	0	999999	999999	999999	999999	999999	999999	999999	999999	999999	-0.001	-0.003	-999999	999999	0.0007699	999999	0.0007699	999999	-999999	999999	999999	0.0002865	-999999	999999	-999999	999999	999999
r_2909 :	999999	875010	999999	999999	999999	999999	999999	999999	999999	999999	999999	999999	999999	999999	999999	999999	999999	999999	999999	-124990	-999999	-999999	999999	999999	999999	999999	999999	999999	999999	999999	999999	875010	999999	999999	-999999	999999	999999	999999	999999	999999	-999999	999999	999999	999999	-999999	999999	-999999	999999	999999
r_2910 :	-999999	-999999	999999	-999999	-999999	-999999	-999999	-999999	-999999	-999999	-999999	-999999	-999999	-999999	-999999	-999999	-999999	-999999	-999999	-999999	999999	-999999	999999	-999999	-999999	-999999	-999999	-999999	-999999	-999999	-999999	-999999	999999	-999999	999999	-0.002	-999999	-999999	-999999	-999999	-0.0002865	-999999	-999999	999999	999999	-999999	999999	-999999	-999999
r_2911 :	999999	-999999	999999	999999	999999	999999	999999	999999	999999	999999	999999	999999	999999	999999	999999	999999	999999	999999	999999	-999999	-999999	-999999	999999	999999	999999	999999	999999	999999	999999	999999	999999	-999999	999999	999999	-999999	999999	999999	999999	999999	999999	-999999	999999	999999	999999	-999999	999999	-999999	999999	999999
r_2912 :	0	-999999	-875009	0	0.001	0	0	0	0	0.001	0	0.001	0	0.0007664	0	-999999	0	0	0	-999999	999999	999999	999999	0	0	0	0	0	0	0	0.001	-999999	-875009	999999	999999	-999999	-875002	-999999	-875013	999999	999999	0	0.001	0.001	999999	-999999	999999	0.001	-999999
r_2913 :	999999	999999	999999	999999	999999	999999	999999	999999	999999	999999	999999	999999	999999	999999	999999	999999	999999	999999	999999	999999	-999999	999999	999999	999999	999999	999999	999999	999999	999999	999999	999999	999999	999999	999999	-999999	999999	999999	999999	999999	999999	-999999	999999	999999	999999	-999999	999999	-999999	999999	999999
r_2914 :	-999999	999999	-999999	-999999	-999999	-999999	-999999	-999999	-999999	-999999	-999999	-999999	-999999	-999999	-999999	-999999	-999999	-999999	-999999	999999	-999999	-999999	-999999	-999999	-999999	-999999	-999999	-999999	-999999	-999999	-999999	999999	-999999	-999999	999999	-999999	-999999	-999999	-999999	-999999	999999	-999999	-999999	-999999	999999	-999999	999999	-999999	-999999
r_2915 :	0	0	875009	0	-0.001	0	0	0	0	-0.001	0	-0.001	0	-0.0007664	0	999999	0	0	0	999999	999999	-999999	-999999	0	0	0	0	0	0	0	-0.001	0	875009	-999999	-999999	999999	875002	999999	875013	-999999	-999999	0	-0.001	-0.001	-999999	999999	-999999	-0.001	999999
r_2916 :	-999999	999999	-999999	-999999	-999999	-999999	-999999	-999999	-999999	-999999	-999999	-999999	-999999	-999999	-999999	-999999	-999999	-999999	-999999	999999	-999999	-999999	-999999	-999999	-999999	-999999	-999999	-999999	-999999	-999999	-999999	999999	-999999	-999999	-999999	-999999	-999999	-999999	-999999	-999999	-999999	-999999	-999999	-999999	-999999	-999999	-999999	-999999	-999999
r_2917 :	999999	999999	999999	999999	999999	999999	999999	999999	999999	999999	999999	999999	999999	999999	999999	999999	999999	999999	999999	999999	999999	999999	999999	999999	999999	999999	999999	999999	999999	999999	999999	999999	999999	999999	999999	999999	999999	999999	999999	999999	999999	999999	999999	999999	999999	999999	999999	999999	999999
r_2918 :	-999999	999999	-999999	-999999	-999999	-999999	-999999	-999999	-999999	-999999	-999999	-999999	-999999	-999999	-999999	-999999	-999999	-999999	-999999	999999	-999999	-999999	-999999	-999999	-999999	-999999	-999999	-999999	-999999	-999999	-999999	999999	-999999	-999999	999999	-999999	-999999	-999999	-999999	-999999	999999	-999999	-999999	-999999	999999	-999999	999999	-999999	-999999
r_2919 :	-999999	999999	-999999	-999999	-999999	-999999	-999999	-999999	-999999	-999999	-999999	-999999	-999999	-999999	-999999	-999999	-999999	-999999	-999999	999999	999999	999999	-999999	-999999	-999999	-999999	-999999	-999999	-999999	-999999	-999999	999999	-999999	-999999	-999999	-999999	-999999	-999999	-999999	-999999	-999999	-999999	-999999	-999999	-999999	-999999	-999999	-999999	-999999
r_2920 :	999999	999999	999999	999999	999999	999999	999999	999999	999999	999999	999999	999999	999999	999999	999999	999999	999999	999999	999999	999999	999999	999999	999999	999999	999999	999999	999999	999999	999999	999999	999999	999999	999999	999999	-999999	999999	999999	999999	999999	999999	-999999	999999	999999	999999	-999999	999999	-999999	999999	999999
r_2921 :	-999999	999999	-999999	-999999	-999999	-999999	-999999	-999999	-999999	-999999	-999999	-999999	-999999	-999999	-999999	-999999	-999999	-999999	-999999	999999	999999	999999	-999999	-999999	-999999	-999999	-999999	-999999	-999999	-999999	-999999	999999	-999999	-999999	999999	-999999	-999999	-999999	-999999	-999999	999999	-999999	-999999	-999999	999999	-999999	999999	-999999	-999999
r_2922 :	-999999	-999999	-999999	-999999	-999999	-999999	-999999	-999999	-999999	-999999	-999999	-999999	-999999	-999999	-999999	-999999	-999999	-999999	-999999	-999999	-999999	999999	-999999	-999999	-999999	-999999	-999999	-999999	-999999	-999999	-999999	-999999	-999999	-999999	999999	-999999	-999999	-999999	-999999	-999999	999999	-999999	-999999	-999999	999999	-999999	999999	-999999	-999999
r_2923 :	999999	999999	999999	999999	999999	999999	999999	999999	999999	999999	999999	999999	999999	999999	999999	999999	999999	999999	999999	999999	999999	999999	999999	999999	999999	999999	999999	999999	999999	999999	999999	999999	999999	999999	999999	999999	999999	999999	999999	999999	999999	999999	999999	999999	999999	999999	999999	999999	999999
r_2924 :	999999	999999	999999	999999	999999	999999	999999	999999	999999	999999	999999	999999	999999	999999	999999	999999	999999	999999	999999	999999	999999	999999	999999	999999	999999	999999	999999	999999	999999	999999	999999	999999	999999	0.002	999999	999999	999999	999999	999999	999999	999999	999999	999999	999999	999999	999999	999999	999999	999999
r_2925 :	999999	-875010	0	999999	999999	999999	999999	999999	999999	999999	999999	999999	999999	999999	999999	999999	999999	999999	999999	124990	999999	999999	-999999	999999	999999	999999	999999	999999	999999	999999	999999	-875010	0	999999	999999	0.001	999999	999999	999999	0.0007699	999999	999999	999999	-999999	999999	999999	999999	999999	999999
r_2926 :	999999	999999	999999	999999	999999	999999	999999	999999	999999	999999	999999	999999	999999	999999	999999	999999	999999	999999	999999	999999	999999	999999	999999	999999	999999	999999	999999	999999	999999	999999	999999	999999	999999	999999	999999	999999	999999	999999	999999	999999	999999	999999	999999	999999	999999	999999	999999	999999	999999
r_2927 :	999999	999999	999999	999999	999999	999999	999999	999999	999999	999999	999999	999999	999999	999999	999999	999999	999999	999999	999999	999999	999999	-999999	999999	999999	999999	999999	999999	999999	999999	999999	999999	999999	999999	999999	-999999	999999	999999	999999	999999	999999	-999999	999999	999999	999999	-999999	999999	-999999	999999	999999
r_2928 :	999999	999999	999999	999999	999999	999999	999999	999999	999999	999999	999999	999999	999999	999999	999999	999999	999999	999999	999999	0	999999	999999	999999	999999	999999	999999	999999	999999	999999	999999	999999	999999	999999	999999	999999	999999	999999	999999	999999	999999	999999	999999	999999	999999	999999	999999	999999	999999	999999
r_2929 :	999999	999999	999999	999999	999999	999999	999999	999999	999999	999999	999999	999999	999999	999999	999999	999999	999999	999999	999999	999999	999999	0.001	999999	999999	999999	999999	999999	999999	999999	999999	999999	999999	999999	999999	999999	999999	999999	999999	999999	999999	999999	999999	999999	999999	999999	999999	999999	999999	999999
r_2930 :	-999999	999999	-999999	-999999	-999999	-999999	-999999	-999999	-999999	-999999	-999999	-999999	-999999	-999999	-999999	-999999	-999999	-999999	-999999	999999	999999	-999999	-999999	-999999	-999999	-999999	-999999	-999999	-999999	-999999	-999999	999999	-999999	-999999	999999	-999999	-999999	-999999	-999999	-999999	999999	-999999	-999999	-999999	999999	-999999	999999	-999999	-999999
r_2931 :	999999	999999	999999	999999	999999	999999	999999	999999	999999	999999	999999	999999	999999	999999	999999	999999	999999	999999	999999	999999	999999	999999	999999	999999	999999	999999	999999	999999	999999	999999	999999	999999	999999	999999	999999	999999	999999	999999	999999	999999	999999	999999	999999	999999	999999	999999	999999	999999	999999
r_2932 :	999999	-999999	999999	999999	999999	999999	999999	999999	999999	999999	999999	999999	999999	999999	999999	999999	999999	999999	999999	-999999	999999	999999	999999	999999	999999	999999	999999	999999	999999	999999	999999	-999999	999999	999999	999999	999999	999999	999999	999999	999999	999999	999999	999999	999999	999999	999999	999999	999999	999999
r_2933 :	-999999	-999999	-999999	-999999	-999999	-999999	-999999	-999999	-999999	-999999	-999999	-999999	-999999	-999999	-999999	-999999	-999999	-999999	-999999	-999999	-999999	-999999	-999999	-999999	-999999	-999999	-999999	-999999	-999999	-999999	-999999	-999999	-999999	-999999	-999999	-999999	-999999	-999999	-999999	-999999	-999999	-999999	-999999	-999999	-999999	-999999	-999999	-999999	-999999
r_2934 :	-999999	-999999	-999999	-999999	-999999	-999999	-999999	-999999	-999999	-999999	-999999	-999999	-999999	-999999	-999999	-999999	-999999	-999999	-999999	-999999	-999999	999999	-999999	-999999	-999999	-999999	-999999	-999999	-999999	-999999	-999999	-999999	-999999	-999999	-999999	-999999	-999999	-999999	-999999	-999999	-999999	-999999	-999999	-999999	-999999	-999999	-999999	-999999	-999999
r_2935 :	999999	999999	999999	999999	999999	999999	999999	999999	999999	999999	999999	999999	999999	999999	999999	999999	999999	999999	999999	-0.0005686	999999	999999	999999	999999	999999	999999	999999	999999	999999	999999	999999	999999	999999	999999	999999	999999	999999	999999	999999	999999	999999	999999	999999	999999	999999	999999	999999	999999	999999
r_2936 :	-999999	-999999	-999999	-999999	-999999	-999999	-999999	-999999	-999999	-999999	-999999	-999999	-999999	-999999	-999999	-999999	-999999	-999999	-999999	0	-999999	-999999	-999999	-999999	-999999	-999999	-999999	-999999	-999999	-999999	-999999	-999999	-999999	-999999	-999999	-999999	-999999	-999999	-999999	-999999	-999999	-999999	-999999	-999999	-999999	-999999	-999999	-999999	-999999
r_2937 :	-999999	-999999	-999999	-999999	-999999	-999999	-999999	-999999	-999999	-999999	-999999	-999999	-999999	-999999	-999999	-999999	-999999	-999999	-999999	-999999	-999999	-0.001	-999999	-999999	-999999	-999999	-999999	-999999	-999999	-999999	-999999	-999999	-999999	-999999	999999	-999999	-999999	-999999	-999999	-999999	999999	-999999	-999999	-999999	999999	-999999	999999	-999999	-999999
r_2938 :	-999999	-999999	-999999	-999999	-999999	-999999	-999999	-999999	-999999	-999999	-999999	-999999	-999999	-999999	-999999	-999999	-999999	-999999	-999999	-999999	-999999	-999999	-999999	-999999	-999999	-999999	-999999	-999999	-999999	-999999	-999999	-999999	-999999	-999999	-999999	-999999	-999999	-999999	-999999	-999999	-999999	-999999	-999999	-999999	-999999	-999999	-999999	-999999	-999999
r_2939 :	999999	999999	999999	999999	999999	999999	999999	999999	999999	999999	999999	999999	999999	999999	999999	999999	999999	999999	999999	999999	999999	999999	999999	999999	999999	999999	999999	999999	999999	999999	999999	999999	999999	999999	999999	999999	999999	999999	999999	999999	999999	999999	999999	999999	999999	999999	999999	999999	999999
r_2940 :	999999	999999	999999	999999	999999	999999	999999	999999	999999	999999	999999	999999	999999	999999	999999	999999	999999	999999	999999	999999	999999	999999	999999	999999	999999	999999	999999	999999	999999	999999	999999	999999	999999	999999	999999	999999	999999	999999	999999	999999	999999	999999	999999	999999	999999	999999	999999	999999	999999
r_2941 :	-999999	999999	-999999	-999999	-999999	-999999	-999999	-999999	-999999	-999999	-999999	-999999	-999999	-999999	-999999	-999999	-999999	-999999	-999999	999999	999999	999999	-999999	-999999	-999999	-999999	-999999	-999999	-999999	-999999	-999999	999999	-999999	-999999	999999	-999999	-999999	-999999	-999999	-999999	999999	-999999	-999999	-999999	999999	-999999	999999	-999999	-999999
r_2942 :	999999	999999	999999	999999	999999	999999	999999	999999	999999	999999	999999	999999	999999	999999	999999	999999	999999	999999	999999	999999	999999	-999999	999999	999999	999999	999999	999999	999999	999999	999999	999999	999999	999999	999999	999999	999999	999999	999999	999999	999999	999999	999999	999999	999999	999999	999999	999999	999999	999999
r_2943 :	999999	999999	999999	999999	999999	999999	999999	999999	999999	999999	999999	999999	999999	999999	999999	999999	999999	999999	999999	999999	-999999	999999	999999	999999	999999	999999	999999	999999	999999	999999	999999	999999	999999	999999	-999999	999999	999999	-999999	999999	999999	-999999	999999	999999	999999	-999999	999999	-999999	999999	999999
r_2944 :	999999	999999	999999	999999	999999	999999	999999	999999	999999	999999	999999	999999	999999	999999	999999	999999	999999	999999	999999	999999	999999	999999	999999	999999	999999	999999	999999	999999	999999	999999	999999	999999	999999	999999	999999	999999	999999	999999	999999	999999	999999	999999	999999	999999	999999	999999	999999	999999	999999
r_2945 :	999999	0.001	999999	999999	999999	999999	999999	999999	999999	999999	999999	999999	999999	999999	999999	999999	999999	999999	999999	-999999	999999	999999	999999	999999	999999	999999	999999	999999	999999	999999	999999	0.001	999999	999999	999999	999999	999999	999999	999999	999999	999999	999999	999999	999999	999999	999999	999999	999999	999999
r_2946 :	999999	999999	999999	999999	999999	999999	999999	999999	999999	999999	999999	999999	999999	999999	999999	999999	999999	999999	999999	999999	-999999	999999	999999	999999	999999	999999	999999	999999	999999	999999	999999	999999	999999	999999	-999999	999999	999999	999999	999999	999999	-999999	999999	999999	999999	-999999	999999	-999999	999999	999999
r_2947 :	-124988	-999999	-999999	-124988	-124996	-124994	-124991	-0.001	-124996	-124987	-124990	-124987	-124990	-124988	-0.001	-999999	0	0	-124992	-999999	-999999	999999	999999	-124993	-124999	-0.001	-124992	-124987	-124988	-125000	-0.002	-999999	-999999	875010	-999999	-999999	-999999	-999999	-999999	999999	-999999	-124990	-124990	-124993	-999999	-999999	-999999	-124993	-999999
r_2948 :	999999	-999999	999999	999999	999999	999999	999999	999999	999999	999999	999999	999999	999999	999999	999999	999999	999999	999999	999999	-999999	999999	0.0001693	999999	999999	999999	999999	999999	999999	999999	999999	999999	-999999	999999	999999	999999	999999	999999	999999	999999	999999	0	999999	999999	999999	999999	999999	999999	999999	999999
r_2949 :	999999	999999	999999	999999	999999	999999	999999	999999	999999	999999	999999	999999	999999	999999	999999	999999	999999	999999	999999	999999	999999	999999	999999	999999	999999	999999	999999	999999	999999	999999	999999	999999	999999	999999	999999	999999	999999	999999	999999	999999	999999	999999	999999	999999	999999	999999	999999	999999	999999
r_2950 :	999999	999999	999999	999999	999999	999999	999999	999999	999999	999999	999999	999999	999999	999999	999999	999999	999999	999999	999999	0	0	0	999999	999999	999999	999999	999999	999999	999999	999999	999999	999999	999999	999999	-999999	999999	999999	-999999	999999	-999999	-999999	999999	999999	999999	-999999	999999	-999999	999999	999999
r_2951 :	999999	999999	999999	999999	999999	999999	999999	999999	999999	999999	999999	999999	999999	999999	999999	999999	999999	999999	999999	999999	0.0001438	999999	999999	999999	999999	999999	999999	999999	999999	999999	999999	999999	999999	999999	999999	999999	999999	999999	999999	999999	999999	999999	999999	999999	999999	999999	999999	999999	999999
r_2952 :	-999999	999999	999999	-999999	-999999	-999999	-999999	-999999	-999999	-999999	-999999	-999999	-999999	-999999	-999999	0	-999999	-999999	-999999	999999	-999999	999999	-999999	-999999	-999999	-999999	-999999	-999999	-999999	-999999	-999999	999999	999999	0.002	-999999	999999	999999	999999	999999	-999999	-999999	-999999	-999999	-999999	-999999	999999	-999999	-999999	999999
r_2953 :	999999	999999	999999	999999	999999	999999	999999	999999	999999	999999	999999	999999	999999	999999	999999	999999	999999	999999	999999	999999	999999	999999	999999	999999	999999	999999	999999	999999	999999	999999	999999	999999	999999	999999	999999	999999	999999	999999	999999	999999	999999	999999	999999	999999	999999	999999	999999	999999	999999
r_2954 :	999999	-999999	-999999	999999	999999	999999	999999	999999	999999	999999	999999	999999	999999	999999	999999	0	999999	999999	999999	-999999	999999	999999	999999	999999	999999	999999	999999	999999	999999	999999	999999	-999999	-999999	-0.002	999999	-999999	-999999	-999999	-999999	999999	999999	999999	999999	999999	999999	999999	999999	999999	999999
r_2955 :	999999	999999	999999	999999	999999	999999	999999	999999	999999	999999	999999	999999	999999	999999	999999	999999	999999	999999	999999	999999	999999	999999	999999	999999	999999	999999	999999	999999	999999	999999	999999	999999	999999	999999	999999	999999	999999	999999	999999	999999	999999	999999	999999	999999	999999	-999999	999999	999999	-999999
r_2956 :	999999	-999999	999999	999999	999999	999999	999999	999999	999999	999999	999999	999999	999999	999999	999999	999999	999999	999999	999999	-999999	-999999	999999	999999	999999	999999	999999	999999	999999	999999	999999	999999	-999999	999999	999999	-999999	999999	999999	999999	999999	999999	-999999	999999	999999	999999	-999999	999999	-999999	999999	999999
r_2957 :	999999	999999	999999	999999	999999	999999	999999	999999	999999	999999	999999	999999	999999	999999	999999	999999	999999	999999	999999	999999	999999	999999	999999	999999	999999	999999	999999	999999	999999	999999	999999	999999	999999	999999	999999	999999	999999	999999	999999	999999	999999	999999	999999	999999	999999	999999	999999	999999	999999
r_2958 :	999999	999999	999999	999999	999999	999999	999999	999999	999999	999999	999999	999999	999999	999999	999999	999999	999999	999999	999999	999999	999999	999999	999999	999999	999999	999999	999999	999999	999999	999999	999999	999999	999999	999999	999999	999999	999999	999999	999999	999999	999999	999999	999999	999999	999999	999999	999999	999999	999999
r_2959 :	-999999	999999	-999999	-999999	-999999	-999999	-999999	-999999	-999999	-999999	-999999	-999999	-999999	-999999	-999999	-999999	-999999	-999999	-999999	999999	999999	-999999	-999999	-999999	-999999	-999999	-999999	-999999	-999999	-999999	-999999	999999	-999999	-999999	-999999	-999999	-999999	-999999	-999999	-999999	-999999	-999999	-999999	-999999	-999999	-999999	-999999	-999999	-999999
r_2960 :	-999999	999999	-999999	-999999	-999999	-999999	-999999	-999999	-999999	-999999	-999999	-999999	-999999	-999999	-999999	-999999	-999999	-999999	-999999	999999	999999	0.002	-999999	-999999	-999999	-999999	-999999	-999999	-999999	-999999	-999999	999999	-999999	-999999	999999	-999999	-999999	-999999	-999999	-999999	999999	-999999	-999999	-999999	999999	-999999	999999	-999999	-999999
r_2961 :	999999	999999	999999	999999	999999	999999	999999	999999	999999	999999	999999	999999	999999	999999	999999	999999	999999	999999	999999	999999	999999	0	999999	999999	999999	999999	999999	999999	999999	999999	999999	999999	999999	999999	999999	999999	999999	999999	999999	999999	999999	999999	999999	999999	999999	999999	999999	999999	999999
r_2962 :	999999	999999	999999	999999	999999	999999	999999	999999	999999	999999	999999	999999	999999	999999	999999	999999	999999	999999	999999	999999	999999	999999	999999	999999	999999	999999	999999	999999	999999	999999	999999	999999	999999	999999	999999	999999	999999	999999	999999	999999	999999	999999	999999	999999	999999	999999	999999	999999	999999
r_2963 :	999999	999999	999999	999999	999999	999999	999999	999999	999999	999999	999999	999999	999999	999999	999999	999999	999999	999999	999999	999999	-999999	999999	999999	999999	999999	999999	999999	999999	999999	999999	999999	999999	999999	999999	999999	999999	999999	999999	999999	999999	999999	999999	999999	999999	999999	999999	999999	999999	999999
r_2964 :	999999	999999	999999	999999	999999	999999	999999	999999	999999	999999	999999	999999	999999	999999	999999	999999	999999	999999	999999	999999	999999	999999	0	999999	999999	999999	999999	999999	999999	999999	999999	999999	999999	-999999	999999	999999	0.0007699	0.002	0.0007699	999999	999999	999999	999999	0.0005421	999999	999999	999999	999999	999999
r_2965 :	999999	999999	999999	999999	999999	999999	999999	999999	999999	999999	999999	999999	999999	999999	999999	999999	999999	999999	999999	999999	999999	-999999	999999	999999	999999	999999	999999	999999	999999	999999	999999	999999	999999	999999	999999	999999	999999	999999	999999	999999	999999	999999	999999	999999	999999	999999	999999	999999	999999
r_2966 :	-999999	999999	-999999	-999999	-999999	-999999	-999999	-999999	-999999	-999999	-999999	-999999	-999999	-999999	-999999	-999999	-999999	-999999	-999999	999999	-999999	-999999	-999999	-999999	-999999	-999999	-999999	-999999	-999999	-999999	-999999	999999	-999999	-999999	-999999	-999999	-999999	-0.001	-999999	0	-999999	-999999	-999999	-999999	-999999	-999999	-999999	-999999	-999999
r_2967 :	-999999	999999	-999999	-999999	-999999	-999999	-999999	-999999	-999999	-999999	-999999	-999999	-999999	-999999	-999999	-999999	-999999	-999999	-999999	999999	-999999	-999999	-999999	-999999	-999999	-999999	-999999	-999999	-999999	-999999	-999999	999999	-999999	-999999	-999999	-999999	-999999	-999999	-999999	-999999	-999999	-999999	-999999	-999999	-999999	-999999	-999999	-999999	-999999
r_2968 :	0	-999999	-875009	0	0	0	0	0	0	0	0	0	0	0	0	-999999	0	0	0	-999999	999999	999999	999999	0	0	0	0	0	0	0	0	-999999	-875009	999999	999999	-999999	-875002	-999999	-875013	999999	999999	0	0	0.001	999999	-999999	999999	0	-999999
r_2969 :	-999999	-999999	-999999	-999999	-999999	-999999	-999999	-999999	-999999	-999999	-999999	-999999	-999999	-999999	-999999	-999999	-999999	-999999	-999999	-999999	-999999	999999	-999999	-999999	-999999	-999999	-999999	-999999	-999999	-999999	-999999	-999999	-999999	-999999	-999999	-999999	-999999	-999999	-999999	-999999	-999999	-999999	-999999	-999999	-999999	-999999	-999999	-999999	-999999
r_2970 :	-999999	999999	-999999	-999999	-999999	-999999	-999999	-999999	-999999	-999999	-999999	-999999	-999999	-999999	-999999	-999999	-999999	-999999	-999999	999999	-999999	-999999	-999999	-999999	-999999	-999999	-999999	-999999	-999999	-999999	-999999	999999	-999999	-999999	0	-999999	-999999	-999999	-999999	-999999	0	-999999	-999999	-999999	0.0002557	-999999	0	-999999	-999999
r_2971 :	999999	999999	999999	999999	999999	999999	999999	999999	999999	999999	999999	999999	999999	999999	999999	999999	999999	999999	999999	999999	999999	999999	999999	999999	999999	999999	999999	999999	999999	999999	999999	999999	999999	999999	-0.0002195	999999	999999	999999	999999	999999	0	999999	999999	999999	0	999999	0.001	999999	999999
r_2972 :	-999999	999999	-999999	-999999	-999999	-999999	-999999	-999999	-999999	-999999	-999999	-999999	-999999	-999999	-999999	-999999	-999999	-999999	-999999	999999	999999	999999	-999999	-999999	-999999	-999999	-999999	-999999	-999999	-999999	-999999	999999	-999999	-999999	999999	-999999	-999999	-999999	-999999	-999999	999999	-999999	-999999	-999999	999999	-999999	999999	-999999	-999999
r_2973 :	-0.001	999999	-999999	-0.0009983	-0.002	-0.0009999	-0.0002948	-0.001	-0.0002871	-0.001	-0.0002869	-0.001	-0.001	-0.001	-0.001	-0.0002865	-0.0002865	-0.0002707	-0.002	999999	999999	999999	-999999	-0.0002865	-0.0002865	-0.001	-0.001	-0.001	-0.001	-0.0002663	-0.002	999999	-999999	999999	-999999	-999999	999999	-0.001	999999	0.0007699	-0.0001526	-0.001	-0.0002865	-999999	-999999	-0.0002865	-999999	-0.0005421	-0.0002865
r_2974 :	-999999	-999999	-999999	-999999	-999999	-999999	-999999	-999999	-999999	-999999	-999999	-999999	-999999	-999999	-999999	-999999	-999999	-999999	-999999	-999999	999999	999999	-999999	-999999	-999999	-999999	-999999	-999999	-999999	-999999	-999999	-999999	-999999	-999999	999999	-999999	-999999	-999999	-999999	-999999	999999	-999999	-999999	-999999	999999	-999999	999999	-999999	-999999
r_2975 :	0.001	-999999	0.001	0.0009983	0.002	0.0009999	0.0002948	0.001	0.0002871	0.001	0.0002869	0.001	0.001	0.001	0.001	0.0002865	0.0002865	0.0002707	0.002	0	-999999	999999	0	0.0002865	0.0002865	0.001	0.001	0.001	0.001	0.0002663	0.002	-999999	0.001	0.003	999999	0.002	0.0002865	0	0.0002865	-0.0007699	999999	0.001	0.002	-0.0002865	999999	0.0002865	999999	0.002	0.0002865
r_2976 :	999999	999999	999999	999999	999999	999999	999999	999999	999999	999999	999999	999999	999999	999999	999999	999999	999999	999999	999999	999999	999999	999999	999999	999999	999999	999999	999999	999999	999999	999999	999999	999999	999999	999999	999999	999999	999999	999999	999999	999999	999999	999999	999999	999999	999999	999999	999999	999999	999999
r_2977 :	-999999	-999999	-999999	-999999	-999999	-999999	-999999	-999999	-999999	-999999	-999999	-999999	-999999	-999999	-999999	-999999	-999999	-999999	-999999	-999999	-999999	-999999	-999999	-999999	-999999	-999999	-999999	-999999	-999999	-999999	-999999	-999999	-999999	-999999	-999999	-999999	-999999	-999999	-999999	-999999	-999999	-999999	-999999	-999999	-999999	-999999	-999999	-999999	-999999
r_2978 :	-999999	-999999	-999999	-999999	-999999	-999999	-999999	-999999	-999999	-999999	-999999	-999999	-999999	-999999	-999999	-999999	-999999	-999999	-999999	-999999	-999999	-999999	-999999	-999999	-999999	-999999	-999999	-999999	-999999	-999999	-999999	-999999	-999999	-999999	-999999	-999999	-999999	-999999	-999999	-999999	-999999	-999999	-999999	-999999	-999999	-999999	-999999	-999999	-999999
r_2979 :	999999	0	999999	999999	999999	999999	999999	999999	999999	999999	999999	999999	999999	999999	999999	999999	999999	999999	999999	-999999	999999	999999	999999	999999	999999	999999	999999	999999	999999	999999	999999	0	999999	999999	999999	999999	999999	999999	999999	999999	999999	999999	999999	999999	999999	999999	999999	999999	999999
r_2980 :	999999	-999999	999999	999999	999999	999999	999999	999999	999999	999999	999999	999999	999999	999999	999999	999999	999999	999999	999999	-999999	999999	999999	999999	999999	999999	999999	999999	999999	999999	999999	999999	-999999	999999	999999	999999	999999	999999	999999	999999	999999	999999	999999	999999	999999	999999	999999	999999	999999	999999
r_2981 :	-999999	-999999	-999999	-999999	-999999	-999999	-999999	-999999	-999999	-999999	-999999	-999999	-999999	-999999	-999999	-999999	-999999	-999999	-999999	-999999	-999999	-999999	-999999	-999999	-999999	-999999	-999999	-999999	-999999	-999999	-999999	-999999	-999999	-999999	-999999	-999999	-999999	-999999	-999999	-999999	-999999	-999999	-999999	-999999	-999999	-999999	-999999	-999999	-999999
r_2982 :	999999	-999999	999999	999999	999999	999999	999999	999999	999999	999999	999999	999999	999999	999999	999999	999999	999999	999999	999999	-999999	999999	-999999	999999	999999	999999	999999	999999	999999	999999	999999	999999	-999999	999999	999999	999999	999999	999999	999999	999999	999999	999999	999999	999999	999999	999999	999999	999999	999999	999999
r_2983 :	999999	-999999	999999	999999	999999	999999	999999	999999	999999	999999	999999	999999	999999	999999	999999	999999	999999	999999	999999	-999999	-999999	999999	999999	999999	999999	999999	999999	999999	999999	999999	999999	-999999	999999	999999	-999999	999999	999999	999999	999999	999999	-999999	999999	999999	999999	-999999	999999	-999999	999999	999999
r_2984 :	999999	-999999	0	999999	999999	999999	999999	999999	999999	999999	999999	999999	999999	999999	999999	999999	999999	999999	999999	-999999	-999999	-999999	999999	999999	999999	999999	999999	999999	999999	999999	999999	-999999	0	999999	-999999	-0.001	999999	-0.001	999999	999999	-0.001	999999	999999	999999	-999999	0	-999999	999999	0
r_2985 :	-999999	-999999	0	-999999	-999999	-999999	-999999	-999999	-999999	-999999	-999999	-999999	-999999	-999999	-999999	-999999	-999999	-999999	-999999	-999999	999999	-999999	-999999	-999999	-999999	-999999	-999999	-999999	-999999	-999999	-999999	-999999	0	-999999	999999	0.001	-999999	0.001	-999999	-999999	0.001	-999999	-999999	-999999	999999	-999999	999999	-999999	-999999
r_2986 :	999999	999999	999999	999999	999999	999999	999999	999999	999999	999999	999999	999999	999999	999999	999999	999999	999999	999999	999999	999999	-999999	-999999	999999	999999	999999	999999	999999	999999	999999	999999	999999	999999	999999	999999	-999999	999999	999999	999999	999999	999999	-999999	999999	999999	999999	-999999	999999	-999999	999999	999999
r_2987 :	-999999	-999999	-999999	-999999	-999999	-999999	-999999	-999999	-999999	-999999	-999999	-999999	-999999	-999999	-999999	-999999	-999999	-999999	-999999	-999999	-999999	-999999	-999999	-999999	-999999	-999999	-999999	-999999	-999999	-999999	-999999	-999999	-999999	-999999	-999999	-999999	-999999	-999999	-999999	-999999	-999999	-999999	-999999	-999999	-999999	0	-999999	-999999	0
r_2988 :	-999999	875010	-999999	-999999	-999999	-999999	-999999	-999999	-999999	-999999	-999999	-999999	-999999	-999999	-999999	-999999	-999999	-999999	-999999	-124990	-999999	-999999	-999999	-999999	-999999	-999999	-999999	-999999	-999999	-999999	-999999	875010	-999999	-999999	-999999	-999999	-999999	-999999	-999999	-999999	-999999	-999999	-999999	-999999	-999999	-999999	-999999	-999999	-999999
r_2989 :	-999999	-999999	0	-999999	-999999	-999999	-999999	-999999	-999999	-999999	-999999	-999999	-999999	-999999	-999999	-999999	-999999	-999999	-999999	-999999	-999999	-999999	999999	-999999	-999999	-999999	-999999	-999999	-999999	-999999	-999999	-999999	0	-0.0004295	-999999	-0.001	-999999	-999999	-999999	-0.0007699	-999999	-999999	-999999	999999	-999999	-999999	-999999	-999999	-999999
r_2990 :	-999999	-999999	-999999	-999999	-999999	-999999	-999999	-999999	-999999	-999999	-999999	-999999	-999999	-999999	-999999	-999999	-999999	-999999	-999999	-999999	-999999	999999	-999999	-999999	-999999	-999999	-999999	-999999	-999999	-999999	-999999	-999999	-999999	-999999	0	-999999	-999999	-999999	-999999	-999999	0	-999999	-999999	-999999	0	-999999	0	-999999	-999999
r_2991 :	-999999	-999999	-999999	-999999	-999999	-999999	-999999	-999999	-999999	-999999	-999999	-999999	-999999	-999999	-999999	-999999	-999999	-999999	-999999	-999999	-999999	-999999	-999999	-999999	-999999	-999999	-999999	-999999	-999999	-999999	-999999	-999999	-999999	-999999	-0.0008369	-999999	-999999	-999999	-999999	-999999	-0.0009038	-999999	-999999	-999999	0	-999999	0	-999999	-999999
r_2992 :	-999999	-999999	-999999	-999999	-999999	-999999	-999999	-999999	-999999	-999999	-999999	-999999	-999999	-999999	-999999	-999999	-999999	-999999	-999999	-999999	-999999	-999999	-999999	-999999	-999999	-999999	-999999	-999999	-999999	-999999	-999999	-999999	-999999	-999999	-999999	-999999	-999999	-999999	-999999	-999999	-999999	-999999	-999999	-999999	-999999	-999999	-999999	-999999	-999999
r_2993 :	875011	-999999	-999999	875011	875003	875005	875008	999999	875003	875012	875009	875012	875009	875011	999999	0	999999	999999	875007	-999999	-999999	999999	999999	875006	875000	999999	875007	875012	875011	874999	999999	-999999	-999999	-124989	-999999	-999999	-999999	-999999	-999999	999999	-999999	875009	875009	-124993	-999999	0	-999999	875006	0.0002865
r_2994 :	-875011	-999999	999999	-875011	-875003	-875005	-875008	-999999	-875003	-875012	-875009	-875012	-875009	-875011	-999999	0	-999999	-999999	-875007	0	-999999	0	-999999	-875006	-875000	-999999	-875007	-875012	-875011	-874999	-999999	-999999	999999	124989	-999999	999999	999999	999999	999999	-999999	-999999	-875009	-875009	124993	-999999	0	-999999	-875006	0
r_2995 :	-999999	-999999	-999999	-999999	-999999	-999999	-999999	-999999	-999999	-999999	-999999	-999999	-999999	-999999	-999999	-999999	-999999	-999999	-999999	-999999	-999999	-999999	-999999	-999999	-999999	-999999	-999999	-999999	-999999	-999999	-999999	-999999	-999999	-999999	-999999	-999999	-999999	-999999	-999999	-999999	-999999	-999999	-999999	-999999	-999999	-999999	-999999	-999999	-999999
r_2996 :	-999999	999999	-999999	-999999	-999999	-999999	-999999	-999999	-999999	-999999	-999999	-999999	-999999	-999999	-999999	-999999	-999999	-999999	-999999	999999	-999999	-999999	-999999	-999999	-999999	-999999	-999999	-999999	-999999	-999999	-999999	999999	-999999	-999999	-999999	-999999	-999999	-999999	-999999	-999999	-999999	-999999	-999999	-999999	-999999	-999999	-999999	-999999	-999999
r_2997 :	-999999	0.001	-999999	-999999	-999999	-999999	-999999	-999999	-999999	-999999	-999999	-999999	-999999	-999999	-999999	-999999	-999999	-999999	-999999	0	-999999	-999999	-999999	-999999	-999999	-999999	-999999	-999999	-999999	-999999	-999999	0.001	-999999	-999999	-999999	-999999	-999999	-999999	-999999	-999999	-999999	-999999	-999999	-999999	-999999	-999999	-999999	-999999	-999999
r_2998 :	999999	999999	999999	999999	999999	999999	999999	999999	999999	999999	999999	999999	999999	999999	999999	999999	999999	999999	999999	999999	999999	999999	999999	999999	999999	999999	999999	999999	999999	999999	999999	999999	999999	999999	999999	999999	999999	999999	999999	999999	999999	999999	999999	999999	999999	999999	999999	999999	999999
r_2999 :	999999	0	999999	999999	999999	999999	999999	999999	999999	999999	999999	999999	999999	999999	999999	999999	999999	999999	999999	999999	999999	-999999	999999	999999	999999	999999	999999	999999	999999	999999	999999	0	999999	999999	999999	999999	999999	999999	999999	999999	999999	999999	999999	999999	999999	999999	999999	999999	999999
r_3000 :	999999	999999	875009	999999	999999	999999	999999	999999	999999	999999	999999	999999	999999	999999	999999	999999	999999	999999	999999	999999	-999999	-999999	999999	999999	999999	999999	999999	999999	999999	999999	999999	999999	875009	999999	999999	999999	875002	999999	875013	999999	999999	999999	999999	999999	999999	999999	999999	999999	999999
r_3001 :	999999	999999	999999	999999	999999	999999	999999	999999	999999	999999	999999	999999	999999	999999	999999	999999	999999	999999	999999	999999	999999	999999	999999	999999	999999	999999	999999	999999	999999	999999	999999	999999	999999	999999	-999999	999999	999999	999999	999999	999999	-999999	999999	999999	999999	-999999	999999	-999999	999999	999999
r_3002 :	-124988	-999999	0	-124988	-124996	-124994	-124991	0	-124996	-124987	-124990	-124987	-124990	-124988	-0.0002871	0	0	0	-124992	-999999	999999	999999	0	-124993	-124999	0	-124992	-124987	-124988	-125000	-0.002	-999999	0	-124989	999999	0	0	0	0	-0.001	999999	-124990	-124990	-124993	999999	-999999	999999	-124993	-999999
r_3003 :	0	999999	0	0	0	0	0	0	0	0	0	0	0	0	0	0	0	0	0	0	999999	0.001	0	0	0	0	0	0	0	0	0	999999	0	0	-999999	0	0	-124991	0	0.001	-999999	0	0	0	-999999	999999	-999999	0	999999
r_3004 :	0	-999999	0	0	0	0	0	0	0	0	0	0	0	0	0	0	0	0	0	-999999	-999999	-999999	0	0	0	0	0	0	0	0	0	-999999	0	-0.002	-999999	0	-0.0007699	999999	-0.0007699	-999999	-999999	0	0	999999	-999999	0	-999999	0	0
r_3005 :	-999999	-999999	-999999	-999999	-999999	-999999	-999999	-999999	-999999	-999999	-999999	-999999	-999999	-999999	-999999	-999999	-999999	-999999	-999999	-999999	-999999	0.002	-999999	-999999	-999999	-999999	-999999	-999999	-999999	-999999	-999999	-999999	-999999	-999999	999999	-999999	-999999	-999999	-999999	-999999	999999	-999999	-999999	-999999	999999	-999999	999999	-999999	-999999
r_3006 :	0	-999999	0	0	0	0	0	0	0	0	0	0	0	0	0	0	0	0	0	-999999	-999999	-999999	0	0	0	0	0	0	0	0	0	-999999	0	0	-999999	0	0	999999	0	999999	-999999	0	0	-999999	-999999	0	-999999	0	0
r_3007 :	-999999	-999999	-999999	-999999	-999999	-999999	-999999	-999999	-999999	-999999	-999999	-999999	-999999	-999999	-999999	-999999	-999999	-999999	-999999	-999999	999999	-0.001	-999999	-999999	-999999	-999999	-999999	-999999	-999999	-999999	-999999	-999999	-999999	-999999	-999999	-999999	-999999	-999999	-999999	-999999	-999999	-999999	-999999	-999999	-999999	-999999	-999999	-999999	-999999
r_3008 :	-999999	-999999	-999999	-999999	-999999	-999999	-999999	-999999	-999999	-999999	-999999	-999999	-999999	-999999	-999999	-999999	-999999	-999999	-999999	0	999999	-999999	-999999	-999999	-999999	-999999	-999999	-999999	-999999	-999999	-999999	-999999	-999999	-999999	-999999	-999999	-999999	-999999	-999999	-999999	-999999	-999999	-999999	-999999	-999999	-999999	-999999	-999999	-999999
r_3009 :	124988	-0.001	999999	124988	124996	124994	124991	0.001	124996	124987	124990	124987	124990	124988	0.001	999999	0	0	124992	0	-999999	-999999	-999999	124993	124999	0.001	124992	124987	124988	125000	0.002	-0.001	999999	-875010	999999	999999	999999	999999	999999	-999999	999999	124990	124990	124993	999999	999999	999999	124993	999999
r_3010 :	-999999	999999	-999999	-999999	-999999	-999999	-999999	-999999	-999999	-999999	-999999	-999999	-999999	-999999	-999999	-999999	-999999	-999999	-999999	999999	-0.0009812	-999999	-999999	-999999	-999999	-999999	-999999	-999999	-999999	-999999	-999999	999999	-999999	-999999	-999999	-999999	-999999	-999999	-999999	-999999	-999999	-999999	-999999	-999999	-999999	-999999	-999999	-999999	-999999
r_3011 :	-999999	-999999	-999999	-999999	-999999	-999999	-999999	-999999	-999999	-999999	-999999	-999999	-999999	-999999	-999999	-999999	-999999	-999999	-999999	-999999	0.0009812	-999999	-999999	-999999	-999999	-999999	-999999	-999999	-999999	-999999	-999999	-999999	-999999	-999999	999999	-999999	-999999	-999999	-999999	-999999	999999	-999999	-999999	-999999	999999	-999999	999999	-999999	-999999
r_3024 :	0	0	0	0	0	0	0	0	0	0	0	0	0	0	0	0	0	0	0	0	0	0	0	0	0	0	0	0	0	0	0	0	0	0	0	0	0	0	0	0	0	0	0	0	0	0	0	0	0
r_3027 :	0	0	0	0	0	0	0	0	0	0	0	0	0	0	0	0	0	0	0	0	0	0	0	0	0	0	0	0	0	0	0	0	0	0	0	0	0	0	0	0	0	0	0	0	0	0	0	0	0
r_3028 :	0	0	0	0	0	0	0	0	0	0	0	0	0	0	0	0	0	0	0	0	0	0	0	0	0	0	0	0	0	0	0	0	0	0	0	0	0	0	0	0	0	0	0	0	0	0	0	0	0
r_3098 :	0	0	0	0	0	0	0	0	0	0	0	0	0	0	0	0	0	0	0	0	0	0	0	0	0	0	0	0	0	0	0	0	0	0	0.0001171	0	0	0	0	0	0	0	0	0	0	0	0	0	0
r_3099 :	0	0	0.0002865	0	0	0.0001109	0	0.0001166	0	0	0	0	0	0	0.0001174	0	0	0	0	0	0	0.0001171	0	0	0	0.0001171	0	0.0001171	0.0001171	0	0	0	0.0002865	0.007	0.0005504	0.008	0	0.0001171	0.0001171	0.008	0	0	0	0.0002865	0	0	0	0	0
r_3100 :	0	0	0	0	0	0	0	0	0	0	0	0	0	0	0	0	0	0	0	0	0	0	0	0	0	0	0	0	0	0	0	0	0	0	0	0	0	0	0	0	0	0	0	0	0	0	0	0	0
r_3101 :	0	0	0	0	0	0	0	0	0	0	0	0	0	0	0	0	0	0	0	0	0	0	0	0	0	0	0	0	0	0	0	0	0	0	0	0	0	0	0	0	0	0	0	0	0	0	0	0	0
r_3102 :	0	0	0	0	0	0	0	0	0	0	0	0	0	0	0	0	0	0	0	0	0	0.002	0	0	0	0	0	0	0	0	0	0	0	0	0	0	0	0	0	0	0	0	0	0	0.0003617	0	0	0	0
r_3103 :	0	0	0	0	0	0	0	0	0	0	0	0	0	0	0	0	0	0	0	0	0	0	0	0	0	0	0	0	0	0	0	0	0	0	0	0	0	0	0	0	0	0	0	0	0	0	0	0	0
r_3104 :	0	0	0	0	0	0	0	0	0	0	0	0	0	0	0	0	0	0	0	0	0.0003226	0.0006428	0	0	0	0	0	0	0	0	0	0	0	0.0005807	0	0	0	0	0	0	0	0	0	0	0.0003617	0	0	0	0
r_3105 :	0	0	0	0	0	0	0	0	0	0	0	0	0	0	0	0	0	0	0	0	0	0	0	0	0	0	0	0	0	0	0	0	0	0.0004295	0	0	0	0	0	0	0	0	0	0	0	0	0	0	0
r_3106 :	0	0	0	0	0	0	0	0	0	0	0	0	0	0	0	0	0	0	0	0	0	0	0	0	0	0	0	0	0	0	0	0	0	0	0	0	0	0	0	0	0	0	0	0	0	0	0	0	0
r_3107 :	0	0	0	0	0	0	0	0	0	0	0	0	0	0	0	0	0	0	0	0	0.015	0.001	0	0	0	0	0	0	0	0	0	0	0	0	0	0	0	0	0	0.001	0	1.164e-10	0	0	0	0	0	0	0
r_3108 :	0	0	0	0	0	0	0	0	0	0	0	0	0	0	0	0	0	0	0	0	0	0	0	0	0	0	0	0	0	0	0	0	0	0	0	0	0	0	0	0	0	0	0	0	0	0	0	0	0
r_3109 :	0	0.001	0	0	0	0	0	0	0	0	0	0	0	0	0	0	0	0	0	0	0	0	0	0	0	0	0	0	0	0	0	0.001	0	0	0	0	0	0	0	0	0	0	0	0	0	0	0	0	0
r_3110 :	0	0	0	0	0	0	0	0	0	0	0	0	0	0	0	0	0	0	0	0	0	0	0	0	0	0	0	0	0	0	0	0	0	0	0	0	0	0	0	0	0	0	0	0	0	0	0	0	0
r_3111 :	0	0	0	0	0	0	0	0	0	0	0	0	0	0	0	0	0	0	0	0	0	0	0	0	0	0	0	0	0	0	0	0	0	0.0001693	0	0	0	0	0	0	0	0	0	0	0	0	0	0	0
r_3119 :	0	0	0	0	0	0	0	0	0	0	0	0	0	0	0	0	0	0	0	0	0	0	0	0	0	0	0	0	0	0	0	0	0	0	0	0	0	0	0	0	0	0	0	0	0	0	0	0	0
r_3129 :	0	0	0	0	0	0	0	0	0	0	0	0	0	0	0	0	0	0	0	0	0	0	0	0	0	0	0	0	0	0	0	0	0	0	0	0	0	0	0	0	0	0	0	0	0	0	0	0	0
r_3146 :	0	0	0	0	0	0	0	0	0	0	0	0	0	0	0	0	0	0	0	0	124987	0	0	0	0	0	0	0	0	0	0	0	0	0	0	0	0	0	0	0	0	0	0	0	0	0	0	0	0
r_3148 :	0	0	0	0	0	0	0	0	0	0	0	0	0	0	249975	0	0	0	0	0	0	0	0	0	0	0	0	0	0	0	249977	0	0	0	0	0	0	0	0	0	0	0	0	0	0	0	0	0	249986
r_3149 :	0	0	0	0	0	0	0	0	0	0	0	0	0	0	0	0	0	0	0	0	0	0	0	0	0	0	0	0	0	0	0	0	0	0	0	0	0	0	0	0	0	0	0	0	0	0	0	0	0
r_3150 :	0	0	0	0	0	0	0	0	0	0	0	0	0	0	0	0	0	0	0	0	0	0	0	0	0	0	0	0	0	0	0	0	0	0	0	0	0	0	0	0	0	0	0	0	0	0	0	0	0
r_3152 :	0	0	0	0	0	0	0	0	0	0	0	0	0	0	0	0	0	0	0	0	0	0	0	0	0	0	0	0	0	0	0	0	0	0	0	0	0	0	0	0	0	0	0	0	0	0	0	0	0
r_3156 :	0	0	0	0	0	0	0	249998	0	0	0	0	0	0	0	0	249977	0	0	0	0	0	0	0	0	249976	0	0	0	0	0	0	0	0	249975	0	0	0	0	0	249980	0	0	0	249974	249986	0	0	0
r_3160 :	0	0	0	0	0	0	0	0	0	0	0	0	0	0	0	249976	0	0	0	0	0	0	0	0	0	0	0	0	0	0	0	0	0	0	0	0	0	0	0	0	0	0	0	0	0	0	0	0	0
r_3161 :	0	0	0	0	0	0	0	0	0	0	0	0	0	0	0	0	0	0	0	0	0	0	0	0	0	0	0	0	0	0	0	0	0	0	0	0	0	0	0	0	0	0	0	0	0	0	0	0	0
r_3162 :	0	0	0	0	0	0	0	0	0	0	0	0	0	0	0	0	0	0	0	0	0	0	0	0	0	0	0	0	0	0	0	0	0	0	0	0	0	0	0	0	0	0	0	0	0	0	0	0	0
r_3164 :	0	0	0	0	0	0	0	0	0	0	0	0	0	0	0	0	0	249982	0	0	0	0	0	0	0	0	0	0	0	0	0	0	0	0	0	0	0	0	0	0	0	0	0	0	0	0	249989	0	0
r_3183 :	0	0	0	0	0	0	0	0	0	0	0	0	0	0	0	0	0	0	0	0	0	0	0	0	0	0	0	0	0	0	0	0	0	0	0	0	0	0	0	0	0	0	0	0	0	0	0	0	0
r_3194 :	0	0	0	0	0	0	0	0	0	0	0	0	0	0	0	0	0	0	0	0	124987	0	0	0	0	0	0	0	0	0	0	0	0	0	0	0	0	0	0	0	0	0	0	0	0	0	0	0	0
r_3195 :	0	0	0	0	0	0	0	0	0	0	0	0	0	0	0	0	0	0	0	0	0	0	0	0	0	0	0	0	0	0	0	0	0	0	0	0	0	0	0	0	0	0	0	0	0	0	0	0	0
r_3202 :	0	0	0	0	0	0	0	0	0	0	0	0	0	0	0	0	0	0	0	0	0	0	0	0	0	0	0	0	0	0	0	0	0	0	0	0	0	0	0	0	0	0	0	0	0	0	0	0	0
r_3209 :	0	0	0	0	0	0	0	0	0	0	0	0	0	0	0	0	0	0	0	0	0	0	0	0	0	0	0	0	0	0	0	0	0	0	0	0	0	0	0	0	0	0	0	0	0	0	0	0	0
r_3265 :	0	0	0	0	0	0	0	0	0	0	0	0	0	0	0	0	0	0	0	0	0	0	0	0	0	0	0	0	0	0	0	0	0	0	0	0	0	0	0	0	0	0	0	0	0	0	0	0	0
r_3267 :	0	0	0	0	0	0	0	0	0	0	0	0	0	0	0	0	0	0	0	0	0	0	0	0	0	0	0	0	0	0	0	0	0	0	0.0008369	0	0	0	0	0	0.001	0	0	0	0.002	0	0	0	0
r_3271 :	124988	0	124990	124988	124996	124994	124991	0.001	124996	124987	124990	124987	124990	124988	0.0007717	0	0	0	124992	0	0	0.002	0	124993	124999	0.001	124992	124987	124988	125000	0.003	0	124990	124989	0	0	124997	0	124986	0	0	124990	124990	124993	0	0	0	124993	0
r_3275 :	0	0	0	0	0	0	0	0	0	0	0	0	0	0	0	0	0	0	0	0	0	0	0	0	0	0	0	0	0	0	0	0	0	0	0	0	0	0	0	0	0	0	0	0	0	0	0	0	0
r_3276 :	0	0	0	0	0	0	0	0	0	0	0	0	0	0	0	0	0	0	0	0	0	0	0	0	-3.76e-11	0	0	0	0	0	0	0	0	0	0	0	0	0	0	0	0	0	0	0	0	0	0	0	0
r_3280 :	0	0	0	0	0	0	0	0	0	0	0	0	0	0	0	0	0	0	0	0	0	0	0	0	0	0	0	0	0	0	0	0	0	0	0	0	0	0	0	0	0	0	0	0	0	0	0	0	0
r_3284 :	0	0	0	0	0	0	0	0	0	0	0	0	0	0	0	0	0	0	0	0	0	0	0	0	0	0	0	0	0	0	0	0	0	0	0	0	0	0	0	0	0	0	0	0	0	0	0	0	0
r_3298 :	0	0	0	0	0	0	0	0	0	0	0	0	0	0	0	0	0	0	0	0	0	0	0	0	0	0	0	0	0	0	0	0	0	0	0	0	0	0	0	0	0	0	0	0	0	0	0	0	0
r_3299 :	0	0	0	0	0	0	0	0	0	0	0	0	0	0	0	0	0	0	0	0	0	0	0	0	0	0	0	0	0	0	0	0	0	0	0	0	0	0	0	0	0	1.164e-10	0	0	0	0	0	0	0
r_3310 :	0	0	0	0	0	0	0	0	0	0	0	0	0	0	0	0	0	0	0	0	0	0	0	0	0	0	0	0	0	0	0	0	0	0	0	0	0	0	0	0	0	0	0	0	0	0	0	0	0
r_3311 :	0	0	0	0	0	0	0	0	0	0	0	0	0	0	0	0	0	0	0	0	0	0	0	0	0	0	0	0	0	0	0	0	0	0	0	0	0	0	0	0	0	1.164e-10	0	0	0	0	0	0	0
r_3316 :	0	124989	0	0	0	0	0	0	0	0	0	0	0	0	0	0	0	0	0	124990	0	0	0	0	0	0	0	0	0	0	0	124989	0	0	0	0	0	0	0	0	0	0	0	0	0	0	0	0	0
r_3317 :	0	0	0	0	0	0	0	0	0	0	0	0	0	0	0	0	0	0	0	0	0	0	0	0	0	0	0	0	0	0	0	0	0	0	0	0	0	0	0	0	0	0	0	0	0	0	0	0	0
r_3320 :	0	0	0	0	0	0	0	0	0	0	0	0	0	0	0	0	0	0	0	0	0	0	0	0	0	0	0	0	0	0	0	0	0	0	0	0	0	0.001	0	0	0	0	0	0	0	0	0	0	0
r_3321 :	0	0	0	0	0	0	0	0	0	0	0	0	0	0	0	0	0	0	0	0	0	0	0	0	0	0	0	0	0	0	0	0	0	0	0	0	0	0	0	0	0	0	0	0	0	0	0	0	0
r_3322 :	0	0	0	0	0	0	0	0	0	0	0	0	0	0	0	0	0	0	0	0	0.0009812	0	0	0	0	0	0	0	0	0	0	0	0	0	0	0	0	0	0	0	0	0	0	0	0	0	0	0	0
r_3323 :	0	0	0	0	0	0	0	0	0	0	0	0	0	0	0	0	0	0	0	0	0	0	0	0	0	0	0	0	0	0	0	0	0	0	0	0	0	124991	0	0	0	0	0	0	0	0	0	0	0
r_3331 :	0	0	0	0	0	0	0	0	0	0	0	0	0	0	0	0	0	0	0	0	0	0	0	0	0	0	0	0	0	0	0	0	0	0	0	0.006	0	0	0	0	0	0	0	0	0	0	0	0	0
r_3348 :	0	0	0	0	0	0	0	0	0	0	0	0	0	0	0	0	0	0	0	0	0	0	0	0	0	0	0	0	0	0	0	0	0	0	0	0	0	0	0	0	0	0	0	0	0	0	0	0	0
r_3349 :	0	0	0	0	0	0	0	0	0	0	0	0	0	0	0	0	0	0	0	0	0	0	0	0	0	0	0	0	0	0	0	0	0	0	0	0	0	0	0	0	0	0	0	0	0	0	0	0	0
r_3352 :	0	0	0	0	0	0	0	0	0	0	0	0	0	0	0	0	0	0	0	0	0	0	0	0	0	0	0	0	0	0	0	0	0	0	0	0	0	0	0	0	0	0	0	0	0	0	0	0	0
r_3353 :	0	0	0	0	0	0	0	0	0	0	0	0	0	0	0	0	0	0	0	0	0	0	0	0	0	0	0	0	0	0	0	0	0	0	0	0	0	0	0	0	0	0	0	0	0	0	0	0	0
r_3354 :	0	0	0	0	0	0	0	0	0	0	0	0	0	0	0	0	0	0	0	0	0	0	0	0	0	0	0	0	0	0	0	0	0	0	0	0	0	0	0	0	0	0	0	0	0	0	0	0	0
r_3356 :	0	0	0	0	0	0	0	0	0	0	0	0	0	0	0	0	0	0	0	0	0	0	0	0	0	0	0	0	0	0	0	0	0	0	0	0	0	0	0	0	0	0	0	0	0	0	0	0	0
r_3357 :	0	0	0	0	0	0	0	0	0	0	0	0	0	0	0	0	0	0	0	0	0	0	0	0	0	0	0	0	0	0	0	0	0	0	0	0	0	0	0	0	0	0	0	0	0	0	0	0	0
r_3388 :	0	0	0	0	0	0	0	0	0	0	0	0	0	0	0	0	0	0	0	0	0	0	0	0	0	0	0	0	0	0	0	0	0	0	0	0	0	0	0	0	0	0	0	0	0	0	0	0	0
r_3394 :	0	0	0	0	0	0	0	0	0	0	0	0	0	0	0	0	0	0	0	0	0	0	0	0	0	0	0	0	0	0	0	0	0	0	0	0	0	0	0	0	0	0	0	0	0	0	0	0	0
r_3404 :	0	0	0	0	0	0	0	0	0	0	0	0	0	0	0	0	0	0	0	0	0	0	0	0	0	0	0	0	0	0	0	0	0	0	0	0	0	0	0	0	0	0	0	0	0	0	0	0	0
r_3405 :	0	0	0	0	0	0	0	0	0	0	0	0	0	0	0	0	0	0	0	0	0	0	0	0	0	0	0	0	0	0	0	0	0	0	0	0	0	0	0	0	0	0	0	0	0	0	0	0	0
r_3406 :	0	0	0	0	0	0	0	0	0	0	0	0	0	0	0	0	0	0	0	0	0	0	0	0	0	0	0	0	0	0	0	0	0	0	0	0	0	0	0	0	0	0	0	0	0	0	0	0	0
r_3407 :	0	0	0	0	0	0	0	0	0	0	0	0	0	0	0	0	0	0	0	0	0	0	0	0	0	0	0	0	0	0	0	0	0	0	0	0	0	0	0	0	0	0	0	0	0	0	0	0	0
r_3408 :	0	0	0	0	0	0	0	0	0	0	0	0	0	0	0	0	0	0	0	0	0	0	0	0	0	0	0	0	0	0	0	0	0	0	0	0	0	0	0	0	0	0	0	0	0	0	0	0	0
r_3410 :	0	0	0	0	0	0	0	0	0	0	0	0	0	0	0	0	0	0	0	0	0	0	0	0	0	0	0	0	0	0	0	0	0	0	0	0	0	0	0	0	0	0	0	0	0	0	0	0	0
r_3411 :	0	0	0	0	0	0	0	0	0	0	0	0	0	0	0	0	0	0	0	0	0	0	0	0	0	0	0	0	0	0	0	0	0	0	0	0	0	0	0	0	0	0	0	0	0	0	0	0	0
r_3420 :	0	0	0	0	0	0	0	0	0	0	0	0	0	0	0	0	0	0	0	0	0	0	0	0	0	0	0	0	0	0	0	0	0	0	0	0	0	0	0	0	0	0	0	0	0	0	0	0	0
r_3428 :	0	0	0	0	0	0	0	0	0	0	0	0	0	0	0	0	0	0	0	0	0	0	0	0	0	0	0	0	0	0	0	0	0	0	0	0	0	0	0	0	0	0	0	0	0	0	0	0	0
r_3429 :	0	0	0	0	0	0	0	0	0	0	0	0	0	0	0	0	0	0	0	0	0	0	0	0	0	0	0	0	0	0	0	0	0	0	0	0	0	0	0	0	0	0	0	0	0	0	0	0	0
r_3430 :	0	0	0	0	0	0	0	0	0	0	0	0	0	0	0	0	0	0	0	0	0	0	0	0	0	0	0	0	0	0	0	0	0	0	0	0	0	0	0	0	0	0	0	0	0	0	0	0	0
r_3432 :	0	0	0	0	0	0	0	0	0	0	0	0	0	0	0	0	0	0	0	0	0	0	0	0	0	0	0	0	0	0	0	0	0	0	0	0	0	0	0	0	0	0	0	0	0	0	0	0	0
r_3434 :	0	0	0	0	0	0	0	0	0	0	0	0	0	0	0	0	0	0	0	0	0	0	0	0	0	0	0	0	0	0	0	0	0	0	0	0	0	0	0	0	0	0	0	0	0	0	0	0	0
r_3435 :	0	0	0	0	0	0	0	0	0	0	0	0	0	0	0	0	0	0	0	0	0	0	0	0	0	0	0	0	0	0	0	0	0	0	0	0	0	0	0	0	0	0	0	0	0	0	0	0	0
r_3436 :	0	0	0	0	0	0	0	0	0	0	0	0	0	0	0	0.0001693	0	0	0	0.0003361	0	0	0	0	0	0	0	0	0	0	0	0	0	0	0.0001693	0	0	0	0	0	0.0001693	0	0	0	0	0	0.0001693	0	0
r_3437 :	0	0	0	0	0	0	0	0	0	0	0	0	0	0	0	0	0	0	0	0	0	0	0	0	0	0	0	0	0	0	0	0	0	0	0	0	0.0001693	0	0.0001693	0.0001693	0	0	0	0	0	0	0	0	0
r_3438 :	0	0	0	0	0	0	0	0	0	0	0	0	0	0	0	0	0	0	0	0	0	0	0	0	0	0	0	0	0	0	0	0	0	0	0	0	0	0	0	0	0	0	0	0	0	0	0	0	0
r_3440 :	0	0	0	0	0	0	0	0	0	0	0	0	0	0	0	0	0	0	0	0	8.5e-05	0	0	0	0	0	0	0	0	0	0	0	0	0	0	0	0	0	0	0	0	0	0	0	0	0	0	0	0
r_3442 :	0	0	0	0	0	0	0	0	0	0	0	0	0	0	0	0	0	0	0	0	0	0	0	0	0	0	0	0	0	0	0	0	0	0	0	0	0	0	0	0	0	0	0	0	0	0	0	0	0
r_3443 :	0	0	0	0	0	0	0	0	0	0	0	0	0	0	0	0	0	0	0	0	0	0	0	0	0	0	0	0	0	0	0	0	0	0.0001693	0	0	0	0	0	0	0	0	0	0	0	0	0	0	0
r_3453 :	0	0	0	0	0	0	0	0	0	0	0	0	0	0	0	0	0	0	0	0	0	0	0	0	0	0	0	0	0	0	0	0	0	0	0	0	0	0	0	0	0	0	0	0	0	0	0	0	0
r_3461 :	0	0	0	0	0	0	0	0	0	0	0	0	0	0	0	0	0	0	0	0	0	0	0	0	0	0	0	0	0	0	0	0	0	0	0	0	0	0	0	0	0	0	0	0	0	0	0	0	0
r_3468 :	0	0	0	0	0	0	0	0.0001686	0.0001697	0	0	0	0	0	0.0001697	0	0	0	0	0	0	0.0001693	0.0001693	0	0.0001693	0	0	0	0	0.0001574	0	0	0	0	0	0	0	0	0	0	0	0.0001693	0	0	0	0.0001693	0	0	0
r_3469 :	0	0	0	0	0	0	0	0	0	0	0	0	0	0	0	0	0	0	0	0	0	0	0	0	0	0	0	0	0	0	0	0	0	0	0	0	0	0	0	0	0	0	0	0	0	0	0	0	0
r_3470 :	0	0	0	0	0	0	0	0	0	0	0	0	0	0	0	0	0	0	0	0	0	0	0	0	0	0	0	0	0	0	0	0	0	0	0	0	0	0	0	0	0	0	0	0	0	0	0	0	0
r_3471 :	0	0	0	0	0	0	0	0	0	0	0	0	0	0	0	0	0	0	0	0	0	0	0	0	0	0	0	0	0	0	0	0	0	0	0	0	0	0	0	0	0	0	0	0	0	0	0	0	0
r_3472 :	0	0	0	0	0	0	0	0	0	0	0	0	0	0	0	0	0	0	0	0	0	0	0	0	0	0	0	0	0	0	0	0	0	0	0	0	0	0	0	0	0	0	0	0	0	0	0	0	0
r_3474 :	0	0	0	0	0	0	0	0	0	0	0	0	0	0	0	0	0	0	0	0	0	0	0	0	0	0	0	0	0	0	0	0	0	0	0	0	0	0	0	0	0	0	0	0	0	0	0	0	0
r_3475 :	0	0	0	0	0	0	0	0	0	0	0	0	0	0	0	0	0	0	0	0	0	0	0	0	0	0	0	0	0	0	0	0	0	0	0	0	0	0	0	0	0	0	0	0	0	0	0	0	0
r_3484 :	0	0.0001693	0	0	0	0	0	0	0	0	0	0	0	0	0	0	0	0	0	0	0	0	0	0	0	0	0	0	0	0	0	0.0001693	0	0	0	0	0	0	0	0	0	0	0	0	0.0001693	0	0	0	0
r_3485 :	0	0	0	0	0	0	0	0	0	0	0	0	0	0	0	0	0	0	0	0	0	0	0	0	0	0	0	0	0	0	0	0	0	0	0	0	0	0.0001693	0	0	0	0	0	0	0	0	0	0	0
r_3486 :	0	0	0	0	0	0	0	0	0	0	0	0	0	0	0	0	0	0	0	0	0	0	0	0	0	0	0	0	0	0	0	0	0	0	0	0	0	0	0	0	0	0	0	0	0	0	0	0	0
r_3487 :	0	0	0	0	0	0	0	0	0	0	0	0	0	0	0	0	0	0	0	0	0	0	0	0	0	0	0	0	0	0	0	0	0	0	0	0	0	0	0	0	0	0	0	0	0	0	0	0	0
r_3488 :	0	0	0	0	0	0	0	0	0	0	0	0	0	0	0	0	0	0	0	0	0	0	0	0	0	0	0	0	0	0	0	0	0	0	0	0	0	0	0	0	0	0	0	0	0	0	0	0	0
r_3490 :	0	0	0.0001693	0	0	0	0	0	0	0	0	0	0	0	0	0	0	0	0	0	0	0	0	0	0	0	0	0	0	0	0	0	0.0001693	0	0	0.0001693	0	0	0	0	0	0	0	0.0001693	0	0	0	0	0
r_3493 :	0	0	0	0	0	0	0	0	0	0	0	0	0	0	0	0	0	0	0	0	0	0	0	0	0	0	0	0	0	0	0	0	0	0	0	0	0	0	0	0	0	0	0	0	0	0	0	0	0
r_3500 :	0.0001693	0	0	0	0.0001744	0.0001603	0.0001743	0	0	0.0001688	0.0001696	0.0001688	0.0001696	0.0001686	0	0	0.0001693	0.00016	0.0001744	0	0	0	0	0.0001693	0	0	0.0001693	0	0.0001693	0	0.000176	0	0	0	0	0	0	0	0	0	0	0	0.0001693	0	0	0	0	0.0001693	0.0001693
r_3501 :	0	0	0	0.00016	0	0	0	0	0	0	0	0	0	0	0	0	0	0	0	0	0	0	0	0	0	0.0001693	0	0.0001693	0	0	0	0	0	0	0	0	0	0	0	0	0	0	0	0	0	0	0	0	0
r_3504 :	0	0	0	0	0	0	0	0	0	0	0	0	0	0	0	0	0	0	0	0	0	0	0	0	0	0	0	0	0	0	0	0	0	0	0	0	0	0	0	0	0	0	0	0	0	0	0	0	0
r_3506 :	0	0	0	0	0	0	0	0	0	0	0	0	0	0	0	0	0	0	0	0	0	0	0	0	0	0	0	0	0	0	0	0	0	0	0	0	0	0	0	0	0	0	0	0	0	0	0	0	0
r_3508 :	0	0	0	0	0	0	0	0	0	0	0	0	0	0	0	0	0	0	0	0	0	0	0	0	0	0	0	0	0	0	0	0	0	0	0	0	0	0	0	0	0	0	0	0	0	0	0	0	0
r_3509 :	0	0	0	0	0	0	0	0	0	0	0	0	0	0	0	0	0	0	0	0	0	0	0	0	0	0	0	0	0	0	0	0	0	0	0	0	0	0	0	0	0.043	0	0	0	0.003	0	0	0	0
r_3510 :	999999	999999	999999	999999	999999	999999	999999	999999	999999	999999	999999	999999	999999	999999	999999	-999999	-999999	999999	999999	999999	-999999	-999999	-999999	999999	999999	999999	999999	999999	999999	999999	999999	999999	999999	-999999	-999999	-999999	-999999	0.001	-999999	-999999	-999999	999999	999999	-999999	-999999	999999	-999999	999999	999999
r_3511 :	999999	-875010	999999	999999	999999	999999	999999	999999	999999	999999	999999	999999	999999	999999	999999	999999	999999	999999	999999	-875009	999999	999999	999999	999999	999999	999999	999999	999999	999999	999999	999999	-875010	999999	-0.004	999999	-0.006	999999	999999	999999	999999	999999	999999	999999	-999999	999999	999999	999999	-124993	999999
r_3512 :	-999999	999999	-999999	-999999	-999999	-999999	-999999	-999999	-999999	-999999	-999999	-999999	-999999	-999999	-999999	-0.007	-0.007	-999999	-999999	999999	999999	-999999	-999999	-124993	-124999	-999999	-999999	-999999	-999999	-999999	-999999	999999	-999999	-999999	-999999	-999999	-999999	-999999	-999999	999999	-999999	-999999	-999999	-999999	-999999	-999999	-999999	-999999	-999999
r_3513 :	-875011	999999	-875009	-875011	-875003	-875005	-875008	-999999	-875003	-875012	-875009	-875012	-875009	-875011	-999999	-999999	-999999	-999999	-875007	999999	-999999	-999999	-999999	-875006	-875000	-999999	-875007	-875012	-875011	-874999	-999999	999999	-875009	-875010	999999	-999999	-875002	-875008	-875013	-999999	999999	-875009	-875009	-875006	999999	-999999	999999	-875006	-999999
r_3514 :	0.0008467	0.0008467	0.0006774	0.0006401	0.0008721	0.0008014	0.0008714	0.0008429	0.0008487	0.0008442	0.000848	0.0008442	0.000848	0.0006743	0.0006789	0.0006774	0.0008467	0.0006401	0.0008721	0.001	0.00034	0.0006774	0.0006774	0.0006774	0.0008467	0.0008467	0.0008467	0.0008467	0.0008467	0.0007871	0.0007041	0.0008467	0.0006774	0.0008467	0.0006774	0.0006774	0.0008467	0.0008467	0.0008467	0.0006774	0.044	0.0006774	0.0008467	0.0006774	0.004	0.0008467	0.0006774	0.0008467	0.0008467
r_3515 :	-999999	999999	124990	124988	124996	124994	124991	0.003	124996	124987	124990	124987	124990	124988	0.003	-999999	-999999	0.002	124992	999999	999999	-999999	-999999	999999	999999	0.003	124992	124987	-999999	125000	999999	999999	124990	-999999	999999	-999999	-999999	999999	-999999	-999999	999999	124990	124990	-999999	999999	0.002	999999	-999999	0.002
r_3516 :	-999999	-999999	-999999	-999999	-999999	-999999	-999999	-999999	-999999	-999999	-999999	-999999	-999999	-999999	-999999	-999999	-999999	-999999	-999999	-999999	-999999	-999999	-999999	-999999	-999999	-999999	-999999	-999999	-999999	-999999	-999999	-999999	-999999	-999999	-999999	-999999	-999999	-999999	-999999	-999999	-999999	-999999	-999999	-999999	-999999	-999999	-999999	-999999	-999999
r_3517 :	-999999	-999999	-999999	-999999	-999999	-999999	-999999	-999999	-999999	-999999	-999999	-999999	-999999	-999999	-999999	999999	999999	-999999	-999999	-999999	999999	999999	999999	-999999	-999999	-999999	-999999	-999999	-999999	-999999	-999999	-999999	-999999	999999	999999	999999	999999	0.004	999999	999999	999999	-999999	-999999	999999	999999	-999999	999999	-999999	-999999
r_3518 :	-999999	999999	-999999	-999999	-999999	-999999	-999999	-999999	-999999	-999999	-999999	-999999	-999999	-999999	-999999	-999999	-999999	-999999	-999999	999999	-999999	-999999	-999999	-999999	-999999	-999999	-999999	-999999	-999999	-999999	-999999	999999	-999999	0.0007121	-999999	0.004	-999999	-999999	-999999	-999999	-999999	-999999	-999999	999999	-999999	-999999	-999999	124993	-999999
r_3519 :	999999	-999999	999999	999999	999999	999999	999999	999999	999999	999999	999999	999999	999999	999999	999999	0.008	0.007	999999	999999	-999999	-999999	999999	999999	124993	124999	999999	999999	999999	999999	999999	999999	-999999	999999	999999	999999	999999	999999	999999	999999	-999999	999999	999999	999999	999999	999999	999999	999999	999999	999999
r_3520 :	875011	-999999	875009	875011	999999	875005	875008	999999	875003	999999	875009	999999	875009	875011	999999	999999	999999	999999	999999	-999999	999999	999999	999999	875006	875000	999999	875007	875012	875011	874999	999999	-999999	875009	875010	-999999	999999	875002	875008	875013	999999	-999999	999999	999999	875006	-999999	999999	-999999	999999	999999
r_3521 :	0	0	0	0	0	0	0	0	0	0	0	0	0	0	0	0	0	0	0	0	0	0	0	0	0	0	0	0	0	0	0	0	0	0	0	0	0	0	0	0	0	0	0	0	0	0	0	0	0
r_3523 :	124988	124989	-999999	-999999	-999999	-999999	-999999	-999999	-999999	-999999	-999999	-999999	-999999	-999999	-999999	-999999	-999999	-999999	-999999	999999	0.0006412	0.001	-999999	-999999	-999999	-999999	-999999	-999999	124988	-999999	-0.003	124989	-999999	-999999	-999999	-999999	-999999	-999999	-999999	0	-999999	-999999	-999999	-999999	-999999	-999999	-999999	-999999	-999999
r_3524 :	999999	999999	999999	999999	999999	999999	999999	999999	999999	999999	999999	999999	999999	999999	999999	999999	999999	999999	999999	999999	999999	999999	999999	999999	999999	999999	999999	999999	999999	999999	999999	999999	999999	999999	0	999999	999999	999999	999999	999999	0	999999	999999	0.004	0	999999	0	999999	999999
r_3525 :	0.004	-0.012	0.002	0.003	-0.01	0.006	0.005	0.004	0.005	0.005	0.005	0.005	0.006	0.003	0.003	0.002	0.005	-0.009	0.006	0.008	-0.014	0.0004377	0.001	0.004	0.005	0.005	0.005	0.005	0.005	0.004	0.003	-0.012	0.002	-0.005	0.002	-0.004	0.005	0.004	0.005	-0.004	0.134	0.003	0.005	0.002	0.011	0.005	0.001	0.005	0.006
r_3526 :	-0.01	0.008	-0.006	-0.009	0.008	-0.009	-0.007	-0.01	-0.007	-0.007	-0.008	-0.007	-0.01	-0.008	-0.01	249976	-0.007	249982	-0.01	-0.021	0.012	-0.007	-0.006	-0.006	-0.007	-0.011	-0.01	-0.011	-0.01	-0.006	-0.007	0.008	-0.006	-0.007	-0.008	-0.011	-0.011	-0.01	-0.011	-0.011	-0.053	-0.009	-0.007	-0.007	-0.009	-0.007	249988	-0.007	-0.01
r_3527 :	-0.0008467	-0.0008467	-0.0006774	-0.0006401	-0.0008721	-0.0008014	-0.0008714	-0.0008429	-0.0008487	-0.0008442	-0.000848	-0.0008442	-0.000848	-0.0006743	-0.0006789	-0.0006774	-0.0008467	-0.0006401	-0.0008721	-0.001	-0.00034	-0.0006774	-0.0006774	-0.0006774	-0.0008467	-0.0008467	-0.0008467	-0.0008467	-0.0008467	-0.0007871	-0.0007041	-0.0008467	-0.0006774	-0.0008467	-0.0006774	-0.0006774	-0.0008467	-0.0008467	-0.0008467	-0.0006774	-0.044	-0.0006774	-0.0008467	-0.0006774	-0.004	-0.0008467	-0.0006774	-0.0008467	-0.0008467
r_3528 :	999999	875010	999999	999999	875003	999999	999999	999999	999999	875012	999999	875012	999999	999999	999999	999999	999999	999999	875007	-0.012	-999999	-999999	-0.000508	999999	999999	999999	999999	999999	999999	999999	-999999	875010	999999	-875010	999999	-999999	124997	-875008	124986	999999	999999	875009	875009	-875006	999999	999999	999999	875006	999999
r_3529 :	0.002	0.002	0.001	0.001	0.004	0.004	0.004	0.002	0.004	0.004	0.003	0.004	0.004	0.001	0.001	0.001	0.004	0.003	0.004	0.003	0.00068	0.001	0.001	0.004	0.004	0.002	0.003	0.002	0.002	0.004	0.002	0.002	0.001	0.002	0.001	0.001	0.002	0.002	0.002	0.001	0.088	0.001	0.004	0.001	0.008	0.004	0.001	0.004	0.004
r_3530 :	-0.002	-0.002	-0.001	-0.001	-0.004	-0.004	-0.004	-0.002	-0.004	-0.004	-0.003	-0.004	-0.004	-0.001	-0.001	-0.001	-0.004	-0.003	-0.004	-0.003	-0.00068	-0.001	-0.001	-0.004	-0.004	-0.002	-0.003	-0.002	-0.002	-0.004	-0.002	-0.002	-0.001	-0.002	-0.001	-0.001	-0.002	-0.002	-0.002	-0.001	-0.088	-0.001	-0.004	-0.001	-0.008	-0.004	-0.001	-0.004	-0.004
r_3531 :	0.004	0.003	0.003	0.004	0.003	0.004	0.003	0.005	0.003	0.003	0.004	0.003	0.004	0.004	0.005	0.003	0.003	0.003	0.004	0.01	0.001	0.003	0.003	0.003	0.003	0.005	0.004	0.005	0.005	0.003	0.003	0.003	0.003	0.003	0.004	0.005	0.005	0.005	0.005	0.005	0.005	0.004	0.003	0.003	0.003	0.003	0.003	0.003	0.004
r_3532 :	0.004	0.003	0.003	0.004	0.003	0.004	0.003	0.005	0.003	0.003	0.004	0.003	0.004	0.004	0.005	0.003	0.003	0.003	0.004	0.01	0.001	0.003	0.003	0.003	0.003	0.005	0.004	0.005	0.005	0.003	0.003	0.003	0.003	0.003	0.004	0.005	0.005	0.005	0.005	0.005	0.005	0.004	0.003	0.003	0.003	0.003	0.003	0.003	0.004
r_3533 :	-0.004	-0.003	-0.003	-0.004	-0.003	-0.004	-0.003	-0.005	-0.003	-0.003	-0.004	-0.003	-0.004	-0.004	-0.005	-0.003	-0.003	-0.003	-0.004	-0.01	-0.001	-0.003	-0.003	-0.003	-0.003	-0.005	-0.004	-0.005	-0.005	-0.003	-0.003	-0.003	-0.003	-0.003	-0.004	-0.005	-0.005	-0.005	-0.005	-0.005	-0.005	-0.004	-0.003	-0.003	-0.003	-0.003	-0.003	-0.003	-0.004
r_3534 :	0.002	0.002	0.001	0.002	0	0	0.0002631	0.002	0	0.0002549	0.0006862	0.0002549	0	0.002	0.002	0.002	0	0	0	0.005	0.0001844	0.0003674	0.002	0	0	0.002	0.001	0.002	0.002	0	0	0.002	0.001	0	0.001	0.002	0.002	0.001	0.002	0.002	0.001	0.002	0	0.001	0.0006485	0	0.002	0	0
r_3535 :	0	0	0	0	0.002	0.002	0.002	0	0.002	0.002	0.002	0.002	0.002	0	0	0	0.002	0.002	0.002	0	0	0	0	0.002	0.002	0	0.0008671	0	0.00075	0.002	0.001	0	0	0	0	0	0	0	0	0	0	0	0.002	0	0	0.002	0	0.002	0.002
r_3536 :	-999999	-999999	-999999	-999999	-999999	-999999	-999999	-999999	-999999	-999999	-999999	-999999	-999999	-999999	-999999	-999999	-999999	-999999	-999999	-124990	999999	999999	-0.007	-999999	-999999	-999999	-999999	-999999	-999999	-999999	999999	-999999	-999999	875010	-999999	999999	-124997	875008	-124986	-999999	-999999	-999999	-999999	875006	-999999	-999999	-999999	-999999	-999999
r_3537 :	-0.0001171	-0.014	0	-0.0001107	-0.015	0	-0.0001205	0	-0.0001174	-0.0001168	-0.0001173	-0.0001168	-0.0001173	-0.0001166	0	-249976	-0.0001171	-249982	-0.0001206	-0.0002325	-0.015	0	-0.0001171	-0.0001171	-0.0001171	0	-0.0001171	0	0	-0.0001089	-0.0001217	-0.014	0	-0.001	0	0	0	0	0	0	0	-0.0001171	-0.0001171	0	-0.0001171	-0.0001171	-249989	-0.0001171	-0.0001171
r_3538 :	0.002	0.015	0.002	0.002	0.017	0.002	0.002	0.002	0.002	0.002	0.002	0.002	0.002	0.002	0.002	0.002	0.002	0.015	0.002	0.004	0.001	0.002	0.002	0.002	0.002	0.002	0.002	0.002	0.002	0.002	0.002	0.015	0.002	0.009	0.003	0.01	0.002	0.002	0.002	0.009	0.002	0.002	0.002	0.002	0.002	0.002	0.002	0.002	0.002
r_3539 :	0	-0.013	-0.0001693	0	-0.015	0	0	0	0	0	2.298e-11	0	0	0	0	0	0	-0.013	0	0	0	0	0	0	0	0	0	0	0	0	0	-0.013	-0.0001693	-0.006	-0.0005504	-0.008	0	0	0	-0.007	0	1.164e-10	0	-0.0001693	0	0	0	0	0
r_3540 :	-0.002	-0.003	-0.002	-0.002	-0.002	-0.002	-0.002	-0.002	-0.002	-0.002	-0.002	-0.002	-0.002	-0.002	-0.002	-0.002	-0.002	-0.002	-0.002	-0.004	-0.016	-0.004	-0.002	-0.002	-0.002	-0.002	-0.002	-0.002	-0.002	-0.002	-0.002	-0.003	-0.002	-0.003	-0.002	-0.002	-0.002	-0.002	-0.002	-0.003	-0.002	-0.002	-0.002	-0.002	-0.003	-0.002	-0.002	-0.002	-0.002
r_3542 :	0	0.001	0	0	0	0	0	0	0	0	0	0	0	0	0	0	0	0	0	0	0.015	0.002	0	0	0	0	0	0	0	0	0	0.001	0	0.001	0	0	0	0	0	0.001	0	1.164e-10	0	0	0.0003617	0	0	0	0
r_3543 :	999999	999999	999999	999999	999999	999999	999999	999999	999999	999999	999999	999999	999999	999999	999999	999999	999999	999999	999999	124990	-999999	-999999	0.005	999999	999999	999999	999999	999999	999999	999999	-999999	999999	999999	-875010	999999	-999999	124997	-875008	124986	999999	999999	999999	999999	-875006	999999	999999	999999	999999	999999
r_3544 :	-999999	-999999	-999999	-999999	-999999	-999999	-999999	-999999	-999999	-999999	-999999	-999999	-999999	-999999	-999999	-999999	-999999	-999999	-999999	-124990	999999	999999	-0.005	-999999	-999999	-999999	-999999	-999999	-999999	-999999	999999	-999999	-999999	875010	-999999	999999	-124997	875008	-124986	-999999	-999999	-999999	-999999	875006	-999999	-999999	-999999	-999999	-999999
r_3545 :	0.001	0.001	0.001	0.001	0.001	0.001	0.001	0.001	0.001	0.001	0.001	0.001	0.001	0.001	0.001	0.001	0.001	0.001	0.001	0.003	0.0007303	0.001	0.001	0.001	0.001	0.001	0.001	0.001	0.001	0.001	0.002	0.001	0.001	0.001	0.001	0.001	0.001	0.001	0.001	0.001	0.001	0.001	0.001	0.001	0.001	0.001	0.001	0.001	0.001
r_3546 :	0.00075	0.00075	0.00075	0.0007088	0.0007725	0.0007099	0.0007718	0.0007466	0.0007517	0.0007477	0.0007511	0.0007477	0.0007511	0.0007466	0.0007517	0.00075	0.00075	0.0007088	0.0007725	0.001	0.0003764	0.00075	0.00075	0.00075	0.00075	0.00075	0.00075	0.00075	0.00075	0.0006972	0.0007795	0.00075	0.00075	0.00075	0.00075	0.00075	0.00075	0.00075	0.00075	0.00075	0.00075	0.00075	0.00075	0.00075	0.00075	0.00075	0.00075	0.00075	0.00075
r_3547 :	0.003	0.003	0.003	0.003	0.003	0.003	0.003	0.003	0.003	0.003	0.003	0.003	0.003	0.003	0.003	0.003	0.003	0.003	0.003	0.006	0.002	0.003	0.003	0.003	0.003	0.003	0.003	0.003	0.003	0.003	0.003	0.003	0.003	0.003	0.003	0.003	0.003	0.003	0.003	0.003	0.003	0.003	0.003	0.003	0.003	0.003	0.003	0.003	0.003
r_3548 :	-0.003	-0.003	-0.003	-0.003	-0.003	-0.003	-0.003	-0.003	-0.003	-0.003	-0.003	-0.003	-0.003	-0.003	-0.003	-0.003	-0.003	-0.003	-0.003	-0.006	-0.002	-0.003	-0.003	-0.003	-0.003	-0.003	-0.003	-0.003	-0.003	-0.003	-0.003	-0.003	-0.003	-0.003	-0.003	-0.003	-0.003	-0.003	-0.003	-0.003	-0.003	-0.003	-0.003	-0.003	-0.003	-0.003	-0.003	-0.003	-0.003
r_3552 :	999999	-999999	999999	999999	999999	999999	999999	999999	999999	999999	999999	999999	999999	999999	999999	999999	999999	999999	999999	-999999	999999	999999	999999	999999	999999	999999	999999	999999	999999	999999	999999	-999999	999999	999999	999999	999999	999999	999999	999999	999999	999999	999999	999999	999999	999999	999999	999999	999999	999999
r_3554 :	0	0	0	0	0	0	0	0	0	0	0	0	0	0	0	0	0	0	0	0	0	0	-0.0002865	0	0	0	0	0	0	0	0	0	0	0	0.0006675	0	0	0	0	0	0.001	0	0	0	0.002	0	-0.0002865	0	0
r_3555 :	124988	0	124990	124988	124996	124994	124991	0.001	124996	124987	124990	124987	124990	124988	0.0008891	0	0	0	124992	0	0	0.002	0	124993	124999	0.001	124992	124987	124988	125000	0.003	0	124990	124989	0.0005504	0.008	124997	0.0001171	124986	0.008	0	124990	124990	124993	-0.0001171	0	0	124993	0
r_3556 :	0	0	0	0	0	0	0	0	0	0	0	0	0	0	0	0	0	0	0	0	0	0	0	0	0	0	0	0	0	0	0	0	0	0	0	0	0	0	0	0	0	-1.164e-10	0	0	0	0	0	0	0
r_3557 :	0	0	0	0	0	0	0	0	0	0	0	0	0	0	0	0	0	0	0	0	0	-0.002	0	0	-3.76e-11	0	0	0	0	0	0	0	0	0	0	0	0	0	0	0	0	-1.164e-10	0	0	0	0	0	0	0
r_3558 :	0	0	0	0	0	0	0	0	0	0	0	0	0	0	0	0	0	0	0	0	0	0.002	0	0	0	0	0	0	0	0	0	0	0	0	0	0	0	0	0	0	0	0	0	0	0.0003617	0	0	0	0
r_3559 :	0	0	0	0	0	0	0	0	0	0	0	0	0	0	0	0	0	0	0	0	-0.001	0	0	0	0	0	0	0	0	0	0	0	0	0	-0.0008369	0	0	0	0	0	-0.0009038	0	0	0	0	0	0	0	0
r_3560 :	-124988	0	-124990	-124988	0	-124994	-124991	0	-124996	0	-124990	0	-124990	-124988	0	0	-0.0002865	-0.0002707	-0.002	0	0	0	0	-124993	-124999	0	-124992	-124987	-124988	-125000	-0.004	0	-124990	-124989	0	-0.006	-124997	-124991	-124986	-0.0002865	0	0	0	-124993	0	0	0	-0.002	0
r_3561 :	0	0	0	0	0	0	0	0	0	0	0	0	0	0	0	0	0	0	0	0	0	0	0	0	0	0	0	0	0	0	0	0	0	0	0	0	0	0	0	0	0	0	0	0	0	0	0	0	0
r_3562 :	-0.0005807	-0.0005807	-0.0005807	-0.0005487	-0.0005981	-0.0005496	-0.0005976	-0.000578	-0.000582	-0.0005789	-0.0005815	-0.0005789	-0.0005815	-0.000578	-0.000582	-0.0005807	-0.0005807	-0.0005487	-0.0005981	0	-0.0002914	-0.0004735	-0.0005807	-0.0005807	-0.0005807	0	-0.0005807	0	-0.0005807	-0.0005398	-0.0006035	-0.0005807	-0.0005807	-0.0005807	0	0	0	-0.0005807	0	0	0	-0.0005807	-0.0005807	-0.0005807	-0.0005807	-0.0005807	-0.0005807	-0.0005807	-0.0005807
r_3563 :	0	0	0	0	0	0	0	0	0	0	0	0	0	0	0	0	0	0	0	-0.001	0	-0.0001072	0	0	0	-0.0005807	0	-0.0005807	0	0	0	0	0	0	-0.0005807	-0.0005807	-0.0005807	0	-0.0005807	-0.0005807	-0.0005807	0	0	0	0	0	0	0	0
r_3565 :	0	0	0	0	0	0	0	0	0	0	0	0	0	0	0	0	0	0	0	0	0	0	0	0	0	0	0	0	0	0	0	0	0	0	0	0	0	0	0	0	0	0	0	0	0	0	0	0	0
r_3566 :	0	0	0	0	0	0	0	249998	0	0	0	0	0	0	0	0	249977	0	0	0	0	0	0	0	0	249976	0	0	0	0	0	0	0	0	249975	0	0	0	0	0	249980	0	0	0	249974	249986	0	0	0
r_3571 :	-999999	-999999	-999999	-999999	-999999	-999999	-999999	-999999	-999999	-999999	-999999	-999999	-999999	-999999	-999999	999999	999999	-999999	-999999	-999999	999999	999999	999999	-999999	-999999	-999999	-999999	-999999	-999999	-999999	-999999	-999999	-999999	999999	999999	999999	999999	-0.001	999999	999999	999999	-999999	-999999	999999	999999	-999999	999999	-999999	-999999
r_3572 :	-999999	875010	-999999	-999999	-999999	-999999	-999999	-999999	-999999	-999999	-999999	-999999	-999999	-999999	-999999	-999999	-999999	-999999	-999999	875009	-999999	-999999	-999999	-999999	-999999	-999999	-999999	-999999	-999999	-999999	-999999	875010	-999999	0.004	-999999	0.006	-999999	-999999	-999999	-999999	-999999	-999999	-999999	999999	-999999	-999999	-999999	124993	-999999
r_3573 :	999999	-999999	999999	999999	999999	999999	999999	999999	999999	999999	999999	999999	999999	999999	999999	0.007	0.007	999999	999999	-999999	-999999	999999	999999	124993	124999	999999	999999	999999	999999	999999	999999	-999999	999999	999999	999999	999999	999999	999999	999999	-999999	999999	999999	999999	999999	999999	999999	999999	999999	999999
r_3574 :	875011	-999999	875009	875011	875003	875005	875008	999999	875003	875012	875009	875012	875009	875011	999999	999999	999999	999999	875007	-999999	999999	999999	999999	875006	875000	999999	875007	875012	875011	874999	999999	-999999	875009	875010	-999999	999999	875002	875008	875013	999999	-999999	875009	875009	875006	-999999	999999	-999999	875006	999999
r_3575 :	999999	-999999	-124990	-124988	-124996	-124994	-124991	-0.003	-124996	-124987	-124990	-124987	-124990	-124988	-0.003	999999	999999	-0.002	-124992	-999999	-999999	999999	999999	-999999	-999999	-0.003	-124992	-124987	999999	-125000	-999999	-999999	-124990	999999	-999999	999999	999999	-999999	999999	999999	-999999	-124990	-124990	999999	-999999	-0.002	-999999	999999	-0.002
r_3576 :	999999	999999	999999	999999	999999	999999	999999	999999	999999	999999	999999	999999	999999	999999	999999	999999	999999	999999	999999	999999	999999	999999	999999	999999	999999	999999	999999	999999	999999	999999	999999	999999	999999	999999	999999	999999	999999	999999	999999	999999	999999	999999	999999	999999	999999	999999	999999	999999	999999
r_3577 :	999999	999999	999999	999999	999999	999999	999999	999999	999999	999999	999999	999999	999999	999999	999999	-999999	-999999	999999	999999	999999	-999999	-999999	-999999	999999	999999	999999	999999	999999	999999	999999	999999	999999	999999	-999999	-999999	-999999	-999999	0.001	-999999	-999999	-999999	999999	999999	-999999	-999999	999999	-999999	999999	999999
r_3578 :	999999	-999999	999999	999999	999999	999999	999999	999999	999999	999999	999999	999999	999999	999999	999999	999999	999999	999999	999999	-999999	999999	999999	999999	999999	999999	999999	999999	999999	999999	999999	999999	-999999	999999	-0.0007121	999999	-0.004	999999	999999	999999	999999	999999	999999	999999	-999999	999999	999999	999999	-124993	999999
r_3579 :	-999999	999999	-999999	-999999	-999999	-999999	-999999	-999999	-999999	-999999	-999999	-999999	-999999	-999999	-999999	-0.007	-0.007	-999999	-999999	999999	999999	-999999	-999999	-124993	-124999	-999999	-999999	-999999	-999999	-999999	-999999	999999	-999999	-999999	-999999	-999999	-999999	-999999	-999999	999999	-999999	-999999	-999999	-999999	-999999	-999999	-999999	-999999	-999999
r_3580 :	-875011	999999	-875009	-875011	-999999	-875005	-875008	-999999	-875003	-999999	-875009	-999999	-875009	-875011	-999999	-999999	-999999	-999999	-999999	999999	-999999	-999999	-999999	-875006	-875000	-999999	-875007	-875012	-875011	-874999	-999999	999999	-875009	-875010	999999	-999999	-875002	-875008	-875013	-999999	999999	-999999	-999999	-875006	999999	-999999	999999	-999999	-999999
r_3581 :	0	0	0	0	0	0	0	0	0	0	0	0	0	0	0	0	0	0	0	0	0.0009812	0.002	0	0	0	0	0	0	0	0	0	0	0	0.002	0.0008369	0	0	0.001	0	0	0.001	0	0	0	0.002	0	0	0	0
r_3582 :	0	0	0.001	0	0	0	0	0	0	0	0	0	0	0	0	0	0	0	0	0	0	0	0	0	0	0	0	0	0	0	0.001	0	0.001	0	0	0	0	0	0	0	0	0	0	0.001	0	0	0	0	0
r_3583 :	0	0	0.001	0	0	0	0	0	0	0	0	0	0	0	0	0	0	0	0	0	0	0	0	0	0	0	0	0	0	0	0.001	0	0.001	0	0	0	0	0	0	0	0	0	0	0.001	0	0	0	0	0
r_3584 :	0	0	-0.001	0	0	0	0	0	0	0	0	0	0	0	0	0	0	0	0	0	0	0	0	0	0	0	0	0	0	0	-0.001	0	-0.001	0	0	0	0	0	0	0	0	0	0	-0.001	0	0	0	0	0
r_3585 :	-875011	-875010	-875009	-875011	-875003	-875005	-875008	-999999	-875003	-875012	-875009	-875012	-875009	-875011	-999999	-999999	-999999	-999999	-875007	-0.0003361	999999	999999	-0.005	-875006	-875000	-999999	-875007	-875012	-875011	-874999	999999	-875010	-875009	999999	-999999	999999	-0.006	999999	-0.006	-999999	-999999	-875009	-875009	999999	-999999	-999999	-999999	-875006	-999999
r_3586 :	875011	875010	875009	875011	875003	875005	875008	999999	875003	875012	875009	875012	875009	875011	999999	999999	999999	999999	875007	0.0003361	-999999	-999999	0.005	875006	875000	999999	875007	875012	875011	874999	-999999	875010	875009	-999999	999999	-999999	0.006	-999999	0.006	999999	999999	875009	875009	-999999	999999	999999	999999	875006	999999
r_3587 :	875011	875010	875009	875011	875003	875005	875008	999999	875003	875012	875009	875012	875009	875011	999999	999999	999999	999999	875007	0.0003361	-999999	-999999	0.005	875006	875000	999999	875007	875012	875011	874999	-999999	875010	875009	-999999	999999	-999999	0.006	-999999	0.006	999999	999999	875009	875009	-999999	999999	999999	999999	875006	999999
r_3588 :	0	0	0	0	0	0	0	0	0	0	0	0	0	0	0	0	0	0	0	0	0	0	0.0002865	0	0	0	0	0	0	0	0	0	0	0	-0.0005504	0	0	0	0	0	-0.001	0	0	0	-0.002	0	0.0002865	0	0
r_3589 :	-124988	0	-124990	-124988	-124996	-124994	-124991	-0.001	-124996	-124987	-124990	-124987	-124990	-124988	-0.0007717	0	0	0	-124992	0	0	-0.002	0	-124993	-124999	-0.001	-124992	-124987	-124988	-125000	-0.003	0	-124990	-124989	0	0	-124997	0	-124986	0	0	-124990	-124990	-124993	0.0001171	0	0	-124993	0
r_3590 :	0	0	0	0	0	0	0	0	0	0	0	0	0	0	0	0	0	0	0	0	0	0	0	0	0	0	0	0	0	0	0	0	0	0	0	0	0	0	0	0	0	1.164e-10	0	0	0	0	0	0	0
r_3591 :	0	0	0	0	0	0	0	0	0	0	0	0	0	0	0	0	0	0	0	0	0	0.002	0	0	3.76e-11	0	0	0	0	0	0	0	0	0	0	0	0	0	0	0	0	1.164e-10	0	0	0	0	0	0	0
r_3592 :	0	0	0	0	0	0	0	0	0	0	0	0	0	0	0	0	0	0	0	0	0	0	0	0	0	0	0	0	0	0	0	0	0	0	0	0	0	0	0	0	0	0	0	0	0	0	0	0	0
r_3593 :	0	0	0	0	0	0	0	0	0	0	0	0	0	0	0	0	0	0	0	0	0.001	0	0	0	0	0	0	0	0	0	0	0	0	0	0.0008369	0	0	0	0	0	0.0009038	0	0	0	0	0	0	0	0
r_3594 :	124988	0	124990	124988	0	124994	124991	0	124996	0	124990	0	124990	124988	0	0	0.0002865	0.0002707	0.002	0	0	0	0	124993	124999	0	124992	124987	124988	125000	0.004	0	124990	124989	0	0.006	124997	124991	124986	0.0002865	0	0	0	124993	0	0	0	0.002	0
r_3595 :	0	0	0	0	0	0	0	0	0	0	0	0	0	0	0	0	0	0	0	0	0	0	0	0	0	0	0	0	0	0	0	0	0	0	0	0	0	0	0	0	0	0	0	0	0	0	0	0	0
r_3596 :	124988	124989	124990	124988	124996	124994	124991	0.001	124996	124987	124990	124987	124990	124988	0.0007717	0	0	0	124992	124990	0.0009812	0.002	0	124993	124999	0.001	124992	124987	124988	125000	0.003	124989	124990	124989	0.0008369	0.006	124997	124991	124986	0	0.001	124990	124990	124993	0.002	0	0	124993	0
r_3597 :	0	0	0	0	0	0	0	0	0	0	0	0	0	0	0	0	0	0	0	0	0	0	0	0	0	0	0	0	0	0	0	0	0	0	0	0	0	0	0	0	0	1.164e-10	0	0	0	0	0	0	0
r_3599 :	999999	999999	0	0	0	0	0	0	0	0	0	0	0	0	0	0	0	0	0	999999	999999	999999	0	0	0	0	0	0	999999	0	999999	999999	0	0	0.005	0	0	0	0	999999	7.556e-05	0	0	0	0.002	0	0.007	0	0
r_3600 :	124988	124989	-0.0001693	-0.00016	-0.0001744	-0.0001603	-0.0001743	-0.0001686	-0.0001697	-0.0001688	-0.0001696	-0.0001688	-0.0001696	-0.0001686	-0.0001697	-0.0001693	-0.0001693	-0.00016	-0.0001744	999999	0.0005562	0.001	-0.0001693	-0.0001693	-0.0001693	-0.0001693	-0.0001693	-0.0001693	124988	-0.0001574	-0.000176	124989	-0.0001693	-0.0001693	-999999	-0.0001693	-0.0001693	-0.0001693	-0.0001693	-0.0001693	-999999	-0.0001693	-0.0001693	-999999	-999999	-0.0001693	-999999	-0.0001693	-0.0001693
r_3601 :	0	0	0	0	0	0	0	249998	0	0	0	0	0	0	249975	249976	249977	249982	0	0	0	0	0	0	0	249976	0	0	0	0	249977	0	0	0	249975	0	0	0	0	0	249980	0	0	0	249974	249986	249989	0	249986
r_3602 :	0	0	0	0	0	0	0	-249998	0	0	0	0	0	0	-249975	-249976	-249977	-249982	0	0	0	0	0	0	0	-249976	0	0	0	0	-249977	0	0	0	-249975	0	0	0	0	0	-249980	0	0	0	-249974	-249986	-249989	0	-249986
r_3603 :	0	-0.001	0	0	0	0	0	-249998	0	0	0	0	0	0	-249975	-249976	-249977	-249982	0	0	-0.015	-0.002	0	0	0	-249976	0	0	0	0	-249977	-0.001	0	-0.001	-249975	0	0	0	0	-0.001	-249980	-1.164e-10	0	0	-249974	-249986	-249989	0	-249986
r_3604 :	0	0.001	0	0	0	0	0	0	0	0	0	0	0	0	249975	0	0	0	0	0	249975	0.002	0	0	0	0	0	0	0	0	249977	0.001	0	0.001	0	0	0	0	0	0.001	0	1.164e-10	0	0	0.0003617	0	0	0	249986
r_3605 :	0	0	0	0	0	0	0	0	0	0	0	0	0	0	-249975	0	0	0	0	0	-249975	0	0	0	0	0	0	0	0	0	-249977	0	0	0	0	0	0	0	0	0	0	0	0	0	0	0	0	0	-249986
r_3614 :	-875011	-875010	-999999	-999999	-999999	-999999	-999999	-999999	-999999	-999999	-999999	-999999	-999999	-999999	-999999	-999999	-999999	-999999	-999999	0	-999999	-999999	-999999	-999999	-999999	-999999	-999999	-999999	-875011	-999999	-999999	-875010	-999999	-999999	-999999	-999999	-999999	-999999	-999999	-999999	-999999	-999999	-999999	-999999	-999999	-999999	-999999	-999999	-999999
r_3615 :	875011	875010	999999	999999	999999	999999	999999	999999	999999	999999	999999	999999	999999	999999	999999	999999	999999	999999	999999	0	999999	999999	999999	999999	999999	999999	999999	999999	875011	999999	999999	875010	999999	999999	999999	999999	999999	999999	999999	999999	999999	999999	999999	999999	999999	999999	999999	999999	999999
r_3617 :	0	0	0	0	0	0	0	0	0	0	0	0	0	0	0	0	0	0	0	0	0	0	0	0	0	0	0	0	0	0	0	0	0	0	0	0	0	0	0	0	0	0	0	0	0	0	0	0	0
r_3618 :	0	0	0	0	0	0	0	0	0	0	0	0	0	0	0	0	0	0	0	0	-124987	0	0	0	0	0	0	0	0	0	0	0	0	0	0	0	0	0	0	0	0	0	0	0	0	0	0	0	0
r_3624 :	0	0	0	0	0	0	0	0	0	0	0	0	0	0	0	0	0	0	0	0	0	0	0	0	0	0	0	0	0	0	0	0	0	0	0	0	0	0	0	0	0	0	0	0	0	0	0	0	0
r_3626 :	0	0	0	0	0	0	0	0	0	0	0	0	0	0	0	0	0	0	0	0	0	0	0	0	0	0	0	0	0	0	0	0	0	0	0	0	0	0	0	0	0	0	0	0	0	0	0	0	0
r_3628 :	0	0	0	0	0	0	0	249998	0	0	0	0	0	0	0	0	249977	0	0	0	0	0	0	0	0	249976	0	0	0	0	0	0	0	0	249975	0	0	0	0	0	249980	0	0	0	249974	249986	0	0	0
r_3633 :	0	0	0	0	0	0	0	0	0	0	0	0	0	0	0	0	0	0	0	0	0	0	0	0	0	0	0	0	0	0	0	0	0	0	0	0	0	0	0	0	0	0	0	0	0	0	0	0	0
r_3634 :	0	0	0	0	0	0	0	0	0	0	0	0	0	0	0	0	0	0	0	0	124987	0	0	0	0	0	0	0	0	0	0	0	0	0	0	0	0	0	0	0	0	0	0	0	0	0	0	0	0
r_3650 :	0	0.001	0	0	0	0	0	0	0	0	0	0	0	0	0	0.001	0	0	0	0	0.0006585	0.001	0.001	0	0	0	0	0	0	0	0	0.001	0	0.001	0.001	0.001	0	0.001	0	0	0.001	0	0	0	0.001	0	0.001	0	0
r_3651 :	0	0	0	0	0	0	0	0	0	0	0	0	0	0	0	0	0	0	0	0	0	0	0	0	0	0	0	0	0	0	0	0	0	0	0	0	0	0	0	0	0	0	0	0	0	0	0	0	0
r_3652 :	0	0	0	0	0	0	0	0	0	0	0	0	0	0	0	0	0	0	0	0	0	0	0	0	0	0	0	0	0	0	0	0	0	0	0	0	0	0	0	0	0	0	0	0	0	0	0	0	0
r_3653 :	0	-0.001	0	0	0	0	0	0	0	0	0	0	0	0	0	-0.001	0	0	0	0	-0.0006585	-0.001	-0.001	0	0	0	0	0	0	0	0	-0.001	0	-0.001	-0.001	-0.001	0	-0.001	0	0	-0.001	0	0	0	-0.001	0	-0.001	0	0
r_3662 :	0	0	0	0	0	0	0	0	0	0	0	0	0	0	0	0	0	0	0	0	0	0	0	0	0	0	0	0	0	0	0	0	0	0	0	0	0.0001171	0	0	0	0.0001171	0	0	0	0	0	0.0001171	0	0
r_3663 :	0	0	0	0	0	0	0	0	0	0	0	0	0	0	0	0	0	0	0	0	0	0	0	0	0	0	0	0	0	0	0	0	0	0	0	0	-0.0001171	0	0	0	-0.0001171	0	0	0	0	0	-0.0001171	0	0
r_3664 :	0.001	0	0	0.001	0	0.001	0.001	0.001	0.001	0.001	0	0.001	0.001	0	0.001	0	0.001	0.001	0.001	0.003	0	0.0002557	0	0.001	0.001	0.001	0.001	0.001	0.001	0.001	0.001	0	0	0	0	0	0	0	0	0	0	0.001	0	0	0	0.001	0	0.0002557	0.001
r_3665 :	-0.001	0	0	-0.001	0	-0.001	-0.001	-0.001	-0.001	-0.001	0	-0.001	-0.001	0	-0.001	0	-0.001	-0.001	-0.001	-0.003	0	-0.0002557	0	-0.001	-0.001	-0.001	-0.001	-0.001	-0.001	-0.001	-0.001	0	0	0	0	0	0	0	0	0	0	-0.001	0	0	0	-0.001	0	-0.0002557	-0.001
r_3668 :	0	0	0.000573	0	0	0.0002217	0	0.0002332	0	0	0	0	0	0	0.0002348	0	0	0	0	0	0	0.004	0	0	0	0.0002343	0	0.0002343	0.0002343	0	0	0	0.000573	0.013	0.001	0.017	0	0.0002343	0.0002343	0.017	0	0	0	0.000573	0.0007233	0	0	0	0
r_3669 :	0	-0.0002557	-0.001	0	-0.001	0	0	0	0	0	-0.001	0	0	-0.001	0	0	0	0	0	0	0	0	0	0	0	0	0	0	0	0	0	-0.0002557	-0.001	0	0	0	-0.001	0	-0.001	-0.001	0	0	-0.001	-0.001	0	0	0	-0.001	0
r_3670 :	0	0	0	0	0	0	0	0	0	0	0	0	0	0	0	0	0	0	0	0	0	0	0	0	0	0	0	0	0	0	0	0	0	0	0	0	0	0	0	0	0	0	0	0	0	0	0	0	0
r_3671 :	0	0	0	0	0	0	0	0	0	0	0	0	0	0	0	0	0	0	0	0	0	0	0	0	0	0	0	0	0	0	0	0	0	0	0	0	0	0	0	0	0	0	0	0	0	0	0	0	0
r_3672 :	0	0	0	0	0	0	0	0	0	0	0	0	0	0	0	0	0	0	0	0	0	0	0	0	0	0	0	0	0	0	0	0	0	0	0.0001171	0	0	0	0	0	0	0	0	0	0	0	0	0	0
r_3673 :	0	0	0.0002865	0	0	0.0001109	0	0.0001166	0	0	0	0	0	0	0.0001174	0	0	0	0	0	0	0.0001171	0	0	0	0.0001171	0	0.0001171	0.0001171	0	0	0	0.0002865	0.007	0.0005504	0.008	0	0.0001171	0.0001171	0.008	0	0	0	0.0002865	0	0	0	0	0
r_3674 :	0	0	0	0	0	0	0	0	0	0	0	0	0	0	0	0	0	0	0	0	0	0	0	0	0	0	0	0	0	0	0	0	0	0	0	0	0	0	0	0	0	0	0	0	0	0	0	0	0
r_3675 :	0	0	0	0	0	0	0	0	0	0	0	0	0	0	0	0	0	0	0	0	0	0	0	0	0	0	0	0	0	0	0	0	0	0	0	0	0	0	0	0	0	0	0	0	0	0	0	0	0
r_3676 :	0	0	0	0	0	0	0	0	0	0	0	0	0	0	0	0	0	0	0	0	0	0.002	0	0	0	0	0	0	0	0	0	0	0	0	0	0	0	0	0	0	0	0	0	0	0.0003617	0	0	0	0
r_3677 :	0	0	0	0	0	0	0	0	0	0	0	0	0	0	0	0	0	0	0	0	0	0	0	0	0	0	0	0	0	0	0	0	0	0	0	0	0	0	0	0	0	0	0	0	0	0	0	0	0
r_3678 :	0	0	0	0	0	0	0	0	0	0	0	0	0	0	0	0	0	0	1.164e-10	0	0	0	0	0	0	0	0	0	0	0	0	0	0	0	0	0	0	0	0	0	0	-1.164e-10	-1.164e-10	1.164e-10	0	0	0	0	0
r_3679 :	0	0	0	0	0	0	0	0	0	0	0	0	0	0	0	0	0	0	0	0	0	0	0	0	0	0	0	0	0	0	0	0	0	0	0	0	0	0	0	0	0	0	0	0	0	0	0	0	0
r_3680 :	0	0	0	0	0	0	0	0	0	0	0	0	0	0	0	0	0	0	0	0	0	0	0	0	0	0	0	0	0	0	0	0	0	0	0	0	0	0	0	0	0	0	0	0	0	0	0	0	0
r_3681 :	-999999	999999	124990	124988	124996	124994	124991	0.003	124996	124987	124990	124987	124990	124988	0.003	-999999	-999999	0.002	124992	999999	999999	-999999	-999999	999999	999999	0.003	124992	124987	-999999	125000	999999	999999	124990	-999999	999999	-999999	-999999	999999	-999999	-999999	999999	124990	124990	-999999	999999	0.002	999999	-999999	0.002
r_3682 :	-999999	-999999	-999999	-999999	-999999	-999999	-999999	-999999	-999999	-999999	-999999	-999999	-999999	-999999	-999999	-999999	-999999	-999999	-999999	-999999	-999999	-999999	-999999	-999999	-999999	-999999	-999999	-999999	-999999	-999999	-999999	-999999	-999999	-999999	-999999	-999999	-999999	-999999	-999999	-999999	-999999	-999999	-999999	-999999	-999999	-999999	-999999	-999999	-999999
r_3683 :	999999	999999	0	0	0	0	0	0	0	0	0	0	0	0	0	0	0	0	0	999999	999999	999999	0	0	0	0	0	0	999999	0	999999	999999	0	0	0.005	0	0	0	0	999999	7.556e-05	0	0	0	0.002	0	0.007	0	0
r_3684 :	124988	124989	-0.0001693	-0.00016	-0.0001744	-0.0001603	-0.0001743	-0.0001686	-0.0001697	-0.0001688	-0.0001696	-0.0001688	-0.0001696	-0.0001686	-0.0001697	-0.0001693	-0.0001693	-0.00016	-0.0001744	999999	0.0005562	0.001	-0.0001693	-0.0001693	-0.0001693	-0.0001693	-0.0001693	-0.0001693	124988	-0.0001574	-0.000176	124989	-0.0001693	-0.0001693	-999999	-0.0001693	-0.0001693	-0.0001693	-0.0001693	-0.0001693	-999999	-0.0001693	-0.0001693	-999999	-999999	-0.0001693	-999999	-0.0001693	-0.0001693
r_3685 :	0	0	0	0	0	0	0	0	0	0	0	0	0	0	0	0	0	0	0	0	0	0	-0.0002865	0	0	0	0	0	0	0	0	0	0	0	-0.0002865	0	0	0	0	0	0	0	0	0	-0.0001693	0	-0.0002865	0	0
r_3686 :	0	0	0	0	0	0	0	0	0	0	0	0	0	0	0	0	0	0	0	0	0	0	0	0	0	0	0	0	0	0	0	0	0	0	0	0	0	0	0	0	0	0	0	0	0	0	0	0	0
r_3688 :	0	0	0	0	0	0	0	0	0	0	0	0	0	0	0	0	0	0	0	0	0	0	0	0	0	0	0	0	0	0	0	0	0	0	0.0008369	0	0	0	0	0	0.001	0	0	0	0.002	0	0	0	0
r_3689 :	0	0	0	0	0	0	0	0	0	0	0	0	0	0	0	0	0	0	0	0	0	0	0	0	0	0	0	0	0	0	0	0	0	0	0	0	0	0	0	0	0	0	0	0	-0.0001171	0	0	0	0
r_3692 :	124988	0	124990	124988	124996	124994	124991	0.001	124996	124987	124990	124987	124990	124988	0.0007717	0	0	0	124992	0	0	0.002	0	124993	124999	0.001	124992	124987	124988	125000	0.003	0	124990	124989	0	0	124997	0	124986	0	0	124990	124990	124993	0	0	0	124993	0
r_3694 :	0	0	0	0	0	0	0	0	0	0	0	0	0	0	0	0	0	0	0	0	0	0	0	0	0	0	0	0	0	0	0	0	0	0	0	0	0	0	0	0	0	-1.164e-10	0	0	0	0	0	0	0
r_3696 :	0	0	0	0	0	0	0	0	0	0	0	0	0	0	0	0	0	0	0	0	0	0	0	0	0	0	0	0	0	0	0	0	0	0	0	0	0	0	0	0	0	0	0	0	0	0	0	0	0
r_3697 :	0	0	0	0	0	0	0	0	0	0	0	0	0	0	0	0	0	0	0	0	0	0	0	0	-3.76e-11	0	0	0	0	0	0	0	0	0	0	0	0	0	0	0	0	0	0	0	0	0	0	0	0
r_3698 :	0	0	0	0	0	0	0	0	0	0	0	0	0	0	0	0	0	0	0	0	0	-0.002	0	0	0	0	0	0	0	0	0	0	0	0	0	0	0	0	0	0	0	0	0	0	0	0	0	0	0
r_3701 :	0	0	0	0	0	0	0	0	0	0	0	0	0	0	0	0	0	0	0	0	0	0	0	0	0	0	0	0	0	0	0	0	0	0	0	0	0	0	0	0	0	0	0	0	0	0	0	0	0
r_3702 :	0	0	0	0	0	0	0	0	0	0	0	0	0	0	0	0	0	0	0	0	0	0	0	0	0	0	0	0	0	0	0	0	0	0	0	0	0	0	0	0	0	0	0	0	0	0	0	0	0
r_3704 :	0	0	0	0	0	0	0	0	0	0	0	0	0	0	0	0	0	0	0	0	0	0	0	0	0	0	0	0	0	0	0	0	0	0	0	0	0	0	0	0	0	0	0	0	0	0	0	0	0
r_3705 :	0	0	0	0	0	0	0	0	0	0	0	0	0	0	0	0	0	0	0	0	0	0	0	0	0	0	0	0	0	0	0	0	0	0	0	0	0	0	0	0	0	0	0	0	0	0	0	0	0
r_3706 :	0	0	0	0	0	0	0	0	0	0	0	0	0	0	0	0	0	0	0	0	-0.001	0	0	0	0	0	0	0	0	0	0	0	0	0	-0.0008369	0	0	0	0	0	-0.0009038	0	0	0	0	0	0	0	0
r_3709 :	0	0	0	0	0	0	0	0	0	0	0	0	0	0	0	0	0	0	0	0	0	0	0	0	0	0	0	0	0	0	0	0	0	0	0	0	0	0	0	0	0	0	0	0	0	0	0	0	0
r_3710 :	0	0	0	0	0	0	0	0	0	0	0	0	0	-0.001	0	0	-0.0002865	-0.0002707	-0.002	0	0	0	0	0	0	0	0	0	0	0	-0.002	0	0	-0.003	0	-0.002	0	0	0	-0.0002865	0	0	0	0	0	0	0	-0.002	0
r_3712 :	-124988	0	-124990	-124988	0	-124994	-124991	0	-124996	0	-124990	0	-124990	-124988	0	0	0	0	0	0	0	0	0	-124993	-124999	0	-124992	-124987	-124988	-125000	-0.002	0	-124990	-124989	0	-0.005	-124997	-124991	-124986	0	0	0	0	-124993	0	0	0	0	0
r_3714 :	0	0	0	0	0	0	0	0	0	0	0	0	0	0	0	0	0	0	0	0	0	0	0	0	0	0	0	0	0	0	0	0	0	0	0	0	0	0	0	0	0	0	0	0	0	0	0	0	0
r_3731 :	0	124989	0	0	0	0	0	0	0	0	0	0	0	0	0	0	0	0	0	124990	0	0	0	0	0	0	0	0	0	0	0	124989	0	0	0	0	0	0	0	0	0	0	0	0	0	0	0	0	0
r_3732 :	0	0	0	0	0	0	0	0	0	0	0	0	0	0	0	0	0	0	0	0	0	0	0	0	0	0	0	0	0	0	0	0	0	0	0	0	0	0	0	0	0	0	0	0	0	0	0	0	0
r_3735 :	0	0	0	0	0	0	0	0	0	0	0	0	0	0	0	0	0	0	0	0	0	0	0	0	0	0	0	0	0	0	0	0	0	0	0	0	0	0.001	0	0	0	0	0	0	0	0	0	0	0
r_3736 :	0	0	0	0	0	0	0	0	0	0	0	0	0	0	0	0	0	0	0	0	0	0	0	0	0	0	0	0	0	0	0	0	0	0	0	0	0	0	0	0	0	0	0	0	0	0	0	0	0
r_3737 :	0	0	0	0	0	0	0	0	0	0	0	0	0	0	0	0	0	0	0	0	0.0009812	0	0	0	0	0	0	0	0	0	0	0	0	0	0	0	0	0	0	0	0	0	0	0	0	0	0	0	0
r_3738 :	0	0	0	0	0	0	0	0	0	0	0	0	0	0	0	0	0	0	0	0	0	0	0	0	0	0	0	0	0	0	0	0	0	0	0	0	0	124991	0	0	0	0	0	0	0	0	0	0	0
r_3746 :	0	0	0	0	0	0	0	0	0	0	0	0	0	0	0	0	0	0	0	0	0	0	0	0	0	0	0	0	0	0	0	0	0	0	0	0.006	0	0	0	0	0	0	0	0	0	0	0	0	0
r_3747 :	0	-124989	0	0	0	0	0	0	0	0	0	0	0	0	0	0	0	0	0	-124990	0	0	0	0	0	0	0	0	0	0	0	-124989	0	0	0	0	0	-0.001	0	0	0	0	0	0	0	0	0	0	0
r_3748 :	0	0	0	0	0	0	0	0	0	0	0	0	0	0	0	0	0	0	0	0	0	0	0	0	0	0	0	0	0	0	0	0	0	0	0	0	0	0	0	0	0	0	0	0	0	0	0	0	0
r_3749 :	0	0	0	0	0	0	0	0	0	0	0	0	0	0	0	0	0	0	0	0	-0.0009812	0	0	0	0	0	0	0	0	0	0	0	0	0	0	0	0	0	0	0	0	0	0	0	0	0	0	0	0
r_3750 :	0	0	0	0	0	0	0	0	0	0	0	0	0	0	0	0	0	0	0	0	0	0	0	0	0	0	0	0	0	0	0	0	0	0	0	0	0	-124991	0	0	0	0	0	0	0	0	0	0	0
r_3754 :	0	0	0	0	0	0	0	0	0	0	0	0	0	0	0	0	0	0	0	0	0	0	0	0	0	0	0	0	0	0	0	0	0	0	0	-0.006	0	0	0	0	0	0	0	0	0	0	0	0	0
r_3755 :	0	0	0.001	0	0	0	0	0	0	0	0	0	0	0	0	0	0	0	0	0	0.0009812	0.002	0	0	0	0	0	0	0	0	0.001	0	0.001	0.002	0.0008369	0	0	0	0	0	0	0	0	0.001	0.002	0	0	0	0
r_3756 :	0	0	0	0	0	0	0	0	0	0	0	0	0	0	0	0	0	0	0	0	0	0	0	0	0	0	0	0	0	0	0	0	0	0.0004295	0	0	0	0.001	0	0	0.001	0	0	0	0	0	0	0	0
r_3757 :	0	0	0	0	0	0	0	0	0	0	0	0	0	0	0	0	0	0	0	0	0	0	0	0	0	0	0	0	0	0	0	0	0	0	0	0	0	0	0	0	0	0	0	0	0	0	0	0	0
r_3759 :	0	0	0	0	0	0	0	0	0	0	0	0	0	0	0	0	0	0	0	0	0	0	0	0	0	0	0	0	0	0	0	0	0	0	0.0001171	0	0	0	0	0	0	0	0	0	0	0	0	0	0
r_3760 :	0	0	0.0002865	0	0	0.0001109	0	0.0001166	0	0	0	0	0	0	0.0001174	0	0	0	0	0	0	0.0001171	0	0	0	0.0001171	0	0.0001171	0.0001171	0	0	0	0.0002865	0.007	0.0005504	0.008	0	0.0001171	0.0001171	0.008	0	0	0	0.0002865	0	0	0	0	0
r_3761 :	0	0	0	0	0	0	0	0	0	0	0	0	0	0	0	0	0	0	0	0	0	0	0	0	0	0	0	0	0	0	0	0	0	0	0	0	0	0	0	0	0	0	0	0	0	0	0	0	0
r_3762 :	0	0	0	0	0	0	0	0	0	0	0	0	0	0	0	0	0	0	0	0	0	0	0	0	0	0	0	0	0	0	0	0	0	0	0	0	0	0	0	0	0	0	0	0	0	0	0	0	0
r_3763 :	0	0	0	0	0	0	0	0	0	0	0	0	0	0	0	0	0	0	0	0	0	0.002	0	0	0	0	0	0	0	0	0	0	0	0	0	0	0	0	0	0	0	0	0	0	0.0003617	0	0	0	0
r_3764 :	0	0	0	0	0	0	0	0	0	0	0	0	0	0	0	0	0	0	0	0	0	0	0	0	0	0	0	0	0	0	0	0	0	0	0	0	0	0	0	0	0	0	0	0	0	0	0	0	0
r_3765 :	0	0.0002557	0	0	0	0	0	0	0	0	0.0007711	0	0	0	0	0	0	0	0	0	0	0	0	0	0	0	0	0	0	0	0	0.0002557	0	0	0	0	0	0	0	0	0	0	0	0	0	0	0	0	0
r_3766 :	0	0	0	0	0	0	0	0	0	0	0.000543	0	0	0.0005397	0	0	0	0	0	0	0	0	0	0	0	0	0	0	0	0	0	0	0	0	0	0	0.001	0	0.001	0.0002557	0	0	0	0	0	0	0	0	0
r_3768 :	0	0	0	0	0	0	0	0	0	0	0	0	0	0	0	0	0	0	0	0	0	0	0	0	0	0	0	0	0	0	0	0	0	0	0	0	0	0	0	0.001	0	0	0	0	0	0	0	0	0
r_3769 :	0	0	0.001	0	0.001	0	0	0	0	0	0	0	0	0.0007664	0	0	0	0	0	0	0	0	0	0	0	0	0	0	0	0	0	0	0.001	0	0	0	0	0	0	0	0	0	0.001	0.001	0	0	0	0.001	0
r_3770 :	0	0	0	0	0	0	0	0	0	0	0	0	0	0	0	0	0	0	0	0	0	0	0	0	0	0	0	0	0	0	0	0	0	0	0	0	0	0	0	0	0	0	0	0	0	0	0	0	0
r_3773 :	0	0.0002557	0	0	0	0	0	0	0	0	0.0007711	0	0	0	0	0	0	0	0	0	0	0	0	0	0	0	0	0	0	0	0	0.0002557	0	0	0	0	0	0	0	0	0	0	0	0	0	0	0	0	0
r_3774 :	0	0	0	0	0	0	0	0	0	0	0.000543	0	0	0.0005397	0	0	0	0	0	0	0	0	0	0	0	0	0	0	0	0	0	0	0	0	0	0	0.001	0	0.001	0.0002557	0	0	0	0	0	0	0	0	0
r_3776 :	0	0	0	0	0	0	0	0	0	0	0	0	0	0	0	0	0	0	0	0	0	0	0	0	0	0	0	0	0	0	0	0	0	0	0	0	0	0	0	0.001	0	0	0	0	0	0	0	0	0
r_3777 :	0	0	0.001	0	0.001	0	0	0	0	0	0	0	0	0.0007664	0	0	0	0	0	0	0	0	0	0	0	0	0	0	0	0	0	0	0.001	0	0	0	0	0	0	0	0	0	0.001	0.001	0	0	0	0.001	0
r_3778 :	0	0	0	0	0	0	0	0	0	0	0	0	0	0	0	0	0	0	0	0	0	0	0	0	0	0	0	0	0	0	0	0	0	0	0	0	0	0	0	0	0	0	0	0	0	0	0	0	0
r_3781 :	-999999	0	-999999	-999999	-999999	-999999	-999999	-999999	-999999	-999999	-999999	-999999	-999999	-999999	-999999	-999999	-999999	-999999	-999999	999999	0	-999999	0	-999999	-999999	-999999	-999999	-999999	-999999	-999999	-999999	0	-999999	999999	0	-999999	0	-999999	0	0	999999	-999999	-999999	-999999	-2.645e-11	-999999	0	-999999	-999999
r_3782 :	999999	-999999	999999	999999	999999	999999	999999	999999	999999	999999	999999	999999	999999	999999	999999	999999	999999	999999	999999	-999999	0	999999	0	999999	999999	999999	999999	999999	999999	999999	999999	-999999	999999	-999999	0	999999	0	999999	0	0	-999999	999999	999999	0	0	999999	0	999999	999999
r_3783 :	-999999	0	-999999	-999999	-999999	-999999	-999999	-999999	-999999	-999999	-999999	-999999	-999999	-999999	-999999	-999999	-999999	-999999	-999999	999999	-999999	-999999	-999999	-999999	-999999	-999999	-999999	-999999	-999999	-999999	-999999	0	-999999	-999999	-999999	-999999	-999999	-999999	-999999	-999999	-999999	-999999	-999999	0	-999999	-999999	-999999	-999999	-999999
r_3784 :	999999	999999	999999	999999	999999	999999	999999	999999	999999	999999	999999	999999	999999	999999	999999	999999	999999	999999	999999	-999999	999999	999999	999999	999999	999999	999999	999999	999999	999999	999999	999999	999999	999999	999999	999999	999999	999999	999999	999999	999999	999999	999999	999999	999999	999999	999999	999999	999999	999999
r_3785 :	999999	0	999999	999999	999999	999999	999999	999999	999999	999999	999999	999999	999999	999999	999999	999999	999999	999999	999999	-999999	0	999999	0	999999	999999	999999	999999	999999	999999	999999	999999	0	999999	-999999	0	999999	0	999999	0	0	-999999	999999	999999	999999	0	999999	0	999999	999999
r_3786 :	-999999	999999	-999999	-999999	-999999	-999999	-999999	-999999	-999999	-999999	-999999	-999999	-999999	-999999	-999999	-999999	-999999	-999999	-999999	999999	0	-999999	0	-999999	-999999	-999999	-999999	-999999	-999999	-999999	-999999	999999	-999999	999999	0	-999999	0	-999999	0	0	999999	-999999	-999999	0	0	-999999	0	-999999	-999999
r_3787 :	999999	0	999999	999999	999999	999999	999999	999999	999999	999999	999999	999999	999999	999999	999999	999999	999999	999999	999999	-999999	999999	999999	999999	999999	999999	999999	999999	999999	999999	999999	999999	0	999999	999999	999999	999999	999999	999999	999999	999999	999999	999999	999999	0	999999	999999	999999	999999	999999
r_3788 :	-999999	-999999	-999999	-999999	-999999	-999999	-999999	-999999	-999999	-999999	-999999	-999999	-999999	-999999	-999999	-999999	-999999	-999999	-999999	999999	-999999	-999999	-999999	-999999	-999999	-999999	-999999	-999999	-999999	-999999	-999999	-999999	-999999	-999999	-999999	-999999	-999999	-999999	-999999	-999999	-999999	-999999	-999999	-999999	-999999	-999999	-999999	-999999	-999999
r_3789 :	-0.0001693	-0.0001693	0	0	-0.0001744	-0.0001603	-0.0001743	-0.0001686	-0.0001697	-0.0001688	-0.0001696	-0.0001688	-0.0001696	-0.0001686	-0.0001697	-0.0001693	-0.0001693	-0.00016	-0.0001744	-0.0003361	0	-0.0001693	-0.0001693	-0.0001693	-0.0001693	0	-0.0001693	0	-0.0001693	-0.0001574	-0.000176	-0.0001693	0	0	-0.0001693	0	0	0	0	0	-0.0002865	-0.0001693	-0.0001693	0	-0.0001693	-0.0001693	-0.0002865	-0.0001693	-0.0001693
r_3790 :	0	0	0	-0.00016	0	0	0	0	0	0	0	0	0	0	0	0	0	0	0	0	0	0	0	0	0	-0.0001693	0	-0.0001693	0	0	0	0	0	0	0	0	-0.0002865	-0.0001693	-0.0001693	-0.0001693	0	0	0	0	0	0	0	0	0
r_3791 :	0	0	0	0	0	0	0	0	0	0	0	0	0	0	0	0	0	0	0	0	0	0	0	0	0	0	0	0	0	0	0	0	0	0	0	0	0	0	0	0	0	0	0	0	0	0	0	0	0
r_3792 :	0	0	0	0	0	0	0	0	0	0	0	0	0	0	0	0	0	0	0	0	0	0	0	0	0	0	0	0	0	0	0	0	0	0	0	0	0	0	0	0	0	0	0	0	0	0	0	0	0
r_3793 :	0	0	0	0	0	0	0	0	0	0	0	0	0	0	0	0	0	0	0	0	-8.5e-05	0	0	0	0	0	0	0	0	0	0	0	0	0	0	0	0	0	0	0	0	0	0	0	0	0	0	0	0
r_3794 :	0	0	0	0	0	0	0	0	0	0	0	0	0	0	0	0	0	0	0	0	0	0	0	0	0	0	0	0	0	0	0	0	0	0	0	0	0	0	0	0	0	0	0	0	0	0	0	0	0
r_3795 :	0	0	-0.0001693	0	0	0	0	0	0	0	0	0	0	0	0	0	0	0	0	0	0	0	0	0	0	0	0	0	0	0	0	0	-0.0001693	0	0	-0.0001693	0	0	0	0	0	0	0	-0.0001693	0	0	0	0	0
r_3796 :	0	0	0	0	0	0	0	0	0	0	0	0	0	0	0	0	0	0	0	0	0	0	0	0	0	0	0	0	0	0	0	0	0	-0.0001693	0	0	0	0	0	0	0	0	0	0	0	0	0	0	0
r_3797 :	0	0	0	0	0	0	0	0	0	0	0	0	0	0	0	0	0	0	0	0	0	0	0	0	0	0	0	0	0	0	0	0	0	0	0	0	0	0	0	0	0.0001171	0	0	0	0	0	0.0001171	0	0
r_3798 :	0	0	0	0	0	0	0	0	0	0	0	0	0	0	0	0	0	0	0	0	0	0	0	0	0	0	0	0	0	0	0	0	0	0	0	0	0.0001171	0	0	0	0	0	0	0	0	0	0	0	0
r_3805 :	0.0001693	0.0001693	0	0	0.0001744	0.0001603	0.0001743	0.0001686	0.0001697	0.0001688	0.0001696	0.0001688	0.0001696	0.0001686	0.0001697	0.0001693	0.0001693	0.00016	0.0001744	0.0003361	0	0.0001693	0.0001693	0.0001693	0.0001693	0	0.0001693	0	0.0001693	0.0001574	0.000176	0.0001693	0	0	0.0001693	0	0	0	0	0	0.0001693	0.0001693	0.0001693	0	0.0001693	0.0001693	0.0001693	0.0001693	0.0001693
r_3806 :	0	0	0	0.00016	0	0	0	0	0	0	0	0	0	0	0	0	0	0	0	0	0	0	0	0	0	0.0001693	0	0.0001693	0	0	0	0	0	0	0	0	0.0001693	0.0001693	0.0001693	0.0001693	0	0	0	0	0	0	0	0	0
r_3807 :	0	0	0	0	0	0	0	0	0	0	0	0	0	0	0	0	0	0	0	0	0	0	0	0	0	0	0	0	0	0	0	0	0	0	0	0	0	0	0	0	0	0	0	0	0	0	0	0	0
r_3808 :	0	0	0	0	0	0	0	0	0	0	0	0	0	0	0	0	0	0	0	0	0	0	0	0	0	0	0	0	0	0	0	0	0	0	0	0	0	0	0	0	0	0	0	0	0	0	0	0	0
r_3809 :	0	0	0	0	0	0	0	0	0	0	0	0	0	0	0	0	0	0	0	0	8.5e-05	0	0	0	0	0	0	0	0	0	0	0	0	0	0	0	0	0	0	0	0	0	0	0	0	0	0	0	0
r_3810 :	0	0	0	0	0	0	0	0	0	0	0	0	0	0	0	0	0	0	0	0	0	0	0	0	0	0	0	0	0	0	0	0	0	0	0	0	0	0	0	0	0	0	0	0	0	0	0	0	0
r_3811 :	0	0	0.0001693	0	0	0	0	0	0	0	0	0	0	0	0	0	0	0	0	0	0	0	0	0	0	0	0	0	0	0	0	0	0.0001693	0	0	0.0001693	0	0	0	0	0	0	0	0.0001693	0	0	0	0	0
r_3812 :	0	0	0	0	0	0	0	0	0	0	0	0	0	0	0	0	0	0	0	0	0	0	0	0	0	0	0	0	0	0	0	0	0	0.0001693	0	0	0	0	0	0	0	0	0	0	0	0	0	0	0
r_3813 :	0	0	0	0	0	0	0.001	0	0.001	0	0	0	0	0	0	0	0.001	0.0009983	0	0	0	0	0	0.001	0.001	0	0	0	0	0.001	0	0	0	0	0	0	0	0	0	0	0	0	0	0	0	0.001	0	0	0
r_3814 :	0.0005421	0	0	0.0005123	0	0.0005131	0.0002631	0.0002545	0.0002562	0.0002549	0	0.0002549	0.000543	0	0.0005434	0	0	0.0002416	0	0.003	0	0	0	0	0	0.0002557	0.0005421	0.0002557	0.0005421	0	0	0	0	0	0	0	0	0	0	0	0	0.0005421	0	0	0	0	0	0	0.001
r_3816 :	0	0	0	0	0	0	0	0	0	0	0	0	0	0	0	0	0	0	0	0	0	0	0	0	0	0	0	0	0	0	0	0	0	0	0	0	0	0	0	0	0	0	0	0	0	0	0	0	0
r_3817 :	0	0	0	0	0	0	0	0	0	0.001	0	0.001	0	0	0	0	0	0	0	0	0	0.0002557	0	0	0	0	0	0	0	0	0.001	0	0	0	0	0	0	0	0	0	0	0	0	0	0	0	0	0	0
r_3818 :	0.0007699	0	0	0.0007276	0	0.0007287	0	0.001	0	0	0	0	0.0007711	0	0.0007717	0	0	0	0.001	0	0	0	0	0	0	0.001	0.0007699	0.001	0.0007699	0	0	0	0	0	0	0	0	0	0	0	0	0.0007699	0	0	0	0	0	0.0002557	0
r_3821 :	0	0	0	0	0	0	0.001	0	0.001	0	0	0	0	0	0	0	0.001	0.0009983	0	0	0	0	0	0.001	0.001	0	0	0	0	0.001	0	0	0	0	0	0	0	0	0	0	0	0	0	0	0	0.001	0	0	0
r_3822 :	0.0005421	0	0	0.0005123	0	0.0005131	0.0002631	0.0002545	0.0002562	0.0002549	0	0.0002549	0.000543	0	0.0005434	0	0	0.0002416	0	0.003	0	0	0	0	0	0.0002557	0.0005421	0.0002557	0.0005421	0	0	0	0	0	0	0	0	0	0	0	0	0.0005421	0	0	0	0	0	0	0.001
r_3824 :	0	0	0	0	0	0	0	0	0	0	0	0	0	0	0	0	0	0	0	0	0	0	0	0	0	0	0	0	0	0	0	0	0	0	0	0	0	0	0	0	0	0	0	0	0	0	0	0	0
r_3825 :	0	0	0	0	0	0	0	0	0	0.001	0	0.001	0	0	0	0	0	0	0	0	0	0.0002557	0	0	0	0	0	0	0	0	0.001	0	0	0	0	0	0	0	0	0	0	0	0	0	0	0	0	0	0
r_3826 :	0.0007699	0	0	0.0007276	0	0.0007287	0	0.001	0	0	0	0	0.0007711	0	0.0007717	0	0	0	0.001	0	0	0	0	0	0	0.001	0.0007699	0.001	0.0007699	0	0	0	0	0	0	0	0	0	0	0	0	0.0007699	0	0	0	0	0	0.0002557	0
r_3838 :	0	0	0	0	0	0	0	0	0	0	0	0	0	0	0	0	0	0	0	0	0	0	0	0	0	0	0	0	0	0	0	0	0	0	0	0	0	0	0	0	0	0	0	0	0	0	0	0	0
r_3844 :	0	0	0	0	0	0	0	0	0	0	0	0	0	0	0	0	0	0	0	0	0	0	0	0	0	0	0	0	0	0	0	0	0	0	0	0	0	0	0	0	0	0	0	0	0	0	0	0	0
r_3845 :	0	0	0	0	0	0	0	0	0	0	0	0	0	0	0	0.001	0	0	0	0	0	0	0.001	0	0	0	0	0	0	0	0	0	0	0	0	0	0	0	0	0	0.0002557	0	0	0	0	0	0.001	0	0
r_3846 :	0	0	0	0	0	0	0	0	0	0	0	0	0	0	0	0	0	0	0	0	0	0	0	0	0	0	0	0	0	0	0	0	0	0	0.0004752	0	0	0	0	0	0	0	0	0	0	0	0	0	0
r_3847 :	0	0	0	0	0	0	0	0	0	0	0	0	0	0	0	0	0	0	0	0	0	0	0	0	0	0	0	0	0	0	0	0	0	0	0	0	0	0	0	0	0	0	0	0	0	0	0	0	0
r_3848 :	0	0	0	0	0	0	0	0	0	0	0	0	0	0	0	0	0	0	0	0	0	0.001	0	0	0	0	0	0	0	0	0	0	0	0	0	0	0	0	0	0	0	0	0	0	0	0	0	0	0
r_3849 :	0	0	0	0	0	0	0	0	0	0	0	0	0	0	0	0	0	0	0	0	0.0006585	0	0	0	0	0	0	0	0	0	0	0	0	0.0008825	0.0008369	0	0	0	0	0	0	0	0	0	0.001	0	0	0	0
r_3850 :	0	0.001	0	0	0	0	0	0	0	0	0	0	0	0	0	0	0	0	0	0	0	0	0	0	0	0	0	0	0	0	0	0.001	0	0.0004295	0	0.001	0	0.001	0	0	0.001	0	0	0	0	0	0	0	0
r_3851 :	0	0	0	0	0	0	0	0	0	0	0	0	0	0	0	0	0	0	0	0	0	0	0	0	0	0	0	0	0	0	0	0	0	0	0	0	0	0	0	0	0	0	0	0	0	0	0	0	0
r_3852 :	0	0	0	0	0	0	0	0	0	0	0	0	0	0	0	0	0	0	0	0	0	0	0	0	0	0	0	0	0	0	0	0	0	0	0	0	0	0	0	0	0	0	0	0	0	0	0	0	0
r_3853 :	0	0	0	0	0	0	0	0	0	0	0	0	0	0	0	0.001	0	0	0	0	0	0	0.001	0	0	0	0	0	0	0	0	0	0	0	0	0	0	0	0	0	0.0002557	0	0	0	0	0	0.001	0	0
r_3854 :	0	0	0	0	0	0	0	0	0	0	0	0	0	0	0	0	0	0	0	0	0	0	0	0	0	0	0	0	0	0	0	0	0	0	0.0004752	0	0	0	0	0	0	0	0	0	0	0	0	0	0
r_3855 :	0	0	0	0	0	0	0	0	0	0	0	0	0	0	0	0	0	0	0	0	0	0	0	0	0	0	0	0	0	0	0	0	0	0	0	0	0	0	0	0	0	0	0	0	0	0	0	0	0
r_3856 :	0	0	0	0	0	0	0	0	0	0	0	0	0	0	0	0	0	0	0	0	0	0.001	0	0	0	0	0	0	0	0	0	0	0	0	0	0	0	0	0	0	0	0	0	0	0	0	0	0	0
r_3857 :	0	0	0	0	0	0	0	0	0	0	0	0	0	0	0	0	0	0	0	0	0.0006585	0	0	0	0	0	0	0	0	0	0	0	0	0.0008825	0.0008369	0	0	0	0	0	0	0	0	0	0.001	0	0	0	0
r_3858 :	0	0.001	0	0	0	0	0	0	0	0	0	0	0	0	0	0	0	0	0	0	0	0	0	0	0	0	0	0	0	0	0	0.001	0	0.0004295	0	0.001	0	0.001	0	0	0.001	0	0	0	0	0	0	0	0
r_3859 :	0	0	0	0	0	0	0	0	0	0	0	0	0	0	0	0	0	0	0	0	0	0	0	0	0	0	0	0	0	0	0	0	0	0	0	0	0	0	0	0	0	0	0	0	0	0	0	0	0
r_3860 :	0	0	0	0	0	0	0	0	0	0	0	0	0	0	0	0	0	0	0	0	0	0	0	0	0	0	0	0	0	0	0	0	0	0	0	0	0	0	0	0	0	0	0	0	0	0	0	0	0
r_3862 :	0	0	0	0	0	0	0	0	0	0	0	0	0	0	0	0	0	0	0	0	0	0	0	0	0	0	0	0	0	0	0	0	0	0	0	0	0	0	0	0	0	0	0	0	0	0	0	0	0
r_3869 :	0	0	0	0	0	0	0	0	0	0	0	0	0	0	0	249976	0	0	0	0	0	0	0	0	0	0	0	0	0	0	0	0	0	0	0	0	0	0	0	0	0	0	0	0	0	0	0	0	0
r_3871 :	0	0	0	0	0	0	0	0	0	0	0	0	0	0	0	0	0	0	0	0	-124987	0	0	0	0	0	0	0	0	0	0	0	0	0	0	0	0	0	0	0	0	0	0	0	0	0	0	0	0
r_3873 :	0	0	0	0	0	0	0	249998	0	0	0	0	0	0	0	0	249977	249982	0	0	0	0	0	0	0	249976	0	0	0	0	0	0	0	0	249975	0	0	0	0	0	249980	0	0	0	249974	249986	249989	0	0
r_3876 :	0	0	0	0	0	0	0	0	0	0	0	0	0	0	0	0	0	0	0	0	0	0	0	0	0	0	0	0	0	0	0	0	0	0	0	0	0	0	0	0	0	0	0	0	0	0	0	0	0
r_3877 :	0	0	0	0	0	0	0	0	0	0	0	0	0	0	0	0	0	0	0	0	0.0003226	0.0006428	0	0	0	0	0	0	0	0	0	0	0	0.0005807	0	0	0	0	0	0	0	0	0	0	0.0003617	0	0	0	0
r_3878 :	0	0	0	0	0	0	0	0	0	0	0	0	0	0	0	0	0	0	0	0	0	0	0	0	0	0	0	0	0	0	0	0	0	0.0004295	0	0	0	0	0	0	0	0	0	0	0	0	0	0	0
r_3879 :	0	0	0	0	0	0	0	0	0	0	0	0	0	0	0	0	0	0	0	0	0	0	0	0	0	0	0	0	0	0	0	0	0	0	0	0	0	0	0	0	0	0	0	0	0	0	0	0	0
r_3880 :	0	0	0	0	0	0	0	0	0	0	0	0	0	0	0	0	0	0	0	0	0.015	0.001	0	0	0	0	0	0	0	0	0	0	0	0	0	0	0	0	0	0.001	0	1.164e-10	0	0	0	0	0	0	0
r_3881 :	0	0	0	0	0	0	0	0	0	0	0	0	0	0	0	0	0	0	0	0	0	0	0	0	0	0	0	0	0	0	0	0	0	0	0	0	0	0	0	0	0	0	0	0	0	0	0	0	0
r_3882 :	0	0.001	0	0	0	0	0	0	0	0	0	0	0	0	0	0	0	0	0	0	0	0	0	0	0	0	0	0	0	0	0	0.001	0	0	0	0	0	0	0	0	0	0	0	0	0	0	0	0	0
r_3883 :	0	0	0	0	0	0	0	0	0	0	0	0	0	0	0	0	0	0	0	0	0	0	0	0	0	0	0	0	0	0	0	0	0	0	0	0	0	0	0	0	0	0	0	0	0	0	0	0	0
r_3884 :	0	0	0	0	0	0	0	0	0	0	0	0	0	0	0	0	0	0	0	0	0	0	0	0	0	0	0	0	0	0	0	0	0	0.0001693	0	0	0	0	0	0	0	0	0	0	0	0	0	0	0
r_3901 :	875011	875010	999999	999999	999999	999999	999999	999999	999999	999999	999999	999999	999999	999999	999999	999999	999999	999999	999999	0	999999	999999	999999	999999	999999	999999	999999	999999	875011	999999	999999	875010	999999	999999	999999	999999	999999	999999	999999	999999	999999	999999	999999	999999	999999	999999	999999	999999	999999
r_3902 :	-875011	-875010	-999999	-999999	-999999	-999999	-999999	-999999	-999999	-999999	-999999	-999999	-999999	-999999	-999999	-999999	-999999	-999999	-999999	0	-999999	-999999	-999999	-999999	-999999	-999999	-999999	-999999	-875011	-999999	-999999	-875010	-999999	-999999	-999999	-999999	-999999	-999999	-999999	-999999	-999999	-999999	-999999	-999999	-999999	-999999	-999999	-999999	-999999
r_3903 :	0	0	0	0	0	0	0	0	0	0	0	0	0	0	0	0	0	0	0	0	0.0003226	0.0006428	0	0	0	0	0	0	0	0	0	0	0	0.0005807	0	0	0	0	0	0	0	0	0	0	0.0003617	0	0	0	0
r_3904 :	0	0	0	0	0	0	0	0	0	0	0	0	0	0	0	0	0	0	0	0	0	0	0	0	0	0	0	0	0	0	0	0	0	0.0004295	0	0	0	0	0	0	0	0	0	0	0	0	0	0	0
r_3905 :	0	0	0	0	0	0	0	0	0	0	0	0	0	0	0	0	0	0	0	0	0	0	0	0	0	0	0	0	0	0	0	0	0	0	0	0	0	0	0	0	0	0	0	0	0	0	0	0	0
r_3906 :	0	0	0	0	0	0	0	0	0	0	0	0	0	0	0	0	0	0	0	0	0.015	0.001	0	0	0	0	0	0	0	0	0	0	0	0	0	0	0	0	0	0.001	0	1.164e-10	0	0	0	0	0	0	0
r_3907 :	0	0	0	0	0	0	0	0	0	0	0	0	0	0	0	0	0	0	0	0	0	0	0	0	0	0	0	0	0	0	0	0	0	0	0	0	0	0	0	0	0	0	0	0	0	0	0	0	0
r_3908 :	0	0.001	0	0	0	0	0	0	0	0	0	0	0	0	0	0	0	0	0	0	0	0	0	0	0	0	0	0	0	0	0	0.001	0	0	0	0	0	0	0	0	0	0	0	0	0	0	0	0	0
r_3909 :	0	0	0	0	0	0	0	0	0	0	0	0	0	0	0	0	0	0	0	0	0	0	0	0	0	0	0	0	0	0	0	0	0	0	0	0	0	0	0	0	0	0	0	0	0	0	0	0	0
r_3910 :	0	0	0	0	0	0	0	0	0	0	0	0	0	0	0	0	0	0	0	0	0	0	0	0	0	0	0	0	0	0	0	0	0	0.0001693	0	0	0	0	0	0	0	0	0	0	0	0	0	0	0
r_3911 :	0	0	0	0	0	0	0	0	0	0	0	0	0	0	0	249976	0	0	0	0	0	0	0	0	0	0	0	0	0	0	0	0	0	0	0	0	0	0	0	0	0	0	0	0	0	0	0	0	0
r_3913 :	0	0	0	0	0	0	0	0	0	0	0	0	0	0	0	0	0	0	0	0	0	0	0	0	0	0	0	0	0	0	0	0	0	0	0	0	0	0	0	0	0	0	0	0	0	0	0	0	0
r_3915 :	0	0	0	0	0	0	0	0	0	0	0	0	0	0	0	0	0	249982	0	0	0	0	0	0	0	0	0	0	0	0	0	0	0	0	0	0	0	0	0	0	0	0	0	0	0	0	249989	0	0
r_3920 :	0	0	0	0	0	0	0	0	0	0	0	0	0	0	0	0	0	0	0	0	0	0	0	0	0	0	0	0	0	0	0	0	0	0	0	0	0	0	0	0	0	0	0	0	0	0	0	0	0
r_3930 :	0	0	0	0	0	0	0	0	0	0	0	0	0	0	0	0	0	0	0	0	0	0	0	0	0	0	0	0	0	0	0	0	0	0	0	0	0	0	0	0	0	0	0	0	0	0	0	0	0
r_3931 :	0	0	0	0	0	0	0	0	0	0	0	0	0	0	0	0	0	0	0	0	124987	0	0	0	0	0	0	0	0	0	0	0	0	0	0	0	0	0	0	0	0	0	0	0	0	0	0	0	0
r_3937 :	0	0	0	0	0	0	0	0	0	0	0	0	0	0	0	0	0	0	0	0	0	0	0	0	0	0	0	0	0	0	0	0	0	0	0	0	0	0	0	0	0	0	0	0	0	0	0	0	0
r_3938 :	0.0001693	0.0001693	0.0001693	0.00016	0.0001744	0.0001603	0.0001743	0.0001686	0.0001697	0.0001688	0.0001696	0.0001688	0.0001696	0.0001686	0.0001697	0.0001693	0.0001693	0.00016	0.0001744	0.0003361	8.5e-05	0.0001693	0.0001693	0.0001693	0.0001693	0.0001693	0.0001693	0.0001693	0.0001693	0.0001574	0.000176	0.0001693	0.0001693	0.0001693	0.0001693	0.0001693	0.0001693	0.0001693	0.0001693	0.0001693	0.0001693	0.0001693	0.0001693	0.0001693	0.0001693	0.0001693	0.0001693	0.0001693	0.0001693
r_3939 :	-999999	999999	-999999	-999999	-999999	-999999	-999999	-999999	-999999	-999999	-999999	-999999	-999999	-999999	-999999	-999999	-999999	-999999	-999999	999999	-999999	-999999	-999999	-999999	-999999	-999999	-999999	-999999	-999999	-999999	-999999	999999	-999999	-999999	-999999	-999999	-999999	-999999	-999999	-999999	-999999	-999999	-999999	-999999	-999999	-999999	-999999	-999999	-999999
r_3940 :	0	0	0	0	0	0	0	0	0	0	0	0	0	0	0	0	0	0	0	0	0	0	0	0	0	0	0	0	0	0	0	0	0	0	0	0	0	0	0	0	0	0	0	0	0	0	0	0	0
r_3956 :	0	0	0	0	0	0	0	0	0	0	0	0	0	0	0	0	0	0	0	0	0	0	0	0	0	0	0	0	0	0	0	0	0	0	0	0	0	0	0	0	0	0	0	0	0	0	0	0	0
r_3957 :	0	0.0002557	0.001	0	0.001	-0.0001109	0	-0.0001166	0	0	0.001	0	0	0.001	-0.0001174	0	0	0	0	0	0	-0.002	0	0	0	-0.0001171	0	-0.0001171	-0.0001171	0	0	0.0002557	0.001	-0.007	-0.0006675	-0.008	0.001	-0.0001171	0.001	-0.007	0	0	0.001	0.001	-0.0003617	0	0	0.001	0
r_3958 :	0	0	0	0	0	0	0	0	0	0	5.695e-11	0	0	0	0	2.104e-12	0	0	0	0	0	0	0	0	0	0	0	0	0	0	0	0	0	0	9.113e-11	0	0	-4.75e-11	0	0	0	5.157e-11	0	0	0	0	0	0	0
r_3959 :	0	0	-0.0002865	0	0	-0.0001109	0	-0.0001166	0	0	0	0	0	0	-0.0001174	0	0	0	0	0	0	-0.002	0	0	0	-0.0001171	0	-0.0001171	-0.0001171	0	0	0	-0.0002865	-0.007	-0.0006675	-0.008	0	-0.0001171	-0.0001171	-0.008	0	0	0	-0.0002865	-0.0003617	0	0	0	0
r_3960 :	0	0	0.0002865	0	0	0.0001109	0	0.0001166	0	0	0	0	0	0	0.0001174	0	0	0	0	0	0	0.002	0	0	0	0.0001171	0	0.0001171	0.0001171	0	0	0	0.0002865	0.007	0.0006675	0.008	0	0.0001171	0.0001171	0.008	0	0	0	0.0002865	0.0003617	0	0	0	0
r_3961 :	0	0	-0.0002865	0	0	-0.0001109	0	-0.0001166	0	0	0	0	0	0	-0.0001174	0	0	0	0	0	0	-0.002	0	0	0	-0.0001171	0	-0.0001171	-0.0001171	0	0	0	-0.0002865	-0.007	-0.0006675	-0.008	0	-0.0001171	-0.0001171	-0.008	0	0	0	-0.0002865	-0.0003617	0	0	0	0
r_3962 :	0	0	-0.0002865	0	0	-0.0001109	0	-0.0001166	0	0	0	0	0	0	-0.0001174	0	0	0	0	0	0	-0.002	0	0	0	-0.0001171	0	-0.0001171	-0.0001171	0	0	0	-0.0002865	-0.007	-0.0006675	-0.008	0	-0.0001171	-0.0001171	-0.008	0	0	0	-0.0002865	-0.0003617	0	0	0	0
r_3963 :	0.0005807	0.0005807	0.0005807	0.0005487	0.0005981	0.0005496	0.0005976	0.000578	0.000582	0.0005789	0.0005815	0.0005789	0.0005815	0.000578	0.000582	0.0005807	0.0005807	0.0005487	0.0005981	0	0.0002914	0.0004735	0.0005807	0.0005807	0.0005807	0	0.0005807	0	0.0005807	0.0005398	0.0006035	0.0005807	0.0005807	0.0005807	0	0	0	0.0005807	0	0	0	0.0005807	0.0005807	0.0005807	0.0005807	0.0005807	0.0005807	0.0005807	0.0005807
r_3964 :	0	0	0	0	0	0	0	0	0	0	0	0	0	0	0	0	0	0	0	0.001	0	0.0001072	0	0	0	0.0005807	0	0.0005807	0	0	0	0	0	0	0.0005807	0.0005807	0.0005807	0	0.0005807	0.0005807	0.0005807	0	0	0	0	0	0	0	0
r_3966 :	0	0	0	0	0	0	0	0	0	0	0	0	0	0	0	0	0	0	0	0	0	0	0	0	0	0	0	0	0	0	0	0	0	0	0	0	0	0	0	0	0	0	0	0	0	0	0	0	0
r_3967 :	0	0	0	0	0	0	0	0	0	0	0	0	0	0	0	0	0	0	0	0	0	0	0	0	0	0	0	0	0	0	0	0	0	0	0	0	0	0	0	0	0	0	0	0	0	0	0	0	0
[truncated: 46 more rows]
[truncated: 316 more columns]

## Sheet: info
Biomass composition: the "elephant in the room" of metabolic modelling
Metabolomics Journal
Duygu Dikicioglua,b, Betul Kirdarb, Stephen G. Olivera,b*
aCambridge Systems Biology Centre & Department of Biochemistry, University of Cambridge
bDepartment of Chemical Engineering, Bogazici University
*To whom the correspondence should be addressed:
sgo24@cam.ac.uk
Variation in fluxes in response to changes in biomass composition
[truncated: 1 more rows]
