# Supplementary material for: Biomass composition: the “elephant in the room” of metabolic modelling
Source: Metabolomics. 2015 Jun 11;11(6):1690–701. doi: 10.1007/s11306-015-0819-2 (PMC4605984; doi:10.1007/s11306-015-0819-2)
Supplement: Supplementary file 1 — Supplementary material 1 (ZIP 11071 kb) [file 11306_2015_819_MOESM1_ESM.zip › Dikicioglu_etal_ESM/ESM_2.xlsx.xlsx]

## Sheet: ESM_2
Mean transport fluxes at the exponential phase
	E (g/L)	G -rem (g/L)	A-rem (g/L)	GOH (g/L)	BM (g/L)	mu (hr-1)	E (g/gDW.hr)	G (g/gDW.hr)	A (g/gDW.hr)	GOH (g/gDW.hr)	BM (g/gDW.hr)	E (mmol/gDW.hr)	G (mmol/gDW.hr)	A (mmol/gDW.hr)	GOH (mmol/gDW.hr)
time (h)	MW=46	MW=180	MW=17	MW=92				initial 20g/L	initial 3.13g/L
13.5	1.3437	9.78804	0.0212251	0.0506953	3.28665	0.296314	0.121144	0.920676	0.280277	0.00457052	0.296314	2.63356	5.11487	16.4869	0.0496796
14.5	1.68923	8.71075	0.0177148	0.0436475	2.92404	0.169267	0.0977864	0.653515	0.180165	0.00252668	0.169267	2.12579	3.63064	10.5979	0.0274639
15.5	2.56004	5.03796	0.0173882	0.0320825	1.69581	0.0744301	0.112362	0.656692	0.136614	0.00140812	0.0744301	2.44265	3.64829	8.03613	0.0153057
16.5	4.54421	4.34704	0.0157555	0.0191842	1.46066	0.0439847	0.136839	0.471355	0.0937788	0.000577691	0.0439847	2.97476	2.61864	5.5164	0.00627925

## Sheet: info
Biomass composition: the "elephant in the room" of metabolic modelling
Metabolomics Journal
Duygu Dikicioglua,b, Betul Kirdarb, Stephen G. Olivera,b*
aCambridge Systems Biology Centre & Department of Biochemistry, University of Cambridge
bDepartment of Chemical Engineering, Bogazici University
*To whom the correspondence should be addressed:
sgo24@cam.ac.uk
Mean transport fluxes at the exponential phase
Transport fluxes for ethanol (E), glucose (G), ammonium (A) and glycerol (GOH) are provided as a function of time (h) of sampling after inoculation
