# Supplementary material for: Biomass composition: the “elephant in the room” of metabolic modelling
Source: Metabolomics. 2015 Jun 11;11(6):1690–701. doi: 10.1007/s11306-015-0819-2 (PMC4605984; doi:10.1007/s11306-015-0819-2)
Supplement: Supplementary file 1 — Supplementary material 1 (ZIP 11071 kb) [file 11306_2015_819_MOESM1_ESM.zip › Dikicioglu_etal_ESM/ESM_3.xlsx.xlsx]

## Sheet: ESM_3
Non-zero flux distributions											FVA for 13.50 h data
time (h)			13.5		14.5		15.5		16.5			min	max		reaction ID	Enzyme		reaction ID	Enzyme
	Growth flux	Reaction ID	Flux value	Reaction ID	Flux value	Reaction ID	Flux value	Reaction ID	Flux value		r_0001	0	8.28366		r_0001	YEL039C AND YEL071W OR YJR048W AND YEL071W OR YDL174C AND YEL039C OR YDL174C AND YJR048W		r_0001	YEL039C	YEL071W	YJR048W	YEL071W	YDL174C	YEL039C	YDL174C	YJR048W
13.5	0.38	r_0005	0.431	r_0002	3.662	r_0005	0.373	r_0005	0.18		r_0002	0	8.28366		r_0002	YDL178W AND YEL039C OR YDL178W AND YJR048W		r_0002	YDL178W	YEL039C	YDL178W	YJR048W
14.5	0.31	r_0006	0.431	r_0005	0.35	r_0006	0.373	r_0006	0.18		r_0003	-5.88047e-06	0		r_0003	YAL060W		r_0003	YAL060W
15.5	0.33	r_0007	0.025	r_0006	0.35	r_0007	0.022	r_0007	0.011		r_0004	0	8.28366		r_0004	YML054C AND YEL039C OR YML054C AND YJR048W		r_0004	YML054C	YEL039C	YML054C	YJR048W
16.5	0.16	r_0014	0.0003757	r_0007	0.02	r_0014	0.0003257	r_0014	0.0001571		r_0005	0.490608	0.490609		r_0005	YGR032W OR YLR342W		r_0005	YGR032W	YLR342W
		r_0015	0.0003757	r_0014	0.0003053	r_0015	0.0003257	r_0015	0.0001571		r_0006	0.490608	0.490609		r_0006	YGR143W OR YPR159W		r_0006	YGR143W	YPR159W
% nonzero flux		r_0016	0.073	r_0015	0.0003053	r_0016	0.063	r_0016	0.031		r_0007	0.0286635	0.0286687		r_0007	YIL020C		r_0007	YIL020C
0.188312		r_0018	0.109	r_0016	0.059	r_0018	0.094	r_0018	0.045		r_0012	0	8.28366		r_0012	YHR037W		r_0012	YHR037W
		r_0020	0.1	r_0018	0.088	r_0020	0.087	r_0020	0.042		r_0013	0	5.88047e-06		r_0013	YMR009W AND YEL038W		r_0013	YMR009W	YEL038W
		r_0023	-0.112	r_0020	0.082	r_0023	-0.098	r_0023	-0.047		r_0014	0.000428007	0.000428007		r_0014	YOL066C		r_0014	YOL066C
		r_0025	0.112	r_0023	-0.091	r_0025	0.098	r_0025	0.047		r_0015	0.000428007	0.000428007		r_0015	YBR153W		r_0015	YBR153W
		r_0027	0.109	r_0025	0.091	r_0027	0.094	r_0027	0.045		r_0016	0.08331	0.0833147		r_0016	YMR108W OR YCL009C AND YMR108W		r_0016	YMR108W	YCL009C	YMR108W
		r_0029	0.112	r_0027	0.088	r_0029	0.098	r_0029	0.047		r_0017	0	3.97407e-17		r_0017	YNL256W		r_0017	YNL256W
		r_0032	0.022	r_0029	0.091	r_0032	0.019	r_0032	0.009		r_0018	0.123733	0.123738		r_0018	YER152C OR YGL202W OR YJL060W		r_0018	YER152C	YGL202W	YJL060W
		r_0038	0.0007513	r_0032	0.018	r_0038	0.0006514	r_0038	0.0003143		r_0019	0	2.76728e-06		r_0019	YHR063C		r_0019	YHR063C
		r_0039	0.1	r_0038	0.0006106	r_0039	0.087	r_0039	0.042		r_0020	0	0.114268		r_0020	YDR035W		r_0020	YDR035W
		r_0040	0.1	r_0039	0.082	r_0040	0.087	r_0040	0.042		r_0021	0	0		r_0021	YOR125C AND YOL096C AND YML110C AND YGL119W AND YGR255C AND YDR204W AND YLR201C		r_0021	YOR125C	YOL096C	YML110C	YGL119W	YGR255C	YDR204W	YLR201C
		r_0041	0.0001752	r_0040	0.082	r_0041	0.0001772	r_0041	6.84e-05		r_0022	0	0		r_0022	YOR125C AND YOL096C AND YML110C AND YGL119W AND YGR255C AND YDR204W AND YLR201C		r_0022	YOR125C	YOL096C	YML110C	YGL119W	YGR255C	YDR204W	YLR201C
		r_0060	-0.112	r_0041	0.0001661	r_0060	-0.098	r_0060	-0.047		r_0023	-0.128147	-0.128143		r_0023	YGL009C		r_0023	YGL009C
		r_0061	0.112	r_0060	-0.091	r_0061	0.098	r_0061	0.047		r_0024	0	0.128147		r_0024	YOR108W OR YNL104C		r_0024	YOR108W	YNL104C
		r_0065	0.1	r_0061	0.091	r_0065	0.087	r_0065	0.042		r_0025	0	0.128147		r_0025	YNL104C		r_0025	YNL104C
		r_0079	0.038	r_0065	0.082	r_0079	0.033	r_0079	0.016		r_0026	0	5.88047e-06		r_0027	YDR234W		r_0027	YDR234W
		r_0080	0.025	r_0079	0.031	r_0080	0.022	r_0080	0.01		r_0027	0.123733	0.123738		r_0028	YPR001W		r_0028	YPR001W
		r_0096	0.213	r_0080	0.02	r_0096	0.185	r_0096	0.089		r_0028	0	0		r_0029	YJR148W		r_0029	YJR148W
		r_0097	0.213	r_0091	1.211	r_0097	0.185	r_0097	0.089		r_0029	0.128143	0.128147		r_0030	YHR208W		r_0030	YHR208W
		r_0102	7.817e-05	r_0096	0.173	r_0102	6.777e-05	r_0102	3.27e-05		r_0030	0	0		r_0032	YOL064C		r_0032	YOL064C
		r_0104	0.016	r_0097	0.173	r_0104	0.014	r_0104	0.007		r_0032	0.0247694	60.6		r_0033	YGL248W OR YOR360C		r_0033	YGL248W	YOR360C
		r_0109	0.042	r_0102	6.353e-05	r_0109	0.036	r_0109	0.017		r_0033	0	112.497		r_0034	YOR360C		r_0034	YOR360C
		r_0112	0.069	r_0104	0.013	r_0112	0.06	r_0112	0.029		r_0034	0	0		r_0035	YOR360C		r_0035	YOR360C
		r_0115	0.123	r_0109	0.034	r_0115	0.053	r_0115	0.026		r_0035	0	0		r_0036	YOR360C		r_0036	YOR360C
		r_0118	0.123	r_0112	0.057	r_0118	0.053	r_0118	0.026		r_0036	0	0		r_0037	YOR360C		r_0037	YOR360C
		r_0123	7.817e-05	r_0115	0.05	r_0123	6.777e-05	r_0123	3.27e-05		r_0037	0	0		r_0038	YDR487C		r_0038	YDR487C
		r_0132	0.0003081	r_0118	0.05	r_0132	0.0002671	r_0132	0.0001289		r_0038	0.000856013	0.000856015		r_0039	YDR127W		r_0039	YDR127W
		r_0142	0.006	r_0123	6.353e-05	r_0142	0.005	r_0142	0.002		r_0039	0.114265	0.114268		r_0040	YDR127W		r_0040	YDR127W
		r_0144	0.006	r_0132	0.0002504	r_0144	0.005	r_0144	0.002		r_0040	0.114265	0.114268		r_0041	YBR265W		r_0041	YBR265W
		r_0148	8.247	r_0140	0.005	r_0148	4.623	r_0148	3.051		r_0041	0.00018582	0.000232864		r_0042	YDR035W OR YBR249C		r_0042	YDR035W	YBR249C
		r_0151	0.038	r_0144	0.005	r_0151	0.033	r_0151	0.016		r_0042	0	0.114268		r_0045	YLR231C		r_0045	YLR231C
		r_0152	0.044	r_0148	6.053	r_0152	0.038	r_0152	0.018		r_0043	0	0		r_0057	YKR009C		r_0057	YKR009C
		r_0153	0.044	r_0151	0.031	r_0153	0.038	r_0153	0.018		r_0044	0	0		r_0058	YJR025C		r_0058	YJR025C
		r_0154	0.022	r_0152	0.04	r_0154	0.019	r_0154	0.009		r_0045	-3.62662e-16	-3.62662e-16		r_0059	YER175C		r_0059	YER175C
		r_0157	0.174	r_0153	0.04	r_0157	0.151	r_0157	0.073		r_0057	0	5.16561		r_0060	YGL009C		r_0060	YGL009C
		r_0163	173.672	r_0154	0.018	r_0163	144.687	r_0163	81.54		r_0058	-3.62662e-16	-3.62662e-16		r_0061	YCL018W		r_0061	YCL018W
		r_0165	176.302	r_0157	0.141	r_0165	147.127	r_0165	84.51		r_0059	0	0		r_0062	YLR134W OR YGR087C OR YLR044C		r_0062	YLR134W	YGR087C	YLR044C
		r_0173	0.048	r_0163	999997	r_0173	0.042	r_0173	0.02		r_0060	-0.128147	-0.128143		r_0063	YBR176W		r_0063	YBR176W
		r_0195	0.009	r_0165	999999	r_0195	0.008	r_0195	0.004		r_0061	0.128143	0.128147		r_0064	YLR134W OR YDL080C OR YGR087C OR YLR044C		r_0064	YLR134W	YDL080C	YGR087C	YLR044C
		r_0202	0.011	r_0195	0.007	r_0202	0.009	r_0202	0.005		r_0062	0	5.88047e-06		r_0065	YDR127W		r_0065	YDR127W
		r_0203	0.011	r_0202	0.192	r_0203	0.009	r_0203	0.005		r_0063	0	2.76728e-06		r_0066	YNR033W		r_0066	YNR033W
		r_0206	6.491	r_0203	0.009	r_0206	3.101	r_0206	2.316		r_0064	0	4.70438e-06		r_0067	YMR289W		r_0067	YMR289W
		r_0207	6.552	r_0206	4.438	r_0207	3.154	r_0207	2.342		r_0065	0.114265	0.114268		r_0068	YGR019W		r_0068	YGR019W
		r_0208	6.552	r_0207	4.488	r_0208	3.154	r_0208	2.342		r_0066	0	3.61875e-06		r_0069	YCR053W		r_0069	YCR053W
		r_0209	0.061	r_0208	4.488	r_0209	0.053	r_0209	0.026		r_0067	0	3.61875e-06		r_0072	YDL080C		r_0072	YDL080C
		r_0211	0.039	r_0209	0.05	r_0211	0.033	r_0211	0.016		r_0068	0	3.88127		r_0073	YOR163W OR YLR410W		r_0073	YOR163W	YLR410W
		r_0212	0.039	r_0211	0.031	r_0212	0.033	r_0212	0.016		r_0069	0	0		r_0074	YDR017C		r_0074	YDR017C
		r_0214	0.042	r_0212	0.031	r_0214	0.036	r_0214	0.018		r_0070	0	0		r_0075	YLR017W		r_0075	YLR017W
		r_0215	0.165	r_0214	0.034	r_0215	0.201	r_0215	0.247		r_0072	0	4.70438e-06		r_0076	YGL224C		r_0076	YGL224C
		r_0216	174.327	r_0215	0.134	r_0216	144.249	r_0216	81.925		r_0073	-196.869	0		r_0077	YOR155C		r_0077	YOR155C
		r_0217	-181.32	r_0216	999992	r_0217	-147.842	r_0217	-84.63		r_0074	0	196.869		r_0078	YGL224C		r_0078	YGL224C
		r_0219	0.165	r_0217	-999996	r_0219	0.201	r_0219	0.247		r_0075	0	5.88047e-06		r_0079	YGR061C		r_0079	YGR061C
		r_0220	0.113	r_0219	0.134	r_0220	0.098	r_0220	0.047		r_0076	0	196.869		r_0080	YPL023C OR YGL125W		r_0080	YPL023C	YGL125W
		r_0225	0.025	r_0220	0.092	r_0225	0.022	r_0225	0.011		r_0077	0	196.869		r_0081	YDR232W		r_0081	YDR232W
		r_0226	56.561	r_0225	0.02	r_0226	39.299	r_0226	22.021		r_0078	0	196.87		r_0082	YOR163W		r_0082	YOR163W
		r_0231	0.003	r_0226	250001	r_0231	0.002	r_0231	0.001		r_0079	0.0427963	0.0428058		r_0083	YDR017C		r_0083	YDR017C
		r_0234	0.003	r_0227	249949	r_0234	0.002	r_0234	0.001		r_0080	0.0285714	0.0285808		r_0084	YER183C		r_0084	YER183C
		r_0235	0.003	r_0231	0.002	r_0235	0.002	r_0235	0.001		r_0081	0	0		r_0085	YER091C		r_0085	YER091C
		r_0236	0.003	r_0234	0.002	r_0236	0.002	r_0236	0.001		r_0082	0	196.869		r_0088	YLR410W		r_0088	YLR410W
		r_0237	0.003	r_0235	0.002	r_0237	0.002	r_0237	0.001		r_0083	0	196.869		r_0089	YLR410W		r_0089	YLR410W
		r_0238	0.003	r_0236	0.002	r_0238	0.002	r_0238	0.001		r_0084	0	0		r_0090	YOL136C OR YIL107C		r_0090	YOL136C	YIL107C
		r_0239	0.003	r_0237	0.002	r_0239	0.002	r_0239	0.001		r_0085	0	0		r_0091	YGR248W OR YHR163W		r_0091	YGR248W	YHR163W
		r_0240	0.003	r_0238	0.002	r_0240	0.002	r_0240	0.001		r_0086	0	5.88047e-06		r_0092	YOR163W OR YLR410W		r_0092	YOR163W	YLR410W
		r_0241	0.003	r_0239	0.002	r_0241	0.002	r_0241	0.001		r_0087	0	5.88047e-06		r_0093	YDR017C		r_0093	YDR017C
		r_0243	3.643e-05	r_0240	0.002	r_0243	3.158e-05	r_0243	1.524e-05		r_0088	-196.869	0		r_0095	YLR134W OR YGR087C OR YLR044C		r_0095	YLR134W	YGR087C	YLR044C
		r_0244	0.002	r_0241	0.002	r_0244	0.002	r_0244	0.001		r_0089	-196.869	98.4347		r_0096	YLR355C		r_0096	YLR355C
		r_0250	6.594	r_0243	2.961e-05	r_0250	3.19	r_0250	2.36		r_0090	0	196.869		r_0097	YMR108W OR YCL009C AND YMR108W		r_0097	YMR108W	YCL009C	YMR108W
		r_0256	3.908e-05	r_0244	0.002	r_0256	3.389e-05	r_0256	1.635e-05		r_0091	0	7.76254		r_0099	YKL192C		r_0099	YKL192C
		r_0278	0.09	r_0250	4.522	r_0278	0.078	r_0278	0.037		r_0092	-196.869	0		r_0100	YIL160C		r_0100	YIL160C
		r_0279	0.1	r_0256	3.176e-05	r_0279	0.087	r_0279	0.042		r_0093	0	196.869		r_0101	YIL160C		r_0101	YIL160C
		r_0280	0.502	r_0259	0.0001661	r_0280	0.282	r_0280	0.061		r_0094	0	0		r_0102	YIL160C		r_0102	YIL160C
		r_0300	0.502	r_0267	0.0001661	r_0300	0.335	r_0300	0.162		r_0095	0	5.88047e-06		r_0103	YPL028W		r_0103	YPL028W
		r_0301	7.817e-05	r_0269	0.0001661	r_0301	6.777e-05	r_0301	3.27e-05		r_0096	0.242537	0.242543		r_0104	YPL028W		r_0104	YPL028W
		r_0302	0.502	r_0278	0.073	r_0302	0.282	r_0302	0.061		r_0097	0.242537	0.242543		r_0105	YIL160C		r_0105	YIL160C
		r_0307	0.018	r_0279	0.082	r_0303	0.053	r_0303	0.101		r_0099	0	0		r_0106	YIL160C		r_0106	YIL160C
		r_0309	0.003	r_0280	0.314	r_0307	0.016	r_0307	0.008		r_0100	0	5.16561		r_0107	YIL160C		r_0107	YIL160C
		r_0310	0.003	r_0300	0.314	r_0309	0.002	r_0309	0.001		r_0101	0	1.2914		r_0108	YMR207C		r_0108	YMR207C
		r_0313	0.003	r_0301	6.353e-05	r_0310	0.002	r_0310	0.001		r_0102	-4.57037e-26	5.1657		r_0109	YNR016C AND YDL141W		r_0109	YNR016C	YDL141W
		r_0317	0.003	r_0302	0.314	r_0313	0.002	r_0313	0.001		r_0103	0	0.017774		r_0111	YBL015W		r_0111	YBL015W
		r_0326	4.431e-06	r_0307	0.014	r_0317	0.002	r_0317	0.001		r_0104	0	0.017774		r_0112	YAL054C OR YLR153C		r_0112	YAL054C	YLR153C
		r_0330	-0.0009107	r_0309	0.002	r_0326	2.927e-05	r_0326	7.819e-05		r_0105	-1.51166e-28	5.16561		r_0113	YAL054C		r_0113	YAL054C
		r_0340	-4.914e-09	r_0310	0.002	r_0330	-0.0007896	r_0330	-0.0003809		r_0106	0	0.673775		r_0114	YLR153C		r_0114	YLR153C
		r_0341	0.0001752	r_0313	0.002	r_0340	0.0001772	r_0340	6.84e-05		r_0107	1.1014e-28	0.673775		r_0115	YER069W		r_0115	YER069W
		r_0344	0.001	r_0317	0.002	r_0344	0.001	r_0344	0.0005714		r_0108	0	0		r_0116	YBR093C OR YAR071W		r_0116	YBR093C	YAR071W
		r_0349	-0.042	r_0326	-0.0007401	r_0349	-0.036	r_0349	-0.018		r_0109	0.0471167	5.21273		r_0117	YPR002W		r_0117	YPR002W
		r_0352	0.213	r_0330	-0.0007401	r_0352	0.185	r_0352	0.089		r_0111	0	131.411		r_0118	YOL140W		r_0118	YOL140W
		r_0353	0.073	r_0339	0.034	r_0353	0.063	r_0353	0.031		r_0112	0.0785137	112.778		r_0119	YPL148C		r_0119	YPL148C
		r_0355	0.005	r_0340	0.0001661	r_0354	0.827	r_0354	0.699		r_0113	0	262.492		r_0120	YGL205W		r_0120	YGL205W
		r_0361	0.307	r_0344	0.001	r_0355	0.005	r_0355	0.002		r_0114	0	0		r_0121	YGL205W		r_0121	YGL205W
		r_0362	0.307	r_0349	-0.034	r_0361	0.266	r_0361	0.128		r_0115	0.0694754	4.86912		r_0122	YGL205W		r_0122	YGL205W
		r_0364	0.001	r_0352	0.173	r_0362	0.266	r_0362	0.128		r_0116	0	0		r_0123	YGL205W		r_0123	YGL205W
		r_0366	5.056	r_0353	0.059	r_0364	0.001	r_0364	0.0004932		r_0117	0	0		r_0124	YGL205W		r_0124	YGL205W
		r_0402	7.817e-05	r_0355	0.004	r_0366	4.443	r_0366	3.936		r_0118	0.0694754	4.86912		r_0125	YGL205W		r_0125	YGL205W
		r_0412	-7.817e-05	r_0361	0.249	r_0402	6.777e-05	r_0402	3.27e-05		r_0119	0	60.5752		r_0126	YCR048W		r_0126	YCR048W
		r_0438	4.319	r_0362	0.249	r_0412	-6.777e-05	r_0412	-3.27e-05		r_0120	0	0.673775		r_0127	YCR048W OR YNR019W		r_0127	YCR048W	YNR019W
		r_0439	8.637	r_0364	0.002	r_0438	0.467	r_0438	1.896e-08		r_0121	0	0.673775		r_0128	YCR048W		r_0128	YCR048W
		r_0445	2.23	r_0366	0.163	r_0439	0.935	r_0439	3.791e-08		r_0122	0	1.2914		r_0129	YCR048W		r_0129	YCR048W
		r_0446	-1.817	r_0402	6.353e-05	r_0446	0.022	r_0446	0.085		r_0123	-3.96059e-26	5.1657		r_0130	YCR048W		r_0130	YCR048W
		r_0447	-0.409	r_0412	-6.353e-05	r_0447	-0.018	r_0447	-0.084		r_0124	0	5.16561		r_0131	YCR048W		r_0131	YCR048W
		r_0450	3.616	r_0438	1.904	r_0450	2.355	r_0450	1.995		r_0125	0	5.16561		r_0132	YCR048W OR YNR019W		r_0132	YCR048W	YNR019W
		r_0451	0.116	r_0439	0.146	r_0452	3.224	r_0452	2.376		r_0126	0	112.497		r_0133	YCR048W		r_0133	YCR048W
		r_0452	6.634	r_0445	0.203	r_0462	0.005	r_0462	0.002		r_0127	0	112.497		r_0134	YCR048W		r_0134	YCR048W
		r_0462	0.005	r_0446	-0.017	r_0467	2.717	r_0467	2.17		r_0128	0	112.497		r_0135	YCR048W		r_0135	YCR048W
		r_0467	4.033	r_0450	1.89	r_0468	0.054	r_0468	0.026		r_0129	0	112.497		r_0137	YJL091C		r_0137	YJL091C
		r_0470	-10.152	r_0452	4.559	r_0470	-4.736	r_0470	-3.181		r_0130	0	112.497		r_0138	YNL141W		r_0138	YNL141W
		r_0476	6.803	r_0462	0.004	r_0473	0.054	r_0473	0.026		r_0131	0	112.497		r_0139	YML022W		r_0139	YML022W
		r_0478	0.04	r_0466	1.211	r_0476	3.371	r_0476	2.447		r_0132	0.000339291	112.497		r_0140	YNL141W		r_0140	YNL141W
		r_0479	0.115	r_0467	1.544	r_0478	0.035	r_0478	0.017		r_0133	0	112.497		r_0141	YDR400W		r_0141	YDR400W
		r_0486	7.084	r_0468	0.051	r_0479	0.099	r_0479	0.048		r_0134	0	112.497		r_0142	YJR105W		r_0142	YJR105W
		r_0489	0.05	r_0470	-5.959	r_0486	4.605	r_0486	3.939		r_0135	0	112.497		r_0143	YML035C		r_0143	YML035C
		r_0492	0.052	r_0473	0.051	r_0487	0.827	r_0487	0.699		r_0137	0	0		r_0144	YER043C		r_0144	YER043C
		r_0499	0.038	r_0476	4.691	r_0489	0.847	r_0489	0.709		r_0138	0	98.4385		r_0145	YOL052C		r_0145	YOL052C
		r_0502	1.944	r_0478	0.033	r_0492	0.849	r_0492	0.71		r_0139	0	112.501		r_0146	YNR058W		r_0146	YNR058W
		r_0505	0.116	r_0479	0.093	r_0499	0.033	r_0499	0.016		r_0140	0	98.4385		r_0147	YJL005W		r_0147	YJL005W
		r_0506	0.409	r_0481	0.034	r_0502	0.088	r_0502	-0.032		r_0141	0	196.869		r_0148	YDR226W		r_0148	YDR226W
		r_0507	0.409	r_0483	0.034	r_0506	0.018	r_0506	0.084		r_0142	0	196.877		r_0149	YER170W		r_0149	YER170W
		r_0508	0.409	r_0486	0.535	r_0507	0.018	r_0507	0.084		r_0143	0	196.869		r_0150	YER170W		r_0150	YER170W
		r_0510	0.197	r_0489	0.03	r_0508	0.018	r_0508	0.084		r_0144	0.00665226	71.5955		r_0151	YLR359W		r_0151	YLR359W
		r_0512	0.11	r_0492	0.032	r_0510	0.171	r_0510	0.082		r_0145	0	5.88047e-06		r_0152	YLR359W		r_0152	YLR359W
		r_0514	0.019	r_0499	0.031	r_0512	0.096	r_0512	0.046		r_0146	0	0		r_0153	YNL220W		r_0153	YNL220W
		r_0525	0.0003757	r_0502	0.12	r_0514	0.016	r_0514	0.008		r_0147	0	112.497		r_0154	YKL001C		r_0154	YKL001C
		r_0528	0.001	r_0510	0.16	r_0525	0.0003257	r_0525	0.0001571		r_0148	9.03656	205.929		r_0155	YGR247W		r_0155	YGR247W
		r_0534	5.11	r_0512	0.09	r_0529	0.001	r_0528	0.0005381		r_0149	0	262.492		r_0156	YFL030W		r_0156	YFL030W
		r_0536	0.025	r_0514	0.015	r_0534	3.65	r_0534	2.62		r_0150	0	157.495		r_0157	YOR335C		r_0157	YOR335C
		r_0537	0.025	r_0525	0.0003053	r_0536	0.022	r_0536	0.011		r_0151	0.0427963	0.0428058		r_0158	YGR177C OR YOR377W		r_0158	YGR177C	YOR377W
		r_0538	0.025	r_0528	0.001	r_0537	0.022	r_0537	0.011		r_0152	0.050107	196.919		r_0159	YGR177C OR YOR377W		r_0159	YGR177C	YOR377W
		r_0539	0.025	r_0534	3.63	r_0538	0.022	r_0538	0.011		r_0153	0.050107	196.919		r_0160	YGR177C OR YOR377W		r_0160	YGR177C	YOR377W
		r_0542	0.109	r_0536	0.02	r_0539	0.022	r_0539	0.011		r_0154	0.0247725	8.30843		r_0161	YGR177C OR YOR377W		r_0161	YGR177C	YOR377W
		r_0545	0.109	r_0537	0.02	r_0542	0.094	r_0542	0.045		r_0155	0	0		r_0162	YGR177C OR YOR377W		r_0162	YGR177C	YOR377W
		r_0547	0.165	r_0538	0.02	r_0545	0.094	r_0545	0.045		r_0156	0	4.95298		r_0163	YMR303C		r_0163	YMR303C
		r_0548	0.143	r_0539	0.02	r_0547	0.201	r_0547	0.247		r_0157	0.198353	0.198353		r_0164	YDR368W OR YHR104W		r_0164	YDR368W	YHR104W
		r_0549	0.022	r_0542	0.088	r_0548	0.182	r_0548	0.238		r_0158	0	3.36027e-06		r_0165	YGL256W OR YMR083W		r_0165	YGL256W	YMR083W
		r_0558	0.016	r_0545	0.088	r_0549	0.019	r_0549	0.009		r_0159	0	112.497		r_0166	YOL086C OR YBR145W OR YDL168W		r_0166	YOL086C	YBR145W	YDL168W
		r_0560	0.016	r_0547	0.134	r_0558	0.014	r_0558	0.007		r_0160	0	112.497		r_0167	YGL256W OR YMR083W		r_0167	YGL256W	YMR083W
		r_0563	0.025	r_0548	0.116	r_0560	0.014	r_0560	0.007		r_0161	0	112.497		r_0168	YCR105W OR YDR368W OR YMR318C		r_0168	YCR105W	YDR368W	YMR318C
		r_0564	0.025	r_0549	0.018	r_0563	0.022	r_0563	0.011		r_0162	0	2.35219e-06		r_0169	YOL086C OR YBR145W OR YDL168W		r_0169	YOL086C	YBR145W	YDL168W
		r_0565	0.019	r_0553	3.662	r_0564	0.022	r_0564	0.011		r_0163	206.697	1000		r_0170	YGL256W OR YMR083W		r_0170	YGL256W	YMR083W
		r_0566	0.011	r_0558	0.013	r_0565	0.016	r_0565	0.008		r_0164	0	0		r_0171	YCR105W OR YMR318C		r_0171	YCR105W	YMR318C
		r_0569	9.617	r_0560	0.013	r_0566	0.009	r_0566	0.005		r_0165	209.327	1000		r_0172	YMR169C OR YMR170C		r_0172	YMR169C	YMR170C
		r_0570	0.063	r_0562	0.005	r_0569	5.811	r_0569	3.624		r_0166	0	4.70438e-06		r_0173	YPL061W		r_0173	YPL061W
		r_0658	1.527	r_0563	0.02	r_0570	0.054	r_0570	0.026		r_0167	0	4.70438e-06		r_0174	YOR374W		r_0174	YOR374W
		r_0659	-1.024	r_0564	0.02	r_0659	0.053	r_0659	0.101		r_0168	0	4.70438e-06		r_0175	YER073W OR YOR374W		r_0175	YER073W	YOR374W
		r_0663	-0.073	r_0565	0.015	r_0663	-0.063	r_0663	-0.031		r_0169	0	2.94024e-06		r_0176	YOR374W		r_0176	YOR374W
		r_0665	0.073	r_0566	0.192	r_0665	0.063	r_0665	0.031		r_0170	0	2.94024e-06		r_0177	YPL061W		r_0177	YPL061W
		r_0667	0.005	r_0568	7.167	r_0667	0.005	r_0667	0.002		r_0171	0	2.94024e-06		r_0178	YER073W OR YOR374W		r_0178	YER073W	YOR374W
		r_0669	0.073	r_0570	0.051	r_0669	0.063	r_0669	0.031		r_0172	0	2.76728e-06		r_0179	YOL086C OR YBR145W OR YDL168W		r_0179	YOL086C	YBR145W	YDL168W
		r_0678	0.109	r_0658	1.703	r_0678	0.094	r_0678	0.045		r_0173	0	7.80216		r_0180	YGL256W OR YMR083W		r_0180	YGL256W	YMR083W
		r_0692	0.071	r_0659	-1.671	r_0692	0.061	r_0692	0.03		r_0174	0	3.62498		r_0181	YCR105W OR YMR318C		r_0181	YCR105W	YMR318C
		r_0698	0.003	r_0663	-0.059	r_0698	0.002	r_0698	0.001		r_0175	0	1.81087		r_0182	YOL086C OR YBR145W OR YDL168W		r_0182	YOL086C	YBR145W	YDL168W
		r_0699	-0.112	r_0665	0.059	r_0699	-0.098	r_0699	-0.047		r_0176	0	0		r_0183	YGL256W OR YMR083W		r_0183	YGL256W	YMR083W
		r_0701	0.112	r_0667	0.004	r_0701	0.098	r_0701	0.047		r_0177	0	0		r_0184	YCR105W OR YMR318C		r_0184	YCR105W	YMR318C
		r_0711	0.109	r_0669	0.059	r_0711	0.094	r_0711	0.045		r_0178	0	0		r_0185	YMR169C OR YMR170C		r_0185	YMR169C	YMR170C
		r_0713	181.822	r_0670	0.183	r_0713	148.177	r_0713	84.791		r_0179	0	4.70438e-06		r_0186	YOL086C OR YBR145W OR YDL168W		r_0186	YOL086C	YBR145W	YDL168W
		r_0714	-175.196	r_0672	-999999	r_0714	-145.006	r_0714	-82.441		r_0180	0	4.70438e-06		r_0187	YGL256W OR YMR083W		r_0187	YGL256W	YMR083W
		r_0715	-7.817e-05	r_0673	999999	r_0715	-6.777e-05	r_0715	-3.27e-05		r_0181	0	4.70438e-06		r_0188	YDR481C		r_0188	YDR481C
		r_0718	0.124	r_0678	0.088	r_0718	0.053	r_0718	0.026		r_0182	0	5.88047e-06		r_0189	YIR029W		r_0189	YIR029W
		r_0722	0.307	r_0692	0.057	r_0722	0.266	r_0722	0.128		r_0183	0	5.88047e-06		r_0190	YIR027C		r_0190	YIR027C
		r_0723	-0.307	r_0694	0.183	r_0723	-0.266	r_0723	-0.128		r_0184	0	5.88047e-06		r_0191	YBR208C		r_0191	YBR208C
		r_0724	0.409	r_0697	3.662	r_0724	0.018	r_0724	0.084		r_0185	0	0		r_0192	YBR205W OR YBR199W OR YDR483W OR YJL139C OR YKR061W OR YNL029C OR YOR099W OR YPL053C		r_0192	YBR205W	YBR199W	YDR483W	YJL139C	YKR061W	YNL029C	YOR099W	YPL053C
		r_0725	1.917	r_0698	0.002	r_0725	0.065	r_0725	-0.044		r_0186	0	2.47599e-06		r_0193	YPR026W		r_0193	YPR026W
		r_0726	0.006	r_0699	-0.091	r_0726	0.005	r_0726	0.002		r_0187	0	2.47599e-06		r_0194	YDR001C		r_0194	YDR001C
		r_0727	0.025	r_0701	0.091	r_0727	0.022	r_0727	0.01		r_0188	0	3.97407e-17		r_0195	YBR126C AND YDR074W AND YMR261C OR YML100W AND YBR126C AND YDR074W		r_0195	YBR126C	YDR074W	YMR261C	YML100W	YBR126C	YDR074W
		r_0729	0.019	r_0711	0.088	r_0729	0.017	r_0729	0.008		r_0189	0	0		r_0198	YJL216C OR YIL172C OR YBR299W OR YGR292W OR YGR287C OR YJL221C		r_0198	YJL216C	YIL172C	YBR299W	YGR292W	YGR287C	YJL221C
		r_0732	1.917	r_0713	999997	r_0732	0.065	r_0732	-0.044		r_0190	0	0		r_0199	YMR293C		r_0199	YMR293C
		r_0733	0.409	r_0714	-999992	r_0733	0.018	r_0733	0.084		r_0191	0	34.2381		r_0201	YOR374W		r_0201	YOR374W
		r_0736	0.016	r_0715	-6.353e-05	r_0736	0.014	r_0736	0.007		r_0192	0	0		r_0202	YDR354W		r_0202	YDR354W
		r_0739	0.016	r_0718	0.05	r_0739	0.014	r_0739	0.007		r_0193	0	71.5889		r_0203	YER090W AND YKL211C		r_0203	YER090W	YKL211C
		r_0747	-4.914e-09	r_0722	0.249	r_0747	1.485e-07	r_0747	6.84e-05		r_0194	0	71.5889		r_0204	YDR305C		r_0204	YDR305C
		r_0748	0.0001752	r_0723	-0.249	r_0757	0.0006981	r_0757	0.0003881		r_0195	0.0101165	71.599		r_0205	YHR104W		r_0205	YHR104W
		r_0757	0.0007759	r_0725	0.099	r_0758	0.0006981	r_0758	0.0003881		r_0198	0	0		r_0206	YPL111W		r_0206	YPL111W
		r_0758	0.0007759	r_0726	0.005	r_0759	0.053	r_0759	0.026		r_0199	0	0		r_0207	YHR018C		r_0207	YHR018C
		r_0759	0.123	r_0727	0.02	r_0773	0.935	r_0773	3.791e-08		r_0200	0	0		r_0208	YOL058W		r_0208	YOL058W
		r_0773	8.521	r_0729	0.016	r_0792	0.013	r_0792	0.006		r_0201	0	0		r_0209	YDR341C		r_0209	YDR341C
		r_0792	0.015	r_0732	0.099	r_0800	0.304	r_0800	0.147		r_0202	0.0122782	4.15411		r_0210	YHR091C		r_0210	YHR091C
		r_0800	0.351	r_0735	0.001	r_0811	0.942	r_0811	0.454		r_0203	0.0122782	0.0122806		r_0211	YGR124W OR YPR145W		r_0211	YGR124W	YPR145W
		r_0811	1.086	r_0736	0.012	r_0813	0.019	r_0813	0.009		r_0204	0	196.869		r_0212	YHR019C		r_0212	YHR019C
		r_0813	0.022	r_0739	0.013	r_0816	3.154	r_0816	2.342		r_0205	0	0		r_0213	YCR024C		r_0213	YCR024C
		r_0816	6.552	r_0757	0.0006543	r_0818	0.053	r_0818	0.026		r_0206	7.03688	41.2751		r_0214	YJL130C		r_0214	YJL130C
		r_0818	0.123	r_0758	0.0006543	r_0820	-0.036	r_0820	-0.018		r_0207	7.10636	41.3445		r_0215	YER052C		r_0215	YER052C
		r_0819	0.062	r_0759	0.05	r_0821	0.036	r_0821	0.018		r_0208	7.10636	41.3445		r_0216	YLR027C		r_0216	YLR027C
		r_0820	-0.042	r_0762	0.183	r_0851	-0.195	r_0851	-0.021		r_0209	0.0694754	0.0694755		r_0217	YKL106W		r_0217	YKL106W
		r_0821	0.042	r_0771	5.805e-11	r_0852	0.044	r_0852	0.021		r_0210	0	0		r_0218	YLR027C		r_0218	YLR027C
		r_0831	0.116	r_0773	0.146	r_0855	0.033	r_0855	0.016		r_0211	0.043968	71.6328		r_0219	YDR158W		r_0219	YDR158W
		r_0832	0.116	r_0792	0.012	r_0883	0.019	r_0883	0.009		r_0212	0.043968	0.043968		r_0220	YLL018C		r_0220	YLL018C
		r_0851	-0.051	r_0800	0.29	r_0886	2.355	r_0886	1.995		r_0213	0	0		r_0221	YPL104W		r_0221	YPL104W
		r_0852	0.051	r_0811	0.883	r_0888	0.925	r_0888	0.446		r_0214	0.0478157	0.0478183		r_0222	YDR530C		r_0222	YDR530C
		r_0855	0.038	r_0813	0.018	r_0891	0.162	r_0891	0.003		r_0215	0.187977	8.9344		r_0223	YCL050C		r_0223	YCL050C
		r_0883	0.022	r_0816	4.488	r_0892	4.605	r_0892	3.939		r_0216	204.475	993.52		r_0224	YCL050C		r_0224	YCL050C
		r_0886	3.616	r_0818	0.05	r_0893	4.443	r_0893	3.936		r_0217	-1000	-212.082		r_0225	YER055C		r_0225	YER055C
		r_0888	1.067	r_0820	-0.034	r_0902	-0.266	r_0902	-0.128		r_0218	-3.44558	0.975959		r_0226	Q0130 AND YBL099W AND YDR298C AND Q0085 AND YJR121W AND Q0080 AND YBR039W AND YDR377W AND YML081C-A AND YDR322C-A AND YKL016C AND YPL271W AND YDL004W AND YPL078C AND YLR295C OR YPR020W AND Q0130 AND YBL099W AND YDR298C AND Q0085 AND YJR121W AND Q0080 AND YBR039W AND YDR377W AND YML081C-A AND YKL016C AND YPL271W AND YDL004W AND YPL078C AND YLR295C		r_0226	Q0130	YBL099W	YDR298C	Q0085	YJR121W	Q0080	YBR039W	YDR377W	YML081C-A	YDR322C-A	YKL016C	YPL271W	YDL004W	YPL078C	YLR295C	YPR020W	Q0130	YBL099W	YDR298C	Q0085	YJR121W	Q0080	YBR039W	YDR377W	YML081C-A	YKL016C	YPL271W	YDL004W	YPL078C	YLR295C
		r_0891	2.029	r_0821	0.034	r_0904	0.014	r_0904	0.007		r_0219	0.187977	8.9344		r_0227	YER005W OR YCR024C-A AND YGL008C AND YEL017C-A OR YCR024C-A AND YPL036W AND YEL017C-A		r_0227	YER005W	YCR024C-A	YGL008C	YEL017C-A	YCR024C-A	YPL036W	YEL017C-A
		r_0892	7.084	r_0851	-999999	r_0908	0.033	r_0908	0.016		r_0220	0.128618	0.128618		r_0228	YBR110W		r_0228	YBR110W
		r_0893	5.056	r_0852	0.041	r_0909	0.022	r_0909	0.011		r_0221	0	0		r_0229	YGR286C		r_0229	YGR286C
		r_0902	-0.307	r_0855	0.031	r_0910	0.022	r_0910	0.011		r_0222	0	196.869		r_0230	YDL141W		r_0230	YDL141W
		r_0904	0.016	r_0883	0.018	r_0911	0.033	r_0911	0.016		r_0223	0	0		r_0231	YNL280C		r_0231	YNL280C
		r_0908	0.038	r_0886	1.89	r_0912	0.054	r_0912	0.026		r_0224	0	0		r_0233	YMR015C		r_0233	YMR015C
		r_0909	0.025	r_0888	0.867	r_0913	0.009	r_0913	0.005		r_0225	0.0286635	0.0286687		r_0234	YGL001C		r_0234	YGL001C
		r_0910	0.025	r_0889	1.211	r_0914	0.033	r_0914	0.016		r_0226	63.4554	327.871		r_0235	YGL001C		r_0235	YGL001C
		r_0911	0.038	r_0891	0.372	r_0915	0.033	r_0915	0.016		r_0227	0	196.869		r_0236	YLR100W		r_0236	YLR100W
		r_0912	0.063	r_0892	0.535	r_0916	0.1	r_0916	0.048		r_0228	0	0		r_0237	YLR100W		r_0237	YLR100W
		r_0913	0.011	r_0893	0.163	r_0917	0.162	r_0917	0.003		r_0229	0	0		r_0238	YGR060W		r_0238	YGR060W
		r_0914	0.038	r_0902	-0.249	r_0918	0.162	r_0918	0.003		r_0230	0	0		r_0239	YGR060W		r_0239	YGR060W
		r_0915	0.038	r_0904	0.013	r_0938	0.044	r_0938	0.021		r_0231	0.00294763	0.0029485		r_0240	YGR060W		r_0240	YGR060W
		r_0916	0.115	r_0907	0.005	r_0939	0.034	r_0939	0.016		r_0233	0	0.00282698		r_0241	YGR060W		r_0241	YGR060W
		r_0917	2.029	r_0908	0.031	r_0941	0.054	r_0941	0.026		r_0234	0.00292342	0.00292429		r_0242	YLR056W		r_0242	YLR056W
		r_0918	2.029	r_0909	0.02	r_0957	0.054	r_0957	0.026		r_0235	0.00292342	0.00292429		r_0243	YMR202W		r_0243	YMR202W
		r_0938	0.051	r_0910	0.02	r_0958	0.757	r_0958	0.515		r_0236	0.00292342	0.00292429		r_0244	YGL012W		r_0244	YGL012W
		r_0939	0.039	r_0911	0.031	r_0959	2.423	r_0959	2.812		r_0237	0.00292342	0.00292429		r_0249	YKL019W AND YDL090C		r_0249	YKL019W	YDL090C
		r_0941	0.062	r_0912	0.051	r_0961	0.567	r_0961	0.274		r_0238	0.00292342	0.00292429		r_0250	YJR109C AND YOR303W OR YJL130C		r_0250	YJR109C	YOR303W	YJL130C
		r_0957	0.062	r_0913	0.192	r_0962	4.269	r_0962	3.852		r_0239	0.00292342	0.00292429		r_0252	YER024W OR YAR035W		r_0252	YER024W	YAR035W
		r_0958	0.869	r_0914	0.031	r_0967	0.0006514	r_0967	0.0003143		r_0240	0.00292342	0.00292429		r_0253	YML042W		r_0253	YML042W
		r_0959	2.678	r_0915	0.031	r_0968	0.0003257	r_0968	0.0001571		r_0241	0.00292342	0.00292429		r_0254	YML042W		r_0254	YML042W
		r_0961	0.77	r_0916	0.281	r_0970	0.001	r_0973	0.0004932		r_0242	0	0.00282698		r_0255	YGR088W		r_0255	YGR088W
		r_0962	4.855	r_0917	0.372	r_0973	0.001	r_0974	0.0005714		r_0243	4.15037e-05	0.00286848		r_0256	YDR256C		r_0256	YDR256C
		r_0967	0.0007513	r_0918	0.372	r_0974	6.909e-05	r_0976	0.0004591		r_0244	0.0027721	0.00277294		r_0259	YDR297W		r_0259	YDR297W
		r_0968	0.0003757	r_0938	0.041	r_0976	0.0008188	r_0978	0.0003809		r_0249	0	0		r_0260	YMR272C		r_0260	YMR272C
		r_0973	0.001	r_0939	0.031	r_0978	0.0007896	r_0982	0.046		r_0250	7.15417	41.3924		r_0261	YDR297W		r_0261	YDR297W
		r_0974	0.001	r_0941	0.051	r_0982	0.096	r_0984	-0.046		r_0252	0	3.62498		r_0262	YMR272C		r_0262	YMR272C
		r_0976	0.0009151	r_0951	0.005	r_0984	-0.096	r_0986	3.333e-05		r_0253	0	3.22221		r_0263	YKL008C AND YMR298W OR YHL003C AND YMR298W		r_0263	YKL008C	YMR298W	YHL003C	YMR298W
		r_0978	0.0009107	r_0957	0.051	r_0986	6.909e-05	r_0988	0.045		r_0254	0	3.62498		r_0264	YKL008C AND YMR298W OR YHL003C AND YMR298W		r_0264	YKL008C	YMR298W	YHL003C	YMR298W
		r_0982	0.11	r_0958	0.655	r_0988	0.094	r_0989	0.045		r_0255	0	0.0239092		r_0265	YKL008C AND YMR298W OR YHL003C AND YMR298W		r_0265	YKL008C	YMR298W	YHL003C	YMR298W
		r_0984	-0.111	r_0959	2.169	r_0989	0.094	r_0993	6.84e-05		r_0256	0	2.58285		r_0266	YKL008C AND YMR298W OR YHL003C AND YMR298W		r_0266	YKL008C	YMR298W	YHL003C	YMR298W
		r_0986	7.969e-05	r_0961	0.532	r_0993	0.0001772	r_0995	0.029		r_0259	0	0.000232864		r_0267	YMR272C		r_0267	YMR272C
		r_0988	0.109	r_0967	0.0006106	r_0995	0.061	r_0996	0.042		r_0260	0	0.000232864		r_0268	YMR272C		r_0268	YMR272C
		r_0989	0.109	r_0968	0.0003053	r_0996	0.087	r_0997	0.042		r_0261	0	0.000232864		r_0269	YMR272C		r_0269	YMR272C
		r_0993	0.0001752	r_0973	0.002	r_0997	0.087	r_1011	0.001		r_0262	0	0.000223549		r_0270	YMR272C		r_0270	YMR272C
		r_0995	0.07	r_0974	0.001	r_1011	0.002	r_1012	0.001		r_0263	0	112.497		r_0271	YLR307W OR YLR308W		r_0271	YLR307W	YLR308W
		r_0996	0.1	r_0978	0.0007401	r_1012	0.002	r_1026	0.009		r_0264	0	112.497		r_0272	YBR038W OR YNL192W OR YBR023C		r_0272	YBR038W	YNL192W	YBR023C
		r_0997	0.1	r_0982	0.615	r_1026	0.019	r_1027	0.009		r_0265	0	112.497		r_0273	YLR133W		r_0273	YLR133W
		r_1011	0.003	r_0984	0.596	r_1027	0.019	r_1038	0.011		r_0266	0	112.497		r_0274	YGR202C		r_0274	YGR202C
		r_1012	0.003	r_0986	6.476e-05	r_1038	0.023	r_1040	0.178		r_0267	0	0.000232864		r_0278	YPR060C		r_0278	YPR060C
		r_1021	0.116	r_0988	0.088	r_1040	0.058	r_1041	0.238		r_0268	0	0.000223549		r_0279	YGL148W		r_0279	YGL148W
		r_1022	0.116	r_0989	0.088	r_1041	0.182	r_1042	0.03		r_0269	0	0.000232864		r_0280	YLR304C		r_0280	YLR304C
		r_1026	0.022	r_0993	0.0001661	r_1042	0.063	r_1045	0.0005714		r_0270	0	0.000223549		r_0281	YBR002C OR YMR101C		r_0281	YBR002C	YMR101C
		r_1027	0.022	r_0995	0.057	r_1045	0.001	r_1048	-0.002		r_0271	0	0		r_0282	YBR002C OR YMR101C		r_0282	YBR002C	YMR101C
		r_1038	0.026	r_0996	0.082	r_1048	-0.005	r_1049	-0.002		r_0272	0	0		r_0283	YBR002C OR YMR101C		r_0283	YBR002C	YMR101C
		r_1041	0.143	r_0997	0.082	r_1049	-0.005	r_1050	-0.044		r_0273	0	71.5952		r_0284	YBR002C OR YMR101C		r_0284	YBR002C	YMR101C
		r_1042	0.073	r_1011	0.002	r_1050	-0.092	r_1051	0.004		r_0274	0	71.5952		r_0285	YBR002C OR YMR101C		r_0285	YBR002C	YMR101C
		r_1045	0.001	r_1012	0.002	r_1051	0.008	r_1054	1.984		r_0278	0.101987	0.10199		r_0286	YBR002C OR YMR101C		r_0286	YBR002C	YMR101C
		r_1048	-0.005	r_1026	0.018	r_1054	2.333	r_1055	0.005		r_0279	0.114265	0.114268		r_0287	YBR002C OR YMR101C		r_0287	YBR002C	YMR101C
		r_1049	-0.005	r_1027	0.018	r_1055	0.009	r_1057	0.005		r_0280	-999.56	5.39344		r_0288	YBR002C OR YMR101C		r_0288	YBR002C	YMR101C
		r_1050	-0.106	r_1038	0.021	r_1057	0.009	r_1063	0.089		r_0281	0	0		r_0289	YBR002C OR YMR101C		r_0289	YBR002C	YMR101C
		r_1051	0.009	r_1041	0.116	r_1063	0.034	r_1066	0.016		r_0282	0	0		r_0290	YBR002C OR YMR101C		r_0290	YBR002C	YMR101C
		r_1054	3.563	r_1042	0.059	r_1066	0.034	r_1072	0.008		r_0283	0	0		r_0291	YBR002C OR YMR101C		r_0291	YBR002C	YMR101C
		r_1055	0.011	r_1045	0.001	r_1072	0.017	r_1084	0.446		r_0284	0	0		r_0292	YBR002C OR YMR101C		r_0292	YBR002C	YMR101C
		r_1057	0.011	r_1048	0.339	r_1084	0.925	r_1088	-0.042		r_0285	0	0		r_0293	YBR002C OR YMR101C		r_0293	YBR002C	YMR101C
		r_1063	0.213	r_1049	0.339	r_1088	-0.087	r_1089	0.042		r_0286	0	0		r_0294	YBR002C OR YMR101C		r_0294	YBR002C	YMR101C
		r_1066	0.039	r_1050	0.257	r_1089	0.087	r_1099	0.045		r_0287	0	0		r_0295	YBR002C OR YMR101C		r_0295	YBR002C	YMR101C
		r_1072	0.019	r_1051	0.007	r_1099	0.094	r_1110	22.079		r_0288	0	0		r_0296	YBR002C OR YMR101C		r_0296	YBR002C	YMR101C
		r_1084	1.067	r_1054	-1.804	r_1110	39.265	r_1115	5.52		r_0289	0	0		r_0297	YBR002C OR YMR101C		r_0297	YBR002C	YMR101C
		r_1088	-0.1	r_1055	0.192	r_1112	-0.034	r_1117	-84.63		r_0290	0	0		r_0298	YBR002C OR YMR101C		r_0298	YBR002C	YMR101C
		r_1089	0.1	r_1057	0.009	r_1115	8.04	r_1126	-0.059		r_0291	0	0		r_0299	YBR002C OR YMR101C		r_0299	YBR002C	YMR101C
		r_1099	0.109	r_1063	-999999	r_1117	-147.842	r_1127	-0.042		r_0292	0	0		r_0300	YNR001C OR YPR001W		r_0300	YNR001C	YPR001W
		r_1110	56.962	r_1066	0.031	r_1127	-0.087	r_1129	0.007		r_0293	0	0		r_0301	YCR005C		r_0301	YCR005C
		r_1112	-1.125	r_1072	0.016	r_1129	0.014	r_1166	2.62		r_0294	0	0		r_0302	YLR304C		r_0302	YLR304C
		r_1115	16.49	r_1084	0.867	r_1166	3.65	r_1172	0.01		r_0295	0	0		r_0303	YLR304C		r_0303	YLR304C
		r_1117	-181.32	r_1088	-0.082	r_1172	0.02	r_1194	84.723		r_0296	0	0		r_0304	YDR044W		r_0304	YDR044W
		r_1127	-0.1	r_1089	0.082	r_1194	148.035	r_1237	0.026		r_0297	0	0		r_0306	YBL039C OR YJR103W		r_0306	YBL039C	YJR103W
		r_1128	-1.024	r_1099	0.088	r_1237	0.053	r_1244	0.126		r_0298	0	0		r_0307	YBL039C OR YJR103W		r_0307	YBL039C	YJR103W
		r_1129	0.016	r_1110	250001	r_1244	0.26	r_1245	14.79		r_0299	0	0		r_0308	YGL184C		r_0308	YGL184C
		r_1166	5.11	r_1112	-999999	r_1245	27.556	r_1266	0.012		r_0300	0	5.39344		r_0309	YGR155W		r_0309	YGR155W
		r_1172	0.05	r_1115	10.6	r_1266	0.025	r_1273	-2.316		r_0301	0	3.14471		r_0310	YAL012W		r_0310	YAL012W
		r_1173	-1.386	r_1117	-999996	r_1273	-3.101	r_1277	-4.969		r_0302	-999.56	5.39344		r_0311	YJR130C		r_0311	YJR130C
		r_1194	181.667	r_1126	-999997	r_1277	-9.067	r_1359	6.619e-05		r_0303	0	1000		r_0312	YLR303W		r_0312	YLR303W
		r_1237	0.123	r_1127	-0.082	r_1357	0.0001699	r_1479	6.84e-05		r_0304	0	0		r_0313	YNL247W		r_0313	YNL247W
		r_1244	0.3	r_1128	-1.671	r_1359	1.437e-07	r_1543	0.18		r_0306	0	40.4008		r_0314	YLR245C		r_0314	YLR245C
		r_1245	37.628	r_1129	0.013	r_1453	0.000177	r_1567	-0.042		r_0307	0	50.8269		r_0315	YNR012W		r_0315	YNR012W
		r_1266	0.029	r_1131	0.0002409	r_1479	1.485e-07	r_1574	-0.047		r_0308	0	101.158		r_0317	YHR042W AND YHR007C		r_0317	YHR042W	YHR007C
		r_1273	-6.491	r_1137	0.888	r_1543	0.373	r_1585	0.031		r_0309	0	101.16		r_0318	YPR062W		r_0318	YPR062W
		r_1277	-17.833	r_1138	2.774	r_1567	-0.087	r_1596	-0.031		r_0310	0	0.0833147		r_0319	YML086C		r_0319	YML086C
		r_1358	0.0001752	r_1148	-999999	r_1574	-0.098	r_1632	-84.51		r_0311	0	0.105234		r_0320	YMR041C		r_0320	YMR041C
		r_1513	-4.914e-09	r_1166	3.63	r_1585	0.063	r_1654	-5.52(-5.52)		r_0312	0	0.0247819		r_0321	YBR149W		r_0321	YBR149W
		r_1514	0.0001752	r_1171	999999	r_1596	-0.063	r_1667	2.892		r_0313	0.00285338	0.00285338		r_0322	YKL060C		r_0322	YKL060C
		r_1543	0.431	r_1172	999999	r_1632	-147.127	r_1672	0.747		r_0314	0	50.8055		r_0323	YJR159W		r_0323	YJR159W
		r_1567	-0.1	r_1194	999997	r_1654	-8.04(-8.04)	r_1676	-6.84e-05		r_0315	0	196.869		r_0326	YHR144C		r_0326	YHR144C
		r_1574	-0.112	r_1229	2.146e-12	r_1667	3.983	r_1682	0.001		r_0317	0.00294763	0.0029485		r_0327	YHR144C		r_0327	YHR144C
		r_1585	0.073	r_1237	0.05	r_1676	-0.0001772	r_1689	3.27e-05		r_0318	0	50.8055		r_0328	YNL141W		r_0328	YNL141W
		r_1596	-0.073	r_1244	0.244	r_1682	0.002	r_1691	-6.84e-05		r_0319	0	0		r_0329	YLR245C		r_0329	YLR245C
		r_1632	-176.302	r_1245	250000	r_1689	6.777e-05	r_1696	-0.609		r_0320	0	0		r_0330	YDR454C		r_0330	YDR454C
		r_1654	-16.49(-16.49)	r_1250	999999	r_1691	-0.0001772	r_1697	0.747		r_0321	0	0		r_0331	YHR068W		r_0331	YHR068W
		r_1667	7.505	r_1251	999999	r_1696	-1.263	r_1698	-6.84e-05		r_0322	0	0		r_0332	YCR036W		r_0332	YCR036W
		r_1676	4.914e-09	r_1266	0.024	r_1698	-0.0001772	r_1701	6.619e-05		r_0323	0	0		r_0333	YLR209C		r_0333	YLR209C
		r_1679	-0.0001752	r_1273	-4.438	r_1701	0.0001372	r_1704	-0.0004591		r_0326	-196.869	0.001559		r_0334	YDR196C		r_0334	YDR196C
		r_1682	0.002	r_1277	-11.71	r_1704	-0.0008188	r_1708	0.042		r_0327	0	112.497		r_0335	YNR057C		r_0335	YNR057C
		r_1689	7.817e-05	r_1357	0.0001595	r_1708	0.087	r_1714	-2.62(-2.62)		r_0328	0	98.4385		r_0338	YKL216W		r_0338	YKL216W
		r_1691	-0.0001752	r_1457	0.0001661	r_1714	-3.65(-3.65)	r_1729	-0.0005714		r_0329	3.33856e-24	196.869		r_0339	YKL216W		r_0339	YKL216W
		r_1696	-3.34	r_1543	0.35	r_1729	-0.001	r_1746	-0.71		r_0330	-0.00363419	196.868		r_0340	YPL087W		r_0340	YPL087W
		r_1698	-0.0001752	r_1567	-0.082	r_1746	-0.849	r_1748	-0.128		r_0331	0	0		r_0341	YPL087W		r_0341	YPL087W
		r_1701	0.0001582	r_1574	-0.091	r_1748	-0.266	r_1754	0.001		r_0332	0	0		r_0342	YPL087W		r_0342	YPL087W
		r_1704	-0.0009151	r_1585	0.059	r_1754	0.002	r_1758	0.0008889		r_0333	-0.00259659	1.35074e-28		r_0343	YPL087W		r_0343	YPL087W
		r_1708	0.1	r_1588	-999999	r_1758	0.002	r_1761	2.97(2.97)		r_0334	0	0		r_0344	YOR236W		r_0344	YOR236W
		r_1714	-5.11(-5.11)	r_1596	-0.059	r_1761	2.44(2.44)	r_1762	2.97		r_0335	0	0		r_0345	YOR236W		r_0345	YOR236W
		r_1729	-0.001	r_1632	-999999	r_1762	2.44	r_1763	-84.51		r_0338	0	0.0478183		r_0346	YMR113W		r_0346	YMR113W
		r_1746	-0.052	r_1652	-999999	r_1763	-147.127	r_1772	-3.27e-05		r_0339	0	0.0478183		r_0347	YNL256W		r_0347	YNL256W
		r_1748	-0.307	r_1654	-10.6 (-10.6)	r_1772	-6.777e-05	r_1774	3.27e-05		r_0340	-112.497	0.000232864		r_0348	YDL100C		r_0348	YDL100C
		r_1754	0.002	r_1665	999999	r_1774	6.777e-05	r_1794	0.084		r_0341	-112.497	0.000232864		r_0349	YLR420W		r_0349	YLR420W
		r_1758	0.002	r_1667	-999994	r_1794	0.018	r_1801	6.84e-05		r_0342	0	1000		r_0350	YNL256W		r_0350	YNL256W
		r_1761	2.63(2.63)	r_1669	-999999	r_1801	1.485e-07	r_1803	6.84e-05		r_0343	0	1000		r_0351	YNL256W		r_0351	YNL256W
		r_1762	2.63	r_1678	-0.0001661	r_1803	1.485e-07	r_1808	0.01(0.01)		r_0344	0.00155639	0.001559		r_0352	YJR016C		r_0352	YJR016C
		r_1763	-176.302	r_1682	0.002	r_1808	0.02(0.02)	r_1809	-0.71		r_0345	-5.28382e-17	-5.28382e-17		r_0353	YJR016C		r_0353	YJR016C
		r_1772	-7.817e-05	r_1689	6.353e-05	r_1809	-0.849	r_1811	0.084		r_0346	0	3.97407e-17		r_0354	YFL053W OR YML070W		r_0354	YFL053W	YML070W
		r_1774	7.817e-05	r_1691	-0.0001661	r_1811	0.018	r_1824	-0.436		r_0347	0	3.97407e-17		r_0355	YJL167W		r_0355	YJL167W
		r_1794	0.409	r_1694	-999999	r_1824	-1.06	r_1825	-0.126		r_0348	0	3.97407e-17		r_0356	YKL152C		r_0356	YKL152C
		r_1801	0.0001752	r_1696	-2.888	r_1825	-0.261	r_1830	-3.27e-05		r_0349	-0.0478183	-0.0478157		r_0357	YOR163W		r_0357	YOR163W
		r_1803	0.0001752	r_1698	-0.0001661	r_1830	-6.777e-05	r_1832	4.944		r_0350	0	3.97407e-17		r_0358	YDR017C		r_0358	YDR017C
		r_1808	0.05(0.05)	r_1700	1.146e-11	r_1832	7.002	r_1838	0.045		r_0351	0	3.97407e-17		r_0359	YLR172C		r_0359	YLR172C
		r_1809	-0.052	r_1701	0.0001286	r_1838	0.094	r_1840	-0.007		r_0352	0.242537	0.242543		r_0360	YMR013C		r_0360	YMR013C
		r_1810	1.386	r_1708	0.082	r_1840	-0.014	r_1887	0.026		r_0353	0.08331	0.0833147		r_0361	YPR183W		r_0361	YPR183W
		r_1811	0.409	r_1714	-3.63 (-3.63)	r_1887	0.054	r_1907	6.84e-05		r_0354	0	262.492		r_0362	YOR321W OR YAL023C AND YDL095W OR YJR143C OR YDL093W		r_0362	YOR321W	YAL023C	YDL095W	YJR143C	YDL093W
		r_1824	-0.834	r_1729	-0.001	r_1907	0.0001772	r_1930	6.54e-05		r_0355	0.00592292	0.00592466		r_0363	YJR057W		r_0363	YJR057W
		r_1825	-0.301	r_1746	-0.032	r_1930	0.0001355	r_1932	-0.128		r_0356	0	0		r_0364	YBR252W		r_0364	YBR252W
		r_1830	-7.817e-05	r_1748	-0.249	r_1932	-0.266	r_1963	-0.002		r_0357	0	196.869		r_0365	YJR153W		r_0365	YJR153W
		r_1832	14.904	r_1754	0.002	r_1963	-0.005	r_1964	0.002		r_0358	0	196.869		r_0366	YHR174W OR YGR254W		r_0366	YHR174W	YGR254W
		r_1838	0.109	r_1758	999999	r_1964	0.005	r_1965	-0.084		r_0359	0	0		r_0368	YDR147W OR YLR133W		r_0368	YDR147W	YLR133W
		r_1840	-0.016	r_1760	-999999	r_1965	-0.018	r_1977	0.001		r_0360	0	0		r_0369	YOR126C		r_0369	YOR126C
		r_1887	0.062	r_1761	2.13 (2.13)	r_1977	0.002	r_1978	1.896e-08		r_0361	0.349279	0.34928		r_0370	YNR067C OR YLR300W OR YDR261C OR YGR282C OR YOR190W		r_0370	YNR067C	YLR300W	YDR261C	YGR282C	YOR190W
		r_1907	0.0001752	r_1762	2.13	r_1978	0.467	r_1979	0.013		r_0362	0.349279	0.34928		r_0373	YPL069C		r_0373	YPL069C
		r_1930	0.0001563	r_1763	-999999	r_1979	0.494	r_1980	1.635e-05		r_0363	0	2.61354e-06		r_0399	YER015W		r_0399	YER015W
		r_1932	-0.307	r_1772	-6.353e-05	r_1980	3.389e-05	r_1992	-0.013		r_0364	0	112.499		r_0400	YER015W		r_0400	YER015W
		r_1963	-0.005	r_1774	6.353e-05	r_1992	-0.494	r_1995	6.84e-05		r_0365	0	0		r_0402	YER015W		r_0402	YER015W
		r_1964	0.005	r_1808	0.03 (0.03)	r_1995	0.0001772	r_2005	-0.126		r_0366	-95.6898	6.65491		r_0410	YER015W		r_0410	YER015W
		r_1965	-0.409	r_1809	-0.032	r_2005	-0.26	r_2030	0.0001571		r_0368	0	0		r_0412	YER015W		r_0412	YER015W
		r_1977	0.003	r_1824	249948	r_2030	0.0003257	r_2032	3.624		r_0369	0	112.497		r_0436	YOR176W		r_0436	YOR176W
		r_1978	4.319	r_1825	-0.244	r_2032	5.811	r_2034	0.457		r_0370	0	0		r_0437	YKR066C AND YEL039C OR YKR066C AND YJR048W		r_0437	YKR066C	YEL039C	YKR066C	YJR048W
		r_1979	4.35	r_1829	-999999	r_2034	0.947	r_2053	0.001		r_0373	0	0		r_0438	YLR038C AND Q0275 AND YHR051W AND YDL067C AND Q0045 AND YGL191W AND Q0250 AND YLR395C AND YMR256C AND YJR048W AND YGL187C AND YIL111W OR YLR038C AND Q0275 AND YHR051W AND YDL067C AND Q0045 AND YGL191W AND YEL039C AND Q0250 AND YLR395C AND YMR256C AND YGL187C AND YIL111W OR YLR038C AND Q0275 AND YNL052W AND YHR051W AND YDL067C AND Q0045 AND YGL191W AND Q0250 AND YLR395C AND YMR256C AND YJR048W AND…		r_0438	YLR038C	Q0275	YHR051W	YDL067C	Q0045	YGL191W	Q0250	YLR395C	YMR256C	YJR048W	YGL187C	YIL111W	YLR038C	Q0275	YHR051W	YDL067C	Q0045	YGL191W	YEL039C	Q0250	YLR395C	YMR256C	YGL187C	YIL111W	YLR038C	Q0275	YNL052W	YHR051W	YDL067C	Q0045	YGL191W
		r_1980	3.908e-05	r_1830	-6.353e-05	r_2053	0.002	r_2054	0.001		r_0399	-2.35219e-06	112.497		r_0439	YJL166W AND YHR001W-A AND YEL024W AND YDR529C AND YGR183C AND YPR191W AND YOR065W AND YBL045C AND YFR033C AND YJR048W AND Q0105 OR YJL166W AND YEL039C AND YHR001W-A AND YEL024W AND YDR529C AND YGR183C AND YPR191W AND YOR065W AND YBL045C AND YFR033C AND Q0105		r_0439	YJL166W	YHR001W-A	YEL024W	YDR529C	YGR183C	YPR191W	YOR065W	YBL045C	YFR033C	YJR048W	Q0105	YJL166W	YEL039C	YHR001W-A	YEL024W	YDR529C	YGR183C	YPR191W	YOR065W	YBL045C	YFR033C	Q0105
		r_1992	-4.35	r_1832	9.639	r_2054	0.002	r_2060	-0.012		r_0400	-71.5889	112.497		r_0440	YDL045C		r_0440	YDL045C
		r_1995	0.0001752	r_1838	0.088	r_2060	-0.025	r_2091	2.316		r_0402	-71.5888	112.497		r_0441	YLR011W		r_0441	YLR011W
		r_2005	-0.3(-0.3)	r_1840	-0.013	r_2091	3.101	r_2093	-0.042		r_0410	-2.94024e-06	112.497		r_0442	YLR011W		r_0442	YLR011W
		r_2030	0.0003757	r_1871	999999	r_2093	-0.087	r_2094	-0.001		r_0412	-71.5889	112.497		r_0443	YDL168W		r_0443	YDL168W
		r_2032	9.617	r_1887	0.051	r_2094	-0.002	r_2096	-18.13		r_0436	0	0		r_0445	YOR388C		r_0445	YOR388C
		r_2034	1.145	r_1901	999999	r_2096	-34.025	r_2098	3.27e-05		r_0437	0	0		r_0446	YGR204W		r_0446	YGR204W
		r_2053	0.003	r_1907	0.0001661	r_2098	6.777e-05	r_2100	4.969		r_0438	0	4.14183		r_0447	YBR084W		r_0447	YBR084W
		r_2054	0.003	r_1930	0.0001271	r_2100	9.067	r_2108	0.159		r_0439	0	8.28366		r_0448	YJL155C		r_0448	YJL155C
		r_2060	-0.029	r_1932	-0.249	r_2108	0.329	r_2111	0.159		r_0440	0	0		r_0449	YLR377C		r_0449	YLR377C
		r_2091	6.491	r_1936	3.662	r_2111	0.329	r_2119	-0.073		r_0441	0	0		r_0450	YKL060C		r_0450	YKL060C
		r_2093	-0.1	r_1963	-0.005	r_2117	0.151	r_2127	0.018		r_0442	0	0		r_0451	YPL262W		r_0451	YPL262W
		r_2094	-0.003	r_1964	0.005	r_2127	0.036	r_2131	0.061		r_0443	0	0		r_0452	YPL262W		r_0452	YPL262W
		r_2096	-54.502	r_1977	0.003	r_2131	0.282	r_2132	84.713		r_0445	0	3.88127		r_0453	YKL216W		r_0453	YKL216W
		r_2098	7.817e-05	r_1978	1.904	r_2132	148.136	r_2133	0.159		r_0446	-1.15155	5.1992		r_0454	YEL047C		r_0454	YEL047C
		r_2100	17.833	r_1979	2.147	r_2133	0.329	r_2140	0.002		r_0447	-5.19497	3.20984e-31		r_0455	YEL047C		r_0455	YEL047C
		r_2108	0.379	r_1980	3.176e-05	r_2140	0.005	r_2141	6.84e-05		r_0448	0	196.869		r_0457	YLR299W		r_0457	YLR299W
		r_2111	0.379	r_1992	-2.147	r_2141	0.0001772	r_2157	6.84e-05		r_0449	0	196.869		r_0458	YBR020W		r_0458	YBR020W
		r_2119	-0.174	r_1995	0.0001661	r_2157	0.0001772	r_2158	6.84e-05		r_0450	-196.869	200.029		r_0459	YBR018C		r_0459	YBR018C
		r_2127	0.042	r_2005	-0.244	r_2158	0.0001772	r_2159	6.84e-05		r_0451	-1.37819e-17	3.90518		r_0460	YJL101C		r_0460	YJL101C
		r_2132	181.721	r_2030	0.0003053	r_2159	0.0001772	r_2164	6.84e-05		r_0452	7.15145	204.151		r_0462	YJL167W		r_0462	YJL167W
		r_2133	0.379	r_2032	-0.0002409	r_2164	0.0001772	r_2165	6.84e-05		r_0453	0	0.0478183		r_0463	YPR184W		r_0463	YPR184W
		r_2140	0.006	r_2053	0.002	r_2165	0.0001772	r_2166	6.84e-05		r_0454	0	8.28366		r_0464	YIL099W		r_0464	YIL099W
		r_2141	0.0001752	r_2054	0.002	r_2166	0.0001772	r_2171	6.84e-05		r_0455	0	0		r_0466	YNL241C		r_0466	YNL241C
		r_2157	0.0001752	r_2060	-0.024	r_2171	0.0001772	r_2172	6.84e-05		r_0457	0	0		r_0467	YBR196C		r_0467	YBR196C
		r_2158	0.0001752	r_2091	4.438	r_2172	0.0001772	r_2173	6.84e-05		r_0458	0	0		r_0468	YDR300C		r_0468	YDR300C
		r_2159	0.0001752	r_2093	-0.082	r_2173	0.0001772	r_2178	6.84e-05		r_0459	0	1000		r_0469	YMR250W		r_0469	YMR250W
		r_2160	0.0001752	r_2094	-0.003	r_2178	0.0001772	r_2179	6.84e-05		r_0460	0	0		r_0470	YDL215C		r_0470	YDL215C
		r_2164	0.0001752	r_2096	-250004	r_2179	0.0001772	r_2180	6.84e-05		r_0461	0	0		r_0471	YOR375C OR YAL062W		r_0471	YOR375C	YAL062W
		r_2165	0.0001752	r_2097	999999	r_2180	0.0001772	r_2182	0.001		r_0462	0.00592292	0.00592466		r_0472	YDL171C		r_0472	YDL171C
		r_2166	0.0001752	r_2098	6.353e-05	r_2182	0.002	r_2196	-3.27e-05		r_0463	0	112.497		r_0473	YOR323C		r_0473	YOR323C
		r_2167	0.0001752	r_2100	11.71	r_2196	-6.777e-05	r_2214	-6.84e-05		r_0464	0	112.497		r_0476	YPR035W		r_0476	YPR035W
		r_2171	0.0001752	r_2108	0.308	r_2214	-0.0001772	r_2251	3.27e-05		r_0465	0	196.869		r_0477	YKL104C		r_0477	YKL104C
		r_2172	0.0001752	r_2111	0.308	r_2251	6.777e-05	r_2268	3.27e-05		r_0466	0	7.76254		r_0478	YOR168W		r_0478	YOR168W
		r_2173	0.0001752	r_2116	0.039	r_2268	6.777e-05	r_2305	0.101		r_0467	-3.87921	3.8835		r_0479	YGL245W		r_0479	YGL245W
		r_2174	0.0001752	r_2117	999999	r_2305	0.053	r_2308	0.001		r_0468	0	8.35487		r_0480	YOL033W		r_0480	YOL033W
		r_2178	0.0001752	r_2119	999999	r_2308	0.002	r_2332	0.001		r_0469	0	3.88127		r_0481	YCL035C AND YPL091W OR YDR098C AND YPL091W OR YER174C AND YPL091W OR YDR513W AND YPL091W		r_0481	YCL035C	YPL091W	YDR098C	YPL091W	YER174C	YPL091W	YDR513W	YPL091W
		r_2179	0.0001752	r_2125	-999999	r_2332	0.002	r_2368	0.000124		r_0470	-206.498	191.753		r_0482	YPL059W AND YPL091W		r_0482	YPL059W	YPL091W
		r_2180	0.0001752	r_2131	0.282	r_2344	7.963e-05	r_2432	0.001		r_0471	0	200.915		r_0483	YIR037W OR YCL035C OR YBR244W OR YKL026C OR YDR513W		r_0483	YIR037W	YCL035C	YBR244W	YKL026C	YDR513W
		r_2181	0.0001752	r_2133	0.308	r_2368	0.0002569	r_2446	0.0006297		r_0472	0	196.869		r_0484	YPL059W		r_0484	YPL059W
		r_2182	0.003	r_2140	0.005	r_2432	0.002	r_2454	0.0003881		r_0473	0	8.35487		r_0485	YOL049W		r_0485	YOL049W
		r_2196	-7.817e-05	r_2141	0.0001661	r_2446	0.001	r_2464	0.0005678		r_0475	0	196.869		r_0486	YJR009C OR YJL052W OR YGR192C		r_0486	YJR009C	YJL052W	YGR192C
		r_2214	4.914e-09	r_2157	0.0001661	r_2454	0.0006981	r_2488	0.0004571		r_0476	7.39161	204.261		r_0487	YOR120W		r_0487	YOR120W
		r_2215	-0.0001752	r_2158	0.0001661	r_2464	0.001	r_2496	0.0004571		r_0477	0	196.869		r_0488	YHL032C		r_0488	YHL032C
		r_2251	7.817e-05	r_2159	0.0001661	r_2488	0.0009475	r_2504	0.0004571		r_0478	0.0455676	0.0455676		r_0489	YER062C OR YIL053W		r_0489	YER062C	YIL053W
		r_2268	7.817e-05	r_2164	0.0001661	r_2496	0.0009475	r_2512	1.283e-05		r_0479	0.130477	0.130477		r_0490	YIL155C		r_0490	YIL155C
		r_2308	0.002	r_2165	0.0001661	r_2504	0.0009475	r_3348	6.84e-05		r_0480	0	0		r_0491	YOL059W OR YDL022W		r_0491	YOL059W	YDL022W
		r_2332	0.002	r_2166	0.0001661	r_3348	1.485e-07	r_3428	6.84e-05		r_0481	0	0.0478185		r_0492	YOL059W		r_0492	YOL059W
		r_2344	0.0001212	r_2171	0.0001661	r_3428	0.0001772	r_3510	-3.27e-05		r_0482	0	0		r_0497	YPL110C		r_0497	YPL110C
		r_2368	0.0002964	r_2172	0.0001661	r_3510	-6.777e-05	r_3514	0.0002052		r_0483	0	0.0478185		r_0499	YDR408C		r_0499	YDR408C
		r_2432	0.002	r_2173	0.0001661	r_3514	0.0005315	r_3517	0.002		r_0484	0	0		r_0501	YMR189W AND YFL018C AND YDR019C AND YAL044C		r_0501	YMR189W	YFL018C	YDR019C	YAL044C
		r_2446	0.002	r_2178	0.0001661	r_3517	0.005	r_3519	6.84e-05		r_0485	0	0		r_0502	YLR058C		r_0502	YLR058C
		r_2454	0.0007759	r_2179	0.0001661	r_3519	0.0001772	r_3525	0.0003651		r_0486	-3.25173	6.65491		r_0503	YBR263W		r_0503	YBR263W
		r_2464	0.001	r_2180	0.0001661	r_3525	0.001	r_3526	-0.002		r_0487	0	262.492		r_0504	YMR189W AND YFL018C AND YDR019C AND YAL044C		r_0504	YMR189W	YFL018C	YDR019C	YAL044C
		r_2488	0.001	r_2182	0.003	r_3526	-0.005	r_3527	-0.0002052		r_0488	0	196.869		r_0505	YDR019C AND YAL044C AND YMR189W AND YFL018C OR YIL125W AND YDR148C AND YFL018C		r_0505	YDR019C	YAL044C	YMR189W	YFL018C	YIL125W	YDR148C	YFL018C
		r_2496	0.001	r_2194	-999999	r_3527	-0.0005315	r_3528	-0.003		r_0489	0	262.542		r_0506	YMR189W AND YFL018C AND YDR019C AND YAL044C		r_0506	YMR189W	YFL018C	YDR019C	YAL044C
		r_2504	0.001	r_2195	999999	r_3528	-0.005	r_3529	0.0004104		r_0490	0	8.28366		r_0507	YMR189W AND YFL018C AND YDR019C AND YAL044C		r_0507	YMR189W	YFL018C	YDR019C	YAL044C
		r_3428	-4.914e-09	r_2196	999999	r_3529	0.001	r_3530	-0.0004104		r_0491	0	200.732		r_0508	YMR189W AND YFL018C AND YDR019C AND YAL044C		r_0508	YMR189W	YFL018C	YDR019C	YAL044C
		r_3436	0.0001752	r_2197	999999	r_3530	-0.001	r_3531	0.001		r_0492	0	266.687		r_0509	YMR189W AND YFL018C AND YDR019C AND YAL044C		r_0509	YMR189W	YFL018C	YDR019C	YAL044C
		r_3510	-7.817e-05	r_2198	999999	r_3531	0.002	r_3532	0.001		r_0497	0	31.502		r_0510	YKR058W AND YFR015C OR YJL137C AND YFR015C OR YLR258W AND YKR058W OR YLR258W AND YJL137C		r_0510	YKR058W	YFR015C	YJL137C	YFR015C	YLR258W	YKR058W	YLR258W	YJL137C
		r_3514	0.0007008	r_2199	-999999	r_3532	0.002	r_3533	-0.001		r_0499	0.0427963	0.0428058		r_0511	YPR160W		r_0511	YPR160W
		r_3517	0.005	r_2200	999999	r_3533	-0.002	r_3534	0.001		r_0500	0	0		r_0512	YPR081C OR YBR121C		r_0512	YPR081C	YBR121C
		r_3519	0.0001752	r_2201	-999999	r_3534	0.002	r_3536	-0.0009166		r_0501	0	4.73372		r_0514	YMR217W		r_0514	YMR217W
		r_3525	0.002	r_2202	-999999	r_3536	-0.002	r_3538	0.001		r_0502	-5.05481	1.29593		r_0515	YDR400W		r_0515	YDR400W
		r_3526	-0.006	r_2203	-999999	r_3537	-7.963e-05	r_3539	-1.283e-05		r_0503	0	2.59748		r_0518	YMR281W		r_0518	YMR281W
		r_3527	-0.0007008	r_2204	-999999	r_3538	0.002	r_3540	-0.001		r_0504	0	4.73372		r_0519	YJR013W AND YCL052C		r_0519	YJR013W	YCL052C
		r_3528	-0.006	r_2205	999999	r_3540	-0.002	r_3543	-0.0001011		r_0505	0	6.60706		r_0520	YKL165C		r_0520	YKL165C
		r_3529	0.001	r_2211	999999	r_3543	-0.0002449	r_3544	0.0001011		r_0506	0	4.73372		r_0521	YBR004C		r_0521	YBR004C
		r_3530	-0.001	r_2212	-999999	r_3544	0.0002449	r_3545	0.0006297		r_0507	0	4.73372		r_0522	YGL142C		r_0522	YGL142C
		r_3531	0.003	r_2214	-999999	r_3545	0.001	r_3546	0.0003881		r_0508	0	4.73372		r_0523	YDR302W OR YLL031C		r_0523	YDR302W	YLL031C
		r_3532	0.003	r_2215	-0.002	r_3546	0.0006981	r_3547	0.001		r_0509	0	4.73372		r_0524	YGR267C		r_0524	YGR267C
		r_3533	-0.003	r_2217	0.002	r_3547	0.003	r_3548	-0.001		r_0510	0.224163	231.484		r_0525	YBL033C		r_0525	YBL033C
		r_3534	0.002	r_2218	999999	r_3548	-0.003	r_3562	-0.0002513		r_0511	0	231.26		r_0526	YDL238C		r_0526	YDL238C
		r_3536	-0.002	r_2251	6.353e-05	r_3562	-0.0005208	r_3669	-0.0005678		r_0512	0.125549	0.125549		r_0527	YDR399W		r_0527	YDR399W
		r_3537	-0.0001212	r_2268	6.353e-05	r_3669	-0.001	r_3765	0.0005678		r_0514	0.0213528	43.7703		r_0528	YDR454C		r_0528	YDR454C
		r_3538	0.002	r_2308	0.001	r_3765	0.001	r_3773	0.0005678		r_0515	0	196.869		r_0529	YDR454C		r_0529	YDR454C
		r_3540	-0.002	r_2309	0.0006085	r_3773	0.001	r_3789	-0.0001368		r_0518	0	0		r_0530	YPL252C AND YDR376W AND YER141W		r_0530	YPL252C	YDR376W	YER141W
		r_3543	-0.0002534	r_2332	0.001	r_3789	-0.0001773	r_3805	0.0001368		r_0519	0	0		r_0531	YPL172C		r_0531	YPL172C
		r_3544	0.0002534	r_2334	0.0006085	r_3805	0.0001773	r_3937	6.84e-05		r_0520	0	0		r_0532	YOR125C AND YOL096C AND YML110C AND YGL119W AND YGR255C AND YDR204W AND YLR201C		r_0532	YOR125C	YOL096C	YML110C	YGL119W	YGR255C	YDR204W	YLR201C
		r_3545	0.002	r_2381	0.0002409	r_3937	0.0001772	r_3939	0.0001289		r_0521	0	0		r_0533	YGL253W OR YFR053C		r_0533	YGL253W	YFR053C
		r_3546	0.0007759	r_2432	0.001	r_3939	0.0002671	r_3957	0.0005678		r_0522	0	0		r_0534	YGL253W OR YFR053C OR YCL040W		r_0534	YGL253W	YFR053C	YCL040W
		r_3547	0.003	r_2433	0.0006085	r_3957	0.001	r_3963	0.0002513		r_0523	0	0		r_0535	YGL253W OR YFR053C		r_0535	YGL253W	YFR053C
		r_3548	-0.003	r_2437	0.0001661	r_3963	0.0005208	r_3971	0.0001289		r_0524	0	3.97407e-17		r_0536	YCL030C		r_0536	YCL030C
		r_3562	-0.0006007	r_2440	0.0002409	r_3971	0.0002671	r_3973	0.0001289		r_0525	0.000428007	0.000428007		r_0537	YFR025C		r_0537	YFR025C
		r_3669	-0.001	r_2446	0.001	r_3973	0.0002671	r_3974	3.27e-05		r_0526	0	43.749		r_0538	YIL116W		r_0538	YIL116W
		r_3765	0.001	r_2447	0.0001203	r_3974	6.777e-05	r_3979	6.19e-05		r_0527	0	112.497		r_0539	YPR033C		r_0539	YPR033C
		r_3773	0.001	r_2455	0.0004882	r_3979	0.0001283	r_3987	6.19e-05		r_0528	0	196.872		r_0540	YPR033C		r_0540	YPR033C
		r_3789	-0.0001752	r_2459	0.0001661	r_3987	0.0001283	r_3988	0.0004571		r_0529	0	196.872		r_0541	YBR034C		r_0541	YBR034C
		r_3805	0.0001752	r_2480	0.001	r_3988	0.0009475	r_3996	0.0004571		r_0530	0	0		r_0542	YDR234W		r_0542	YDR234W
		r_3937	-4.914e-09	r_2488	0.0008882	r_3996	0.0009475	r_3997	0.0001106		r_0531	0	0		r_0543	YDL131W OR YDL182W		r_0543	YDL131W	YDL182W
		r_3938	0.0001752	r_2496	0.0008882	r_3997	0.0002293	r_4005	0.0001106		r_0532	0	0		r_0544	YPL273W OR YLL062C		r_0544	YPL273W	YLL062C
		r_3939	0.0003081	r_2504	0.0008882	r_4005	0.0002293	r_4006	0.000124		r_0533	0	0		r_0545	YIL094C		r_0545	YIL094C
		r_3957	0.001	r_2517	0.0001661	r_4006	0.0002569	r_4038	0.000124		r_0534	5.11	148.288		r_0547	YJR139C		r_0547	YJR139C
		r_3963	0.0006007	r_2536	0.0002409	r_4038	0.0002569				r_0535	0	0		r_0548	YHR025W		r_0548	YHR025W
		r_3971	0.0003081	r_2542	0.0002409						r_0536	0.0286635	0.0286687		r_0549	YNL277W		r_0549	YNL277W
		r_3973	0.0003081	r_2620	-999999						r_0537	0.0286635	0.0286687		r_0550	YDR453C AND YGR209C OR YLR043C AND YDR453C		r_0550	YDR453C	YGR209C	YLR043C	YDR453C
		r_3974	7.817e-05	r_2621	999999						r_0538	0.0286635	0.0286687		r_0551	YBL064C AND YCR083W		r_0551	YBL064C	YCR083W
		r_3979	0.000148	r_2622	-999999						r_0539	0.0286635	0.0286635		r_0552	YGR209C AND YLR109W OR YLR043C AND YLR109W		r_0552	YGR209C	YLR109W	YLR043C	YLR109W
		r_3987	0.000148	r_2623	999999						r_0540	0	0		r_0553	YDR272W		r_0553	YDR272W
		r_3988	0.001	r_2624	999999						r_0541	0	0		r_0554	YOR040W		r_0554	YOR040W
		r_3996	0.001	r_2625	-999999						r_0542	0.123733	0.123738		r_0555	YNR041C		r_0555	YNR041C
		r_3997	0.0002645	r_2626	-999999						r_0543	0	0		r_0556	YPL214C		r_0556	YPL214C
		r_4005	0.0002645	r_2627	999999						r_0544	0	71.5889		r_0557	YDL205C		r_0557	YDL205C
		r_4006	0.0002964	r_2628	999999						r_0545	0.123733	0.123738		r_0558	YLR450W OR YML075C		r_0558	YLR450W	YML075C
		r_4038	0.0002964	r_2629	999999						r_0547	0.187977	8.9344		r_0559	YML126C		r_0559	YML126C
				r_2630	-999999						r_0548	0.082748	8.91248		r_0560	YML126C		r_0560	YML126C
				r_2631	-999999						r_0549	0.0219191	0.105234		r_0561	YPL258C OR YPR121W OR YOL055C		r_0561	YPL258C	YPR121W	YOL055C
				r_2632	999999						r_0550	0	0.0478185		r_0562	YDR399W		r_0562	YDR399W
				r_2633	999999						r_0551	0	0		r_0563	YBR248C		r_0563	YBR248C
				r_2634	-999999						r_0552	0	3.46263		r_0564	YOR202W		r_0564	YOR202W
				r_2635	-999999						r_0553	0	8.28366		r_0565	YLR432W OR YHR216W OR YML056C		r_0565	YLR432W	YHR216W	YML056C
				r_2636	-999999						r_0554	0	0		r_0566	YKL211C		r_0566	YKL211C
				r_2637	999999						r_0555	0	0		r_0567	YLR134W OR YGR087C OR YLR044C		r_0567	YLR134W	YGR087C	YLR044C
				r_2638	-999999						r_0556	0	71.5889		r_0568	YBR011C		r_0568	YBR011C
				r_2639	999999						r_0557	0	0		r_0569	YMR267W		r_0569	YMR267W
				r_2640	-999999						r_0558	0.0177688	0.017774		r_0570	YMR120C OR YLR028C		r_0570	YMR120C	YLR028C
				r_2641	999999						r_0559	0	0.017774		r_0571	YDR315C		r_0571	YDR315C
				r_2642	999999						r_0560	0	0.017774		r_0572	YDR173C		r_0572	YDR173C
				r_2643	-999999						r_0561	0	71.5889		r_0573	YDR173C		r_0573	YDR173C
				r_2645	999999						r_0562	0	112.497		r_0574	YDR173C		r_0574	YDR173C
				r_2646	-999999						r_0563	0.0286635	0.0286687		r_0575	YDR173C		r_0575	YDR173C
				r_2650	-999999						r_0564	0.0286635	0.0286687		r_0596	YER019W		r_0596	YER019W
				r_2651	999999						r_0565	0.0213528	0.0213622		r_0597	YER019W		r_0597	YER019W
				r_2652	999999						r_0566	0.0122782	4.15411		r_0598	YER019W		r_0598	YER019W
				r_2655	-999999						r_0567	0	2.47599e-06		r_0599	YER019W		r_0599	YER019W
				r_2656	-999999						r_0568	0	204.817		r_0600	YER019W		r_0600	YER019W
				r_2657	999999						r_0569	0	273.09		r_0601	YER019W		r_0601	YER019W
				r_2658	-999999						r_0570	0.0714598	0.0714692		r_0602	YER019W		r_0602	YER019W
				r_2659	999999						r_0571	0	98.4347		r_0603	YER019W		r_0603	YER019W
				r_2660	-999999						r_0572	0	0		r_0604	YER019W		r_0604	YER019W
				r_2661	-999999						r_0573	0	0		r_0605	YER019W		r_0605	YER019W
				r_2662	999999						r_0574	0	0		r_0606	YER019W		r_0606	YER019W
				r_2663	999999						r_0575	0	0		r_0607	YER019W		r_0607	YER019W
				r_2664	999999						r_0596	0	0		r_0608	YER019W		r_0608	YER019W
				r_2665	-999999						r_0597	0	0		r_0609	YER019W		r_0609	YER019W
				r_2666	-999999						r_0598	0	0		r_0610	YER019W		r_0610	YER019W
				r_2667	999999						r_0599	0	0		r_0611	YER019W		r_0611	YER019W
				r_2668	-999999						r_0600	0	0		r_0612	YER019W		r_0612	YER019W
				r_2669	-999999						r_0601	0	0		r_0613	YER019W		r_0613	YER019W
				r_2670	999999						r_0602	0	0		r_0614	YER019W		r_0614	YER019W
				r_2671	999999						r_0603	0	0		r_0615	YER019W		r_0615	YER019W
				r_2672	-999999						r_0604	0	0		r_0616	YER019W		r_0616	YER019W
				r_2673	-999999						r_0605	0	0		r_0617	YER019W		r_0617	YER019W
				r_2674	999999						r_0606	0	0		r_0618	YER019W		r_0618	YER019W
				r_2675	999999						r_0607	0	0		r_0619	YER019W		r_0619	YER019W
				r_2676	-999999						r_0608	0	0		r_0620	YER019W		r_0620	YER019W
				r_2677	999999						r_0609	0	0		r_0621	YER019W		r_0621	YER019W
				r_2678	999999						r_0610	0	0		r_0622	YER019W		r_0622	YER019W
				r_2679	-999999						r_0611	0	0		r_0623	YER019W		r_0623	YER019W
				r_2680	-999999						r_0612	0	0		r_0624	YER019W		r_0624	YER019W
				r_2681	999999						r_0613	0	0		r_0625	YER019W		r_0625	YER019W
				r_2682	999999						r_0614	0	0		r_0626	YER019W		r_0626	YER019W
				r_2683	-999999						r_0615	0	0		r_0627	YER019W		r_0627	YER019W
				r_2684	-999999						r_0616	0	0		r_0628	YER019W		r_0628	YER019W
				r_2685	999999						r_0617	0	0		r_0629	YER019W		r_0629	YER019W
				r_2686	-999999						r_0618	0	0		r_0630	YER019W		r_0630	YER019W
				r_2687	999999						r_0619	0	0		r_0631	YER019W		r_0631	YER019W
				r_2688	-999999						r_0620	0	0		r_0632	YER019W		r_0632	YER019W
				r_2689	999999						r_0621	0	0		r_0633	YER019W		r_0633	YER019W
				r_2690	999999						r_0622	0	0		r_0634	YER019W		r_0634	YER019W
				r_2691	-999999						r_0623	0	0		r_0635	YER019W		r_0635	YER019W
				r_2692	-999999						r_0624	0	0		r_0636	YER019W		r_0636	YER019W
				r_2693	-999999						r_0625	0	0		r_0637	YER019W		r_0637	YER019W
				r_2694	999999						r_0626	0	0		r_0638	YER019W		r_0638	YER019W
				r_2695	999999						r_0627	0	0		r_0639	YER019W		r_0639	YER019W
				r_2696	-999999						r_0628	0	0		r_0640	YER019W		r_0640	YER019W
				r_2697	999999						r_0629	0	0		r_0641	YER019W		r_0641	YER019W
				r_2698	-999999						r_0630	0	0		r_0642	YER019W		r_0642	YER019W
				r_2699	999999						r_0631	0	0		r_0643	YER019W		r_0643	YER019W
				r_2700	999999						r_0632	0	0		r_0644	YER019W		r_0644	YER019W
				r_2701	-999999						r_0633	0	0		r_0645	YER019W		r_0645	YER019W
				r_2702	999999						r_0634	0	0		r_0646	YER019W		r_0646	YER019W
				r_2703	-999999						r_0635	0	0		r_0647	YER019W		r_0647	YER019W
				r_2704	-999999						r_0636	0	0		r_0648	YER019W		r_0648	YER019W
				r_2705	999999						r_0637	0	0		r_0649	YER019W		r_0649	YER019W
				r_2706	999999						r_0638	0	0		r_0650	YER019W		r_0650	YER019W
				r_2707	-999999						r_0639	0	0		r_0651	YER019W		r_0651	YER019W
				r_2708	999999						r_0640	0	0		r_0652	YER019W		r_0652	YER019W
				r_2709	-999999						r_0641	0	0		r_0653	YER019W		r_0653	YER019W
				r_2710	-999999						r_0642	0	0		r_0654	YER019W		r_0654	YER019W
				r_2711	999999						r_0643	0	0		r_0655	YER019W		r_0655	YER019W
				r_2712	-999999						r_0644	0	0		r_0656	YOR126C		r_0656	YOR126C
				r_2713	-999999						r_0645	0	0		r_0657	YOR126C		r_0657	YOR126C
				r_2714	999999						r_0646	0	71.5952		r_0658	YOR136W AND YNL037C		r_0658	YOR136W	YNL037C
				r_2715	999999						r_0647	0	71.5952		r_0659	YLR174W		r_0659	YLR174W
				r_2716	999999						r_0648	0	71.5952		r_0661	YNL009W		r_0661	YNL009W
				r_2717	-999999						r_0649	0	71.5952		r_0662	YER065C		r_0662	YER065C
				r_2718	-999999						r_0650	0	71.5952		r_0663	YJR148W		r_0663	YJR148W
				r_2719	999999						r_0651	0	71.5952		r_0664	YHR208W		r_0664	YHR208W
				r_2720	999999						r_0652	0	71.5952		r_0665	YBL076C		r_0665	YBL076C
				r_2721	-999999						r_0653	0	71.5952		r_0666	YPL040C		r_0666	YPL040C
				r_2722	-999999						r_0654	0	71.5952		r_0667	YPL117C		r_0667	YPL117C
				r_2723	999999						r_0655	0	71.5952		r_0668	YGR244C AND YOR142W		r_0668	YGR244C	YOR142W
				r_2724	999999						r_0656	0	112.497		r_0669	YLR355C		r_0669	YLR355C
				r_2725	-999999						r_0657	0	112.497		r_0670	YLR231C		r_0670	YLR231C
				r_2726	999999						r_0658	0	267.887		r_0671	YBL098W		r_0671	YBL098W
				r_2727	-999999						r_0659	-267.913	4.32173		r_0672	YHR037W		r_0672	YHR037W
				r_2728	999999						r_0661	0	1.33146		r_0673	YHR037W		r_0673	YHR037W
				r_2729	-999999						r_0662	0	4.95298		r_0674	YLR089C		r_0674	YLR089C
				r_2730	999999						r_0663	-0.0833143	3.674		r_0675	YEL046C		r_0675	YEL046C
				r_2731	-999999						r_0664	-3.75731	0		r_0676	YMR226C		r_0676	YMR226C
				r_2732	999999						r_0665	0.08331	0.0833101		r_0678	YBR115C AND YGL154C		r_0678	YBR115C	YGL154C
				r_2733	-999999						r_0666	0	0		r_0679	YDR321W		r_0679	YDR321W
				r_2734	999999						r_0667	0.00592292	0.00592466		r_0680	YLR160C OR YLR155C OR YLR158C OR YLR157C		r_0680	YLR160C	YLR155C	YLR158C	YLR157C
				r_2735	-999999						r_0668	0	0		r_0681	YLR027C		r_0681	YLR027C
				r_2736	-999999						r_0669	0.08331	0.0833147		r_0682	YKL106W		r_0682	YKL106W
				r_2737	-999999						r_0670	3.62662e-16	4.14183		r_0683	YLR027C		r_0683	YLR027C
				r_2738	999999						r_0671	-3.62662e-16	-3.62662e-16		r_0687	YER023W		r_0687	YER023W
				r_2739	999999						r_0672	-1000	0		r_0688	YHR104W OR YOL151W		r_0688	YHR104W	YOL151W
				r_2740	999999						r_0673	0	1000		r_0689	YCL064C		r_0689	YCL064C
				r_2741	999999						r_0674	-196.88	0		r_0690	YMR226C		r_0690	YMR226C
				r_2742	-999999						r_0675	0	0		r_0691	YJR159W		r_0691	YJR159W
				r_2743	-999999						r_0676	0	0		r_0692	YCL064C		r_0692	YCL064C
				r_2744	999999						r_0678	0.123733	0.123738		r_0693	YER086W		r_0693	YER086W
				r_2745	999999						r_0679	0	71.5889		r_0694	YJR078W		r_0694	YJR078W
				r_2746	-999999						r_0680	0	71.5889		r_0695	YDR403W		r_0695	YDR403W
				r_2747	-999999						r_0681	0	0		r_0697	YML004C		r_0697	YML004C
				r_2748	999999						r_0682	0	0		r_0698	YHR072W		r_0698	YHR072W
				r_2749	-999999						r_0683	2.94597e-45	2.94597e-45		r_0699	YJR148W		r_0699	YJR148W
				r_2750	999999						r_0687	0	0		r_0700	YHR208W		r_0700	YHR208W
				r_2751	-999999						r_0688	0	8.28366		r_0701	YPL160W		r_0701	YPL160W
				r_2752	999999						r_0689	0	101.158		r_0702	YLR382C		r_0702	YLR382C
				r_2753	999999						r_0690	0	0		r_0703	YNL045W		r_0703	YNL045W
				r_2754	-999999						r_0691	0	0		r_0704	YNL045W		r_0704	YNL045W
				r_2755	-999999						r_0692	0	0.0833147		r_0705	YNL045W		r_0705	YNL045W
				r_2756	-999999						r_0693	0	0.0833147		r_0706	YNL045W		r_0706	YNL045W
				r_2757	999999						r_0694	0	4.14183		r_0707	YNL045W		r_0707	YNL045W
				r_2758	999999						r_0695	0	2.47599e-06		r_0708	YNL045W		r_0708	YNL045W
				r_2759	-999999						r_0696	0	8.28366		r_0711	YDR037W		r_0711	YDR037W
				r_2760	999999						r_0697	0	8.28366		r_0712	YNL073W		r_0712	YNL073W
				r_2761	-999999						r_0698	0.00296146	0.00296233		r_0713	YKL085W		r_0713	YKL085W
				r_2762	999999						r_0699	-0.128147	-0.128143		r_0714	YOL126C		r_0714	YOL126C
				r_2763	-999999						r_0700	0	0		r_0715	YDL078C		r_0715	YDL078C
				r_2764	999999						r_0701	0.128143	0.128143		r_0716	YNL117W OR YIR031C		r_0716	YNL117W	YIR031C
				r_2765	999999						r_0702	0	0		r_0717	YNL117W		r_0717	YNL117W
				r_2766	-999999						r_0703	0	0		r_0718	YKL029C		r_0718	YKL029C
				r_2767	-999999						r_0704	0	0		r_0721	YOR221C AND YKL192C		r_0721	YOR221C	YKL192C
				r_2768	-999999						r_0705	0	0		r_0722	YDL055C		r_0722	YDL055C
				r_2769	999999						r_0706	0	0		r_0723	YER003C		r_0723	YER003C
				r_2770	-999999						r_0707	0	0		r_0724	YBR084W		r_0724	YBR084W
				r_2771	999999						r_0708	0	0		r_0725	YGR204W		r_0725	YGR204W
				r_2772	-999999						r_0711	0.123733	0.123733		r_0726	YLR180W OR YDR502C		r_0726	YLR180W	YDR502C
				r_2773	999999						r_0712	0	0		r_0727	YER091C		r_0727	YER091C
				r_2774	-999999						r_0713	212.523	1000		r_0728	YBL013W		r_0728	YBL013W
				r_2775	999999						r_0714	-1000	-205.464		r_0729	YGR264C		r_0729	YGR264C
				r_2776	999999						r_0715	-5.1657	-7.7299e-05		r_0730	YGR171C		r_0730	YGR171C
				r_2777	-999999						r_0716	0	4.95298		r_0731	YKR080W		r_0731	YKR080W
				r_2780	999999						r_0717	0	3.44558		r_0732	YGR204W		r_0732	YGR204W
				r_2781	-999999						r_0718	0.0696015	197.397		r_0733	YBR084W		r_0733	YBR084W
				r_2782	-999999						r_0721	0	0		r_0734	YPR006C		r_0734	YPR006C
				r_2783	999999						r_0722	0.349279	0.349487		r_0735	YMR208W		r_0735	YMR208W
				r_2784	999999						r_0723	-0.349487	-0.349279		r_0736	YMR208W		r_0736	YMR208W
				r_2785	-999999						r_0724	-3.26601e-31	5.19497		r_0737	YMR208W		r_0737	YMR208W
				r_2786	999999						r_0725	-5.08494	1.2658		r_0738	YMR208W		r_0738	YMR208W
				r_2787	-999999						r_0726	0.00665226	71.5955		r_0739	YNR043W		r_0739	YNR043W
				r_2788	999999						r_0727	0.0285714	0.0285808		r_0747	YBR161W AND YBR036C OR YPL057C AND YBR036C		r_0747	YBR161W	YBR036C	YPL057C	YBR036C
				r_2789	-999999						r_0728	0	0		r_0748	YBR161W AND YBR036C OR YPL057C AND YBR036C		r_0748	YBR161W	YBR036C	YPL057C	YBR036C
				r_2790	-999999						r_0729	0.0219191	0.0219192		r_0749	YBR161W AND YBR036C OR YPL057C AND YBR036C		r_0749	YBR161W	YBR036C	YPL057C	YBR036C
				r_2791	999999						r_0730	0	0		r_0750	YBR161W AND YBR036C OR YPL057C AND YBR036C		r_0750	YBR161W	YBR036C	YPL057C	YBR036C
				r_2792	-999999						r_0731	0	200.915		r_0751	YBR161W AND YBR036C OR YPL057C AND YBR036C		r_0751	YBR161W	YBR036C	YPL057C	YBR036C
				r_2793	999999						r_0732	-200.777	1.2658		r_0752	YBR161W AND YBR036C OR YPL057C AND YBR036C		r_0752	YBR161W	YBR036C	YPL057C	YBR036C
				r_2794	999999						r_0733	-3.26601e-31	5.19497		r_0753	YBR161W AND YBR036C OR YPL057C AND YBR036C		r_0753	YBR161W	YBR036C	YPL057C	YBR036C
				r_2795	-999999						r_0734	0	0		r_0754	YBR161W AND YBR036C OR YPL057C AND YBR036C		r_0754	YBR161W	YBR036C	YPL057C	YBR036C
				r_2796	-999999						r_0735	0	0.017774		r_0755	YBR161W AND YBR036C OR YPL057C AND YBR036C		r_0755	YBR161W	YBR036C	YPL057C	YBR036C
				r_2797	-999999						r_0736	0	0.017774		r_0756	YBR161W AND YBR036C OR YPL057C AND YBR036C		r_0756	YBR161W	YBR036C	YPL057C	YBR036C
				r_2798	999999						r_0737	0	0.017774		r_0757	YHR046C OR YDR287W		r_0757	YHR046C	YDR287W
				r_2799	999999						r_0738	0	0.017774		r_0758	YJL153C		r_0758	YJL153C
				r_2800	-999999						r_0739	0.0177688	0.017774		r_0759	YER069W		r_0759	YER069W
				r_2801	999999						r_0747	2.19373e-28	0.00020699		r_0760	YFL017C		r_0760	YFL017C
				r_2802	999999						r_0748	0	0.000199598		r_0761	YMR062C OR YJL071W		r_0761	YMR062C	YJL071W
				r_2803	-999999						r_0749	0	0.00020699		r_0762	YDR428C		r_0762	YDR428C
				r_2804	-999999						r_0750	0	0.000199598		r_0763	YDR402C AND YDR403W		r_0763	YDR402C	YDR403W
				r_2805	999999						r_0751	0	0.00020699		r_0764	YGL067W		r_0764	YGL067W
				r_2806	999999						r_0752	0	0.000199598		r_0765	YJR049C OR YEL041W		r_0765	YJR049C	YEL041W
				r_2807	-999999						r_0753	0	0.00020699		r_0766	YJR049C OR YEL041W OR YPL188W		r_0766	YJR049C	YEL041W	YPL188W
				r_2808	999999						r_0754	0	0.000199598		r_0767	YPL015C OR YOL068C OR YDL042C OR YDR191W OR YOR025W		r_0767	YPL015C	YOL068C	YDL042C	YDR191W	YOR025W
				r_2809	-999999						r_0755	0	0.00020699		r_0768	YHR074W		r_0768	YHR074W
				r_2810	-999999						r_0756	0	0.000199598		r_0769	YHR074W		r_0769	YHR074W
				r_2811	999999						r_0757	0.000883976	71.5963		r_0770	YMR145C OR YDL085W		r_0770	YMR145C	YDL085W
				r_2884	0.0002409						r_0758	0.000883976	0.00105699		r_0771	YJR049C OR YEL041W		r_0771	YJR049C	YEL041W
				r_2885	-999999						r_0759	0.0694754	4.86912		r_0772	YJR049C OR YEL041W OR YPL188W		r_0772	YJR049C	YEL041W	YPL188W
				r_2886	-999999						r_0760	0	0		r_0773	YML120C		r_0773	YML120C
				r_2887	999999						r_0761	0	0		r_0774	YOR209C		r_0774	YOR209C
				r_2888	-999999						r_0762	0	4.14183		r_0775	YOR209C		r_0775	YOR209C
				r_2889	-999999						r_0763	0	1.23799e-06		r_0781	YGL037C		r_0781	YGL037C
				r_2890	-999999						r_0764	0	0		r_0782	YLR285W		r_0782	YLR285W
				r_2891	999999						r_0765	0	6.14894e-18		r_0783	YLR328W		r_0783	YLR328W
				r_2892	-999999						r_0766	0	0		r_0784	YGR010W OR YLR328W		r_0784	YGR010W	YLR328W
				r_2893	-999999						r_0767	0	0		r_0785	YGR010W OR YLR328W		r_0785	YGR010W	YLR328W
				r_2894	999999						r_0768	-3.62662e-16	-3.62662e-16		r_0786	YFR047C		r_0786	YFR047C
				r_2895	-999999						r_0769	0	0		r_0787	YFR047C		r_0787	YFR047C
				r_2896	-999999						r_0770	0	8.28366		r_0788	YER005W		r_0788	YER005W
				r_2897	999999						r_0771	0	-8.43742e-17		r_0789	YER005W		r_0789	YER005W
				r_2898	999999						r_0772	0	0		r_0790	YER005W		r_0790	YER005W
				r_2899	-999999						r_0773	0	8.28366		r_0791	YEL042W		r_0791	YEL042W
				r_2900	999999						r_0774	0	0		r_0792	YER005W		r_0792	YER005W
				r_2901	-999999						r_0775	0	0		r_0793	YER005W		r_0793	YER005W
				r_2902	-999999						r_0781	0	0		r_0795	YKL067W		r_0795	YKL067W
				r_2903	-999999						r_0782	0	0		r_0796	YKL067W		r_0796	YKL067W
				r_2904	999999						r_0783	0	0		r_0797	YKL067W		r_0797	YKL067W
				r_2906	999999						r_0784	0	0		r_0798	YKL067W		r_0798	YKL067W
				r_2907	-999999						r_0785	-3.62662e-16	-3.62662e-16		r_0799	YKL067W		r_0799	YKL067W
				r_2908	999999						r_0786	-3.62662e-16	-3.62662e-16		r_0800	YKL067W		r_0800	YKL067W
				r_2909	999999						r_0787	0	0		r_0801	YKL067W		r_0801	YKL067W
				r_2910	-999999						r_0788	0	196.869		r_0802	YKL067W		r_0802	YKL067W
				r_2911	999999						r_0789	0	196.869		r_0803	YKL067W		r_0803	YKL067W
				r_2912	-999999						r_0790	0	196.869		r_0804	YER005W		r_0804	YER005W
				r_2913	999999						r_0791	0	0		r_0805	YER005W		r_0805	YER005W
				r_2914	-999999						r_0792	0	196.886		r_0806	YER005W		r_0806	YER005W
				r_2915	-999999						r_0793	0	98.4347		r_0807	YER005W		r_0807	YER005W
				r_2916	-0.0002409						r_0795	0	196.874		r_0810	YEL042W		r_0810	YEL042W
				r_2917	999999						r_0796	0	196.872		r_0811	YKL067W		r_0811	YKL067W
				r_2918	999999						r_0797	0	112.497		r_0812	YLR303W		r_0812	YLR303W
				r_2919	999999						r_0798	0	196.869		r_0813	YLR303W		r_0813	YLR303W
				r_2920	999999						r_0799	0	2.61354e-06		r_0815	YAL012W		r_0815	YAL012W
				r_2921	-999999						r_0800	0.399814	197.272		r_0816	YJL088W		r_0816	YJL088W
				r_2922	999999						r_0801	0	196.869		r_0817	YKL184W		r_0817	YKL184W
				r_2923	999999						r_0802	0	0		r_0818	YMR062C		r_0818	YMR062C
				r_2924	-999999						r_0803	0	112.497		r_0819	YLR438W		r_0819	YLR438W
				r_2925	999999						r_0804	0	196.869		r_0820	YML106W OR YMR271C		r_0820	YML106W	YMR271C
				r_2926	999999						r_0805	0	196.869		r_0821	YEL021W		r_0821	YEL021W
				r_2927	-999999						r_0806	0	196.87		r_0831	YIL125W AND YDR148C AND YFL018C		r_0831	YIL125W	YDR148C	YFL018C
				r_2928	999999						r_0807	0	196.869		r_0832	YIL125W AND YDR148C AND YFL018C		r_0832	YIL125W	YDR148C	YFL018C
				r_2930	-999999						r_0810	0	0		r_0841	YGR277C		r_0841	YGR277C
				r_2931	999999						r_0811	1.23482	232.497		r_0842	YDR531W		r_0842	YDR531W
				r_2932	999999						r_0812	0	0		r_0843	YIL145C		r_0843	YIL145C
				r_2933	999999						r_0813	0	0.0247819		r_0844	YJR019C		r_0844	YJR019C
				r_2934	-999999						r_0815	0	0		r_0845	YJR019C		r_0845	YJR019C
				r_2935	-999999						r_0816	7.10636	41.3445		r_0847	YJR019C		r_0847	YJR019C
				r_2936	-999999						r_0817	0	7.84063e-06		r_0848	YJR019C		r_0848	YJR019C
				r_2937	999999						r_0818	0.0694754	4.86912		r_0849	YJR019C		r_0849	YJR019C
				r_2938	999999						r_0819	0	4.79964		r_0850	YJR019C		r_0850	YJR019C
				r_2939	999999						r_0820	-0.0478183	-0.0478157		r_0851	YGL202W		r_0851	YGL202W
				r_2940	-999999						r_0821	0.0478157	0.0478183		r_0852	YLR060W AND YFL022C		r_0852	YLR060W	YFL022C
				r_2941	-999999						r_0831	-3.58945e-26	3.88127		r_0853	YPR047W		r_0853	YPR047W
				r_2942	999999						r_0832	0	3.88127		r_0854	YDR380W		r_0854	YDR380W
				r_2943	999999						r_0841	0	60.5752		r_0855	YGL234W		r_0855	YGL234W
				r_2944	999999						r_0842	0	-1.89268e-12		r_0882	YEL058W		r_0882	YEL058W
				r_2945	-999999						r_0843	0	2.76728e-06		r_0883	YPR167C AND YGR209C OR YLR043C AND YPR167C		r_0883	YPR167C	YGR209C	YLR043C	YPR167C
				r_2946	-999999						r_0844	0	112.497		r_0884	YKR097W		r_0884	YKR097W
				r_2947	-999999						r_0845	0	112.497		r_0885	YGR007W		r_0885	YGR007W
				r_2948	999999						r_0847	0	112.497		r_0886	YGR240C AND YMR205C		r_0886	YGR240C	YMR205C
				r_2949	-999999						r_0848	0	112.497		r_0887	YGR240C AND YMR205C		r_0887	YGR240C	YMR205C
				r_2950	999999						r_0849	0	112.497		r_0888	YMR278W OR YMR105C OR YKL127W		r_0888	YMR278W	YMR105C	YKL127W
				r_2952	999999						r_0850	0	112.497		r_0889	YGR256W OR YHR183W		r_0889	YGR256W	YHR183W
				r_2953	-999999						r_0851	-1000	999.942		r_0890	YEL058W		r_0890	YEL058W
				r_2954	999999						r_0852	0.057889	0.0578891		r_0891	YIL074C OR YER081W		r_0891	YIL074C	YER081W
				r_2955	999999						r_0853	0	0		r_0892	YCR012W		r_0892	YCR012W
				r_2956	999999						r_0854	0	2.94024e-06		r_0893	YKL152C		r_0893	YKL152C
				r_2957	-999999						r_0855	0.0427963	0.0428058		r_0902	YFL045C		r_0902	YFL045C
				r_2958	999999						r_0882	0	0		r_0903	YPL258C OR YPR121W OR YOL055C		r_0903	YPL258C	YPR121W	YOL055C
				r_2959	999999						r_0883	0.0247725	8.30843		r_0904	YMR220W		r_0904	YMR220W
				r_2960	999999						r_0884	0	196.869		r_0905	YIL083C		r_0905	YIL083C
				r_2961	-999999						r_0885	0	0		r_0906	YKL088W OR YKL088W AND YKR072C OR YKL088W AND YOR054C OR YKL088W AND YKR072C AND YOR054C		r_0906	YKL088W	YKL088W	YKR072C	YKL088W	YOR054C	YKL088W	YKR072C	YOR054C
				r_2962	999999						r_0886	0	200.029		r_0907	YMR105C OR YKL127W		r_0907	YMR105C	YKL127W
				r_2963	-999999						r_0887	0	200.029		r_0908	YAR015W		r_0908	YAR015W
				r_2964	999999						r_0888	1.2155	113.712		r_0909	YCL030C		r_0909	YCL030C
				r_2965	999999						r_0889	0	7.76254		r_0910	YCL030C		r_0910	YCL030C
				r_2966	999999						r_0890	0	0		r_0911	YOR128C		r_0911	YOR128C
				r_2967	-999999						r_0891	0	101.934		r_0912	YMR120C OR YLR028C		r_0912	YMR120C	YLR028C
				r_2968	999999						r_0892	-3.25173	6.65491		r_0913	YDR007W		r_0913	YDR007W
				r_2969	-999999						r_0893	-95.6898	6.65491		r_0914	YGL234W		r_0914	YGL234W
				r_2971	-999999						r_0902	-0.349487	-0.349279		r_0915	YMR300C		r_0915	YMR300C
				r_2972	-999999						r_0903	0	71.5889		r_0916	YHL011C AND YKL181W OR YOL061W AND YBL068W OR YOL061W AND YER099C		r_0916	YHL011C	YKL181W	YOL061W	YBL068W	YOL061W	YER099C
				r_2973	999999						r_0904	0.0177688	0.017774		r_0917	YGR208W		r_0917	YGR208W
				r_2974	-999999						r_0905	0	-1.89268e-12		r_0918	YOR184W		r_0918	YOR184W
				r_2975	-999999						r_0906	0	-1.89268e-12		r_0919	YBR183W		r_0919	YBR183W
				r_2976	999999						r_0907	-196.869	112.501		r_0920	YDR402C		r_0920	YDR402C
				r_2977	999999						r_0908	0.0427963	0.0428058		r_0921	YDR294C		r_0921	YDR294C
				r_2978	-999999						r_0909	0.0286635	0.0286687		r_0922	YDR297W		r_0922	YDR297W
				r_2979	999999						r_0910	0.0286635	0.0286687		r_0929	YMR020W		r_0929	YMR020W
				r_2980	-999999						r_0911	0.0427963	0.0428058		r_0935	YGL040C		r_0935	YGL040C
				r_2981	-999999						r_0912	0.0714598	0.0714692		r_0936	YMR020W		r_0936	YMR020W
				r_2982	0.0002409						r_0913	0.0122782	4.15411		r_0937	YMR020W		r_0937	YMR020W
				r_2983	-999999						r_0914	0.0427963	0.0428058		r_0938	YNL316C		r_0938	YNL316C
				r_2984	-999999						r_0915	0.0427963	0.0428058		r_0939	YBR166C		r_0939	YBR166C
				r_2985	-999999						r_0916	0.131554	112.633		r_0940	YLR142W		r_0940	YLR142W
				r_2986	-999999						r_0917	0	101.934		r_0941	YHR020W		r_0941	YHR020W
				r_2987	999999						r_0918	0	101.934		r_0942	YER014W		r_0942	YER014W
				r_2989	0.0002409						r_0919	0	1000		r_0943	YDR400W AND YLR209C AND YLR017W		r_0943	YDR400W	YLR209C	YLR017W
				r_2990	999999						r_0920	0	1000		r_0944	YLR209C		r_0944	YLR209C
				r_2991	-999999						r_0921	0	0		r_0945	YLR209C		r_0945	YLR209C
				r_2993	999999						r_0922	0	0.000232864		r_0946	YLR209C		r_0946	YLR209C
				r_2994	-999999						r_0929	0	0		r_0947	YLR209C		r_0947	YLR209C
				r_2995	-999999						r_0935	0	0		r_0948	YLR209C		r_0948	YLR209C
				r_2996	-999999						r_0936	0	0		r_0949	YLR209C		r_0949	YLR209C
				r_2997	999999						r_0937	0	2.76728e-06		r_0950	YLR209C		r_0950	YLR209C
				r_2998	-999999						r_0938	0.057889	0.0578919		r_0951	YLR209C		r_0951	YLR209C
				r_2999	999999						r_0939	0.0440977	0.0441004		r_0952	YLR209C		r_0952	YLR209C
				r_3000	-999999						r_0940	0	8.28366		r_0953	YBR035C		r_0953	YBR035C
				r_3002	-999999						r_0941	0.0712048	0.0712048		r_0954	YBR035C		r_0954	YBR035C
				r_3004	-999999						r_0942	0	0		r_0955	YBR035C		r_0955	YBR035C
				r_3005	999999						r_0943	0	0		r_0956	YBR035C		r_0956	YBR035C
				r_3006	-999999						r_0944	-196.87	112.501		r_0957	YER023W		r_0957	YER023W
				r_3007	999999						r_0945	0	0		r_0958	YBR218C OR YGL062W		r_0958	YBR218C	YGL062W
				r_3008	-999999						r_0946	-98.438	0.00259659		r_0959	YLR134W OR YGR087C OR YLR044C		r_0959	YLR134W	YGR087C	YLR044C
				r_3009	999999						r_0947	0	0.00259659		r_0960	YLR134W OR YGR087C OR YLR044C		r_0960	YLR134W	YGR087C	YLR044C
				r_3010	999999						r_0948	0	98.4385		r_0961	YBR221C AND YER178W AND YFL018C AND YGR193C AND YNL071W		r_0961	YBR221C	YER178W	YFL018C	YGR193C	YNL071W
				r_3011	999999						r_0949	-196.87	112.497		r_0962	YOR347C OR YAL038W		r_0962	YOR347C	YAL038W
				r_3098	0.0002409						r_0950	0	0		r_0963	YOR125C AND YOL096C AND YML110C AND YGL119W AND YGR255C AND YDR204W AND YLR201C		r_0963	YOR125C	YOL096C	YML110C	YGL119W	YGR255C	YDR204W	YLR201C
				r_3497	0.0001661						r_0951	-98.4385	112.497		r_0964	YDR135C		r_0964	YDR135C
				r_3510	999999						r_0952	-2.07838e-26	112.497		r_0965	YDR236C		r_0965	YDR236C
				r_3511	999999						r_0953	0	0		r_0966	YDR236C		r_0966	YDR236C
				r_3512	999999						r_0954	0	0		r_0967	YOL143C		r_0967	YOL143C
				r_3513	-999999						r_0955	0	0		r_0968	YBR256C		r_0968	YBR256C
				r_3514	0.0004983						r_0956	0	0		r_0969	YCR036W		r_0969	YCR036W
				r_3515	999999						r_0957	0.0712048	8.35487		r_0970	YGR209C		r_0970	YGR209C
				r_3516	-999999						r_0958	0	198.246		r_0971	YGR209C		r_0971	YGR209C
				r_3517	-999999						r_0959	0	5.71295		r_0972	YGR209C		r_0972	YGR209C
				r_3518	-999999						r_0960	0	5.88047e-06		r_0973	YGR209C		r_0973	YGR209C
				r_3519	-999999						r_0961	0	5.69862		r_0974	YER070W OR YGR180C OR YJL026W OR YIL066C		r_0974	YER070W	YGR180C	YJL026W	YIL066C
				r_3520	999999						r_0962	0	202.315		r_0975	YER070W OR YGR180C OR YJL026W OR YIL066C		r_0975	YER070W	YGR180C	YJL026W	YIL066C
				r_3523	999999						r_0963	0	0		r_0976	YER070W OR YGR180C OR YJL026W OR YIL066C		r_0976	YER070W	YGR180C	YJL026W	YIL066C
				r_3524	0.002						r_0964	0	196.869		r_0977	YER070W OR YGR180C OR YJL026W OR YIL066C		r_0977	YER070W	YGR180C	YJL026W	YIL066C
				r_3525	0.002						r_0965	0	0		r_0978	YER070W OR YGR180C OR YJL026W OR YIL066C		r_0978	YER070W	YGR180C	YJL026W	YIL066C
				r_3526	-0.007						r_0966	0	0		r_0979	YER070W OR YGR180C OR YJL026W OR YIL066C		r_0979	YER070W	YGR180C	YJL026W	YIL066C
				r_3527	-0.0004983						r_0967	0.000856013	0.000856015		r_0982	YOR095C		r_0982	YOR095C
				r_3528	999999						r_0968	0.000428007	0.000428007		r_0983	YNL129W		r_0983	YNL129W
				r_3529	0.0009966						r_0969	0	196.869		r_0984	YJL121C		r_0984	YJL121C
				r_3530	-0.0009966						r_0970	0	0.00415298		r_0985	YOR125C AND YOL096C AND YML110C AND YGL119W AND YGR255C AND YDR204W AND YLR201C		r_0985	YOR125C	YOL096C	YML110C	YGL119W	YGR255C	YDR204W	YLR201C
				r_3531	0.003						r_0971	0	0.00259659		r_0986	YML008C		r_0986	YML008C
				r_3532	0.003						r_0972	0	0.00363419		r_0987	YJL068C		r_0987	YJL068C
				r_3533	-0.003						r_0973	0	0.00259659		r_0988	YIR034C		r_0988	YIR034C
				r_3534	0.002						r_0974	0	0.00415298		r_0989	YNR050C		r_0989	YNR050C
				r_3536	-999999						r_0975	0	0		r_0990	YKL060C		r_0990	YKL060C
				r_3538	0.002						r_0976	0	0.00259659		r_0993	YBR058C-A AND YDR062W AND YMR296C OR YDR062W AND YMR296C		r_0993	YBR058C-A	YDR062W	YMR296C	YDR062W	YMR296C
				r_3539	-0.0001661						r_0977	0	0		r_0995	YHR011W OR YDR023W		r_0995	YHR011W	YDR023W
				r_3540	-0.002						r_0978	0	0.00363419		r_0996	YDR127W		r_0996	YDR127W
				r_3543	999999						r_0979	0	0		r_0997	YDR127W		r_0997	YDR127W
				r_3544	-999999						r_0982	0.125505	4.97868		r_0998	YBR213W		r_0998	YBR213W
				r_3545	0.001						r_0983	0	0		r_0999	YBR213W		r_0999	YBR213W
				r_3546	0.0006543						r_0984	-2.88758	5.04866		r_1001	YPR069C		r_1001	YPR069C
				r_3547	0.003						r_0985	0	0		r_1002	YLR146C		r_1002	YLR146C
				r_3548	-0.003						r_0986	9.07893e-05	0.00291777		r_1003	YDR294C		r_1003	YDR294C
				r_3552	999999						r_0987	0	0		r_1004	YKR053C OR YJL134W		r_1004	YKR053C	YJL134W
				r_3554	0.0002409						r_0988	0.123733	0.123738		r_1005	YKR053C OR YJL134W		r_1005	YKR053C	YJL134W
				r_3563	-0.0004882						r_0989	0.123733	0.123738		r_1006	YOR171C OR YLR260W		r_1006	YOR171C	YLR260W
				r_3571	-999999						r_0990	-196.869	200.029		r_1007	YOR171C OR YLR260W		r_1007	YOR171C	YLR260W
				r_3572	-999999						r_0992	0	0.0247819		r_1010	YGR175C		r_1010	YGR175C
				r_3573	-999999						r_0993	0.00018582	0.000232864		r_1011	YGR175C		r_1011	YGR175C
				r_3574	999999						r_0995	0.080154	0.0801541		r_1012	YHR190W		r_1012	YHR190W
				r_3575	-999999						r_0996	0.114265	0.114268		r_1021	YKL141W AND YDR178W AND YLL041C AND YKL148C OR YKL141W AND YDR178W AND YJL045W AND YLL041C		r_1021	YKL141W	YDR178W	YLL041C	YKL148C	YKL141W	YDR178W	YJL045W	YLL041C
				r_3576	999999						r_0997	0.114265	0.114268		r_1022	YGR244C AND YOR142W		r_1022	YGR244C	YOR142W
				r_3577	999999						r_0998	0	0		r_1023	YBR006W		r_1023	YBR006W
				r_3578	999999						r_0999	0	0		r_1024	YIL162W		r_1024	YIL162W
				r_3579	999999						r_1001	0	4.27671e-06		r_1025	YJR010W		r_1025	YJR010W
				r_3580	-999999						r_1002	0	2.94023e-06		r_1026	YCL050C		r_1026	YCL050C
				r_3585	-999999						r_1003	0	0		r_1027	YJR137C AND YFR030W		r_1027	YJR137C	YFR030W
				r_3586	999999						r_1004	0	196.869		r_1028	YLL048C		r_1028	YLL048C
				r_3587	999999						r_1005	0	196.869		r_1029	YLL057C		r_1029	YLL057C
				r_3599	0.002						r_1006	0	196.869		r_1030	YAL044C AND YDR019C AND YFL018C AND YMR189W		r_1030	YAL044C	YDR019C	YFL018C	YMR189W
				r_3600	999999						r_1007	0	196.869		r_1031	YOR241W OR YKL132C		r_1031	YOR241W	YKL132C
				r_3614	999999						r_1008	0	0		r_1032	YBR092C		r_1032	YBR092C
				r_3615	-999999						r_1009	0	0		r_1033	YBR092C		r_1033	YBR092C
				r_3650	0.001						r_1010	0	0		r_1034	YOR143C		r_1034	YOR143C
				r_3653	-0.001						r_1011	0.00296146	0.00296233		r_1035	YOR143C		r_1035	YOR143C
				r_3668	0.0004817						r_1012	0.00296146	0.00296233		r_1036	YPL214C		r_1036	YPL214C
				r_3672	0.0002409						r_1021	-7.5229e-26	8.28366		r_1037	YIL010W AND YGR209C OR YLR043C AND YIL010W		r_1037	YIL010W	YGR209C	YLR043C	YIL010W
				r_3681	999999						r_1022	0	262.823		r_1038	YDR353W OR YDR353W AND YGR209C OR YDR353W AND YLR043C		r_1038	YDR353W	YDR353W	YGR209C	YDR353W	YLR043C
				r_3682	-999999						r_1023	0	3.88127		r_1039	YPL091W AND YCR083W OR YHR106W AND YCR083W		r_1039	YPL091W	YCR083W	YHR106W	YCR083W
				r_3683	0.002						r_1024	0	0		r_1040	YEL046C		r_1040	YEL046C
				r_3684	999999						r_1025	0	8.30843		r_1041	YCR053W		r_1041	YCR053W
				r_3759	0.0002409						r_1026	0	8.30843		r_1042	YIL078W		r_1042	YIL078W
				r_3781	999999						r_1027	0.0247725	0.0247819		r_1043	YKL194C		r_1043	YKL194C
				r_3782	-999999						r_1028	0	0		r_1044	YLR209C		r_1044	YLR209C
				r_3783	-999999						r_1029	0	0		r_1045	YOR074C		r_1045	YOR074C
				r_3784	999999						r_1030	0	262.492		r_1046	YER175C		r_1046	YER175C
				r_3785	-999999						r_1031	0	0		r_1047	YBR003W		r_1047	YBR003W
				r_3786	999999						r_1032	0	0		r_1048	YLR354C		r_1048	YLR354C
				r_3787	999999						r_1033	0	0		r_1049	YPR074C OR YBR117C		r_1049	YPR074C	YBR117C
				r_3788	-999999						r_1034	0	0		r_1050	YPR074C OR YBR117C		r_1050	YPR074C	YBR117C
				r_3794	-0.0001661						r_1035	0	0		r_1051	YBR126C AND YDR074W AND YMR261C OR YML100W AND YBR126C AND YDR074W		r_1051	YBR126C	YDR074W	YMR261C	YML100W	YBR126C	YDR074W
				r_3810	0.0001661						r_1036	0	71.5889		r_1054	YDR050C		r_1054	YDR050C
				r_3845	0.001						r_1037	0	0		r_1055	YGL026C		r_1055	YGL026C
				r_3853	0.001						r_1038	0.0299605	8.31362		r_1056	YGL202W		r_1056	YGL202W
				r_3901	-999999						r_1039	0	0		r_1057	YOL097C		r_1057	YOL097C
				r_3902	999999						r_1040	0	8.74642		r_1058	YDR268W		r_1058	YDR268W
				r_3937	0.0001661						r_1041	0.082748	8.91248		r_1063	YGL202W		r_1063	YGL202W
				r_3939	-999999						r_1042	0.082748	0.0827481		r_1065	YLR027C		r_1065	YLR027C
				r_3957	-0.0002409						r_1043	0	0		r_1066	YGR185C		r_1066	YGR185C
				r_3959	-0.0002409						r_1044	0	0		r_1067	YPL097W		r_1067	YPL097W
				r_3960	0.0002409						r_1045	0.00155639	0.001559		r_1068	YLR189C		r_1068	YLR189C
				r_3961	-0.0002409						r_1046	0	0		r_1069	YDL103C		r_1069	YDL103C
				r_3962	-0.0002409						r_1047	0	0		r_1070	YBR019C		r_1070	YBR019C
				r_3964	0.0004882						r_1048	-200.035	197.641		r_1071	YBR018C		r_1071	YBR018C
				r_3971	0.0002504						r_1049	-1.38666	2.58146		r_1072	YKL024C		r_1072	YKL024C
				r_3973	0.0002504						r_1050	-1.50092	2.4672		r_1073	YKL024C		r_1073	YKL024C
				r_3974	6.353e-05						r_1051	0.0101165	71.599		r_1074	YHR128W		r_1074	YHR128W
				r_3980	0.0001203						r_1054	-6.5512	3.3551		r_1075	YBR208C		r_1075	YBR208C
				r_3987	0.0001203						r_1055	0.0122782	4.15411		r_1076	YIR032C		r_1076	YIR032C
				r_3988	0.0008882						r_1056	0	2.47599e-06		r_1077	YNR012W		r_1077	YNR012W
				r_3989	2.123e-11						r_1057	0.0122782	0.0122782		r_1078	YNR012W		r_1078	YNR012W
				r_3996	0.0008882						r_1058	0	0		r_1079	YKL024C		r_1079	YKL024C
				r_3997	0.0002149						r_1063	-999.956	1000		r_1080	YKL024C		r_1080	YKL024C
				r_4005	0.0002149						r_1065	0	0		r_1081	YDR047W		r_1081	YDR047W
				r_4014	0.0002409						r_1066	0.0440977	0.0440977		r_1082	YKR069W		r_1082	YKR069W
				r_4038	0.0002409						r_1067	0	0		r_1083	YOR278W		r_1083	YOR278W
											r_1068	0	0		r_1084	YKL035W		r_1084	YKL035W
											r_1069	0	0		r_1085	YBR127C AND YDL185W AND YEL027W AND YEL051W AND YGR020C AND YHR026W AND YHR039C-A AND YKL080W AND YLR447C AND YMR054W AND YOR332W AND YPL234C AND YPR036W		r_1085	YBR127C	YDL185W	YEL027W	YEL051W	YGR020C	YHR026W	YHR039C-A	YKL080W	YLR447C	YMR054W	YOR332W	YPL234C	YPR036W
											r_1070	0	0		r_1086	YBR127C AND YDL185W AND YEL027W AND YEL051W AND YGR020C AND YHR026W AND YHR039C-A AND YKL080W AND YLR447C AND YOR270C AND YOR332W AND YPL234C AND YPR036W		r_1086	YBR127C	YDL185W	YEL027W	YEL051W	YGR020C	YHR026W	YHR039C-A	YKL080W	YLR447C	YOR270C	YOR332W	YPL234C	YPR036W
											r_1071	-1000	0		r_1087	YJR148W		r_1087	YJR148W
											r_1072	0.0193252	196.891		r_1088	YHR208W		r_1088	YHR208W
											r_1073	0	0		r_1089	YGR094W		r_1089	YGR094W
											r_1074	0	112.497		r_1090	YGR094W		r_1090	YGR094W
											r_1075	0	34.2381		r_1091	YJR133W		r_1091	YJR133W
											r_1076	0	0		r_1092	YLR070C		r_1092	YLR070C
											r_1077	0	196.869		r_1093	YHR104W		r_1093	YHR104W
											r_1078	0	196.869		r_1094	YGR194C		r_1094	YGR194C
											r_1079	0	112.497		r_1095	YNL292W OR YPL212C OR YGL063W OR YFL001W		r_1095	YNL292W	YPL212C	YGL063W	YFL001W
											r_1080	0	112.497		r_1099	YOR222W OR YPL134C		r_1099	YOR222W	YPL134C
											r_1081	0	0		r_1101	YOR348C OR YDL210W		r_1101	YOR348C	YDL210W
											r_1082	0	0		r_1102	YDL210W		r_1102	YDL210W
											r_1083	0	0		r_1104	YNR056C		r_1104	YNR056C
											r_1084	-998.785	232.475		r_1106	YCR010C		r_1106	YCR010C
											r_1085	0	196.869		r_1108	YER056C OR YER060W OR YER060W-A OR YGL186C		r_1108	YER056C	YER060W	YER060W-A	YGL186C
											r_1086	0	196.869		r_1109	YAL022C		r_1109	YAL022C
											r_1087	0	0.128148		r_1110	YMR056C OR YBR085W OR YBL030C		r_1110	YMR056C	YBR085W	YBL030C
											r_1088	-0.242543	-0.114395		r_1111	YPR128C		r_1111	YPR128C
											r_1089	0.114395	0.114395		r_1112	YMR241W		r_1112	YMR241W
											r_1090	0	0		r_1113	YJR152W		r_1113	YJR152W
											r_1091	0	112.497		r_1114	YIR028W		r_1114	YIR028W
											r_1092	0	0		r_1115	YPR138C OR YNL142W OR YGR121C OR YDR384C		r_1115	YPR138C	YNL142W	YGR121C	YDR384C
											r_1093	0	0		r_1116	YPR128C		r_1116	YPR128C
											r_1094	0	0		r_1117	YPR021C		r_1117	YPR021C
											r_1095	0	0		r_1118	YPR021C		r_1118	YPR021C
											r_1096	-3.92031e-06	0		r_1119	YGR065C		r_1119	YGR065C
											r_1097	0	5.88047e-06		r_1120	YOR100C		r_1120	YOR100C
											r_1098	0	3.36027e-06		r_1125	YGL077C		r_1125	YGL077C
											r_1099	0.123733	0.123738		r_1126	YBR291C		r_1126	YBR291C
											r_1100	0	0		r_1127	YBR291C		r_1127	YBR291C
											r_1101	0	0		r_1128	YBR291C		r_1128	YBR291C
											r_1102	0	0		r_1129	YHR002W		r_1129	YHR002W
											r_1103	0	0		r_1130	YBR192W		r_1130	YBR192W
											r_1104	0	0		r_1131	YBR192W		r_1131	YBR192W
											r_1106	0	1.17609e-05		r_1132	YAL022C		r_1132	YAL022C
											r_1107	0	5.88047e-06		r_1133	YER056C OR YER060W OR YER060W-A OR YGL186C		r_1133	YER056C	YER060W	YER060W-A	YGL186C
											r_1108	0	0		r_1134	YDL245C OR YDR342C OR YDR343C OR YDR345C OR YEL069C OR YFL011W OR YHR092C OR YHR094C OR YHR096C OR YJL214W OR YJL219W OR YJR158W OR YMR011W OR YNR072W OR YOL156W		r_1134	YDL245C	YDR342C	YDR343C	YDR345C	YEL069C	YFL011W	YHR092C	YHR094C	YHR096C	YJL214W	YJL219W	YJR158W	YMR011W	YNR072W	YOL156W
											r_1109	0	0		r_1135	YFL011W OR YOL156W OR YDR536W OR YLR081W OR YNL318C OR YJL219W		r_1135	YFL011W	YOL156W	YDR536W	YLR081W	YNL318C	YJL219W
											r_1110	64.5134	327.778		r_1136	YKL217W		r_1136	YKL217W
											r_1111	0	0		r_1139	YDL245C OR YDR342C OR YDR343C OR YDR345C OR YEL069C OR YFL011W OR YHR092C OR YHR094C OR YHR096C OR YJL214W OR YJL219W OR YJR158W OR YMR011W OR YNR072W OR YOL156W		r_1139	YDL245C	YDR342C	YDR343C	YDR345C	YEL069C	YFL011W	YHR092C	YHR094C	YHR096C	YJL214W	YJL219W	YJR158W	YMR011W	YNR072W	YOL156W
											r_1112	-1000	787.427		r_1146	YOR011W OR YIL013C		r_1146	YOR011W	YIL013C
											r_1113	0	0		r_1147	YOR011W OR YIL013C		r_1147	YOR011W	YIL013C
											r_1114	0	0		r_1148	YOR011W OR YIL013C		r_1148	YOR011W	YIL013C
											r_1115	16.49	88.0789		r_1151	YIL134W		r_1151	YIL134W
											r_1116	0	112.497		r_1161	YOR011W OR YIL013C		r_1161	YOR011W	YIL013C
											r_1117	-1000	-212.082		r_1162	YOR011W OR YIL013C		r_1162	YOR011W	YIL013C
											r_1118	0	787.477		r_1165	YGL225W		r_1165	YGL225W
											r_1119	0	0		r_1166	YDL245C OR YDR342C OR YDR343C OR YDR345C OR YDR536W OR YEL069C OR YFL011W OR YHR092C OR YHR094C OR YHR096C OR YJL214W OR YJL219W OR YJR158W OR YLR081W OR YMR011W OR YNR072W OR YOL156W OR YDL247W OR YJR160C		r_1166	YDL245C	YDR342C	YDR343C	YDR345C	YDR536W	YEL069C	YFL011W	YHR092C	YHR094C	YHR096C	YJL214W	YJL219W	YJR158W	YLR081W	YMR011W	YNR072W	YOL156W	YDL247W	YJR160C
											r_1120	0	3.62498		r_1167	YJL212C		r_1167	YJL212C
											r_1121	0	71.5953		r_1168	YLL015W OR YDR135C		r_1168	YLL015W	YDR135C
											r_1122	0	71.5952		r_1169	YCR098C		r_1169	YCR098C
											r_1123	0	71.5953		r_1170	YCR098C		r_1170	YCR098C
											r_1124	0	71.5952		r_1171	YPL189W OR YDR536W OR YGL084C		r_1171	YPL189W	YDR536W	YGL084C
											r_1125	0	0		r_1172	YLL043W		r_1172	YLL043W
											r_1126	-1000	787.46		r_1173	YKR039W OR YPL265W OR YOR348C OR YOL020W OR YCL025C		r_1173	YKR039W	YPL265W	YOR348C	YOL020W	YCL025C
											r_1127	-0.114268	0		r_1175	YDL198C		r_1175	YDL198C
											r_1128	-1000	5.39344		r_1176	YER056C OR YER060W OR YER060W-A OR YGL186C		r_1176	YER056C	YER060W	YER060W-A	YGL186C
											r_1129	-8.05902e-17	60.593		r_1177	YDR497C OR YOL103W		r_1177	YDR497C	YOL103W
											r_1130	0	65.629		r_1178	YMR319C		r_1178	YMR319C
											r_1131	0	60.5806		r_1183	YKR039W OR YOR348C OR YBR068C OR YOL020W OR YPL265W OR YDR046C OR YCL025C		r_1183	YKR039W	YOR348C	YBR068C	YOL020W	YPL265W	YDR046C	YCL025C
											r_1132	0	0		r_1184	YKR039W OR YEL063C OR YNL270C		r_1184	YKR039W	YEL063C	YNL270C
											r_1133	0	0		r_1185	YBR293W		r_1185	YBR293W
											r_1134	0	0		r_1186	YKR039W OR YDR508C OR YPL265W OR YCL025C		r_1186	YKR039W	YDR508C	YPL265W	YCL025C
											r_1135	0	0		r_1187	YJR001W		r_1187	YJR001W
											r_1136	-7.84063e-06	0		r_1188	YKL146W OR YNL101W		r_1188	YKL146W	YNL101W
											r_1137	0	3.75731		r_1189	YER119C		r_1189	YER119C
											r_1138	-3.75731	8.28366		r_1190	YKR039W OR YFL055W OR YPL265W		r_1190	YKR039W	YFL055W	YPL265W
											r_1139	0	0		r_1191	YBR132C		r_1191	YBR132C
											r_1146	-8.40067e-07	0		r_1192	YKR039W OR YBR068C OR YOL020W OR YBR069C OR YDR046C OR YDR508C OR YCL025C		r_1192	YKR039W	YBR068C	YOL020W	YBR069C	YDR046C	YDR508C	YCL025C
											r_1147	-8.40067e-07	0		r_1193	YCR075C		r_1193	YCR075C
											r_1148	-1000	1000		r_1194	YPR021C		r_1194	YPR021C
											r_1149	0	0		r_1195	YER119C		r_1195	YER119C
											r_1151	0	0		r_1196	YKR039W OR YFL055W OR YPL265W OR YCL025C		r_1196	YKR039W	YFL055W	YPL265W	YCL025C
											r_1161	-8.40067e-07	0		r_1197	YJR001W		r_1197	YJR001W
											r_1162	0	0		r_1198	YKL146W OR YNL101W		r_1198	YKL146W	YNL101W
											r_1164	0	0		r_1199	YKR039W OR YDR508C OR YPL265W OR YCL025C		r_1199	YKR039W	YDR508C	YPL265W	YCL025C
											r_1165	0	0		r_1200	YBR293W OR YCL069W OR YMR088C		r_1200	YBR293W	YCL069W	YMR088C
											r_1166	5.11	5.11		r_1201	YKR039W OR YGR191W OR YBR069C		r_1201	YKR039W	YGR191W	YBR069C
											r_1167	0	0		r_1202	YCL038C		r_1202	YCL038C
											r_1168	-196.869	0		r_1203	YJR001W		r_1203	YJR001W
											r_1169	-2.61354e-06	0		r_1204	YKL146W OR YNL101W		r_1204	YKL146W	YNL101W
											r_1170	-3.13626e-06	0		r_1205	YDR046C OR YKR039W OR YBR068C OR YCL025C OR YBR069C		r_1205	YDR046C	YKR039W	YBR068C	YCL025C	YBR069C
											r_1171	0	999.95		r_1206	YKL217W		r_1206	YKL217W
											r_1172	0.05	1000		r_1207	YKL217W		r_1207	YKL217W
											r_1173	-1.56813e-05	0		r_1208	YCL038C		r_1208	YCL038C
											r_1174	0	112.497		r_1209	YJR001W		r_1209	YJR001W
											r_1175	0	157.495		r_1210	YKL146W OR YNL101W		r_1210	YKL146W	YNL101W
											r_1176	-9.40875e-06	0		r_1211	YKR039W OR YBR068C OR YBR069C OR YDR046C OR YDR508C OR YCL025C		r_1211	YKR039W	YBR068C	YBR069C	YDR046C	YDR508C	YCL025C
											r_1177	0	0		r_1212	YBR293W OR YCL069W OR YMR088C		r_1212	YBR293W	YCL069W	YMR088C
											r_1178	0	0		r_1213	YNL268W OR YKR039W		r_1213	YNL268W	YKR039W
											r_1179	0	0		r_1214	YKR039W OR YDR508C OR YHL036W OR YBR068C OR YDR046C OR YGR055W OR YCL025C		r_1214	YKR039W	YDR508C	YHL036W	YBR068C	YDR046C	YGR055W	YCL025C
											r_1180	0	3.36027e-06		r_1215	YDR046C OR YKR039W OR YBR068C OR YOL020W OR YCL025C		r_1215	YDR046C	YKR039W	YBR068C	YOL020W	YCL025C
											r_1181	0	3.92031e-06		r_1216	YKR039W OR YOR348C		r_1216	YKR039W	YOR348C
											r_1182	0	0		r_1217	YKR039W OR YFL055W OR YDR508C OR YPL265W OR YCL025C		r_1217	YKR039W	YFL055W	YDR508C	YPL265W	YCL025C
											r_1183	-9.40875e-06	0		r_1218	YDR046C OR YKR039W OR YDR508C OR YCL025C OR YBR069C		r_1218	YDR046C	YKR039W	YDR508C	YCL025C	YBR069C
											r_1184	-5.88047e-06	0		r_1219	YKR039W OR YBR068C OR YOL020W OR YDR046C OR YBR069C		r_1219	YKR039W	YBR068C	YOL020W	YDR046C	YBR069C
											r_1185	0	0		r_1220	YCL038C		r_1220	YCL038C
											r_1186	-71.5889	0		r_1221	YBR293W OR YJR001W		r_1221	YBR293W	YJR001W
											r_1187	0	696.869		r_1222	YKL146W OR YNL101W		r_1222	YKL146W	YNL101W
											r_1188	0	696.869		r_1223	YKR039W OR YBR068C OR YOL020W OR YBR069C OR YDR046C OR YCL025C		r_1223	YKR039W	YBR068C	YOL020W	YBR069C	YDR046C	YCL025C
											r_1189	0	0		r_1224	YDR046C OR YKR039W OR YBR068C OR YCL025C OR YBR069C		r_1224	YDR046C	YKR039W	YBR068C	YCL025C	YBR069C
											r_1190	-6.72054e-06	71.5889		r_1225	YOR011W OR YIL013C		r_1225	YOR011W	YIL013C
											r_1191	0	0		r_1226	YLR348C		r_1226	YLR348C
											r_1192	-9.40875e-06	0		r_1227	YGR289C OR YBR298C OR YDL247W OR YJR160C		r_1227	YGR289C	YBR298C	YDL247W	YJR160C
											r_1193	0	0		r_1228	YBR180W		r_1228	YBR180W
											r_1194	212.478	1000		r_1229	YEL006W OR YIL006W		r_1229	YEL006W	YIL006W
											r_1195	0	0		r_1230	YIL006W		r_1230	YIL006W
											r_1196	-5.22708e-06	0		r_1231	YIL006W		r_1231	YIL006W
											r_1197	0	696.869		r_1232	YIL006W		r_1232	YIL006W
											r_1198	0	696.869		r_1235	YGR260W		r_1235	YGR260W
											r_1199	-5.88047e-06	0		r_1237	YOR130C		r_1237	YOR130C
											r_1200	0	0		r_1238	YKR039W OR YEL063C		r_1238	YKR039W	YEL063C
											r_1201	-5.22708e-06	0		r_1239	YKL120W		r_1239	YKL120W
											r_1202	-1000	1000		r_1241	YCR028C		r_1241	YCR028C
											r_1203	0	1000		r_1244	YJL198W OR YBR296C OR YML123C OR YNR013C OR YCR037C		r_1244	YJL198W	YBR296C	YML123C	YNR013C	YCR037C
											r_1204	0	1000		r_1245	YJR077C OR YER053C		r_1245	YJR077C	YER053C
											r_1205	-4.27671e-06	0		r_1249	YJL129C		r_1249	YJL129C
											r_1206	0	0		r_1250	YKL174C		r_1250	YKL174C
											r_1207	0	0		r_1251	YOR273C OR YLL028W		r_1251	YOR273C	YLL028W
											r_1208	-1000	1000		r_1252	YOR273C OR YLL028W		r_1252	YOR273C	YLL028W
											r_1209	0	1000		r_1253	YGL186C		r_1253	YGL186C
											r_1210	0	1000		r_1254	YKL217W		r_1254	YKL217W
											r_1211	-4.27671e-06	0		r_1255	YPL274W		r_1255	YPL274W
											r_1212	0	0		r_1256	YNL003C		r_1256	YNL003C
											r_1213	-4.70438e-06	0		r_1257	YLL061W		r_1257	YLL061W
											r_1214	-5.22708e-06	0		r_1258	YLR138W		r_1258	YLR138W
											r_1215	-2.76728e-06	0		r_1259	YKL174C		r_1259	YKL174C
											r_1216	-5.22708e-06	0		r_1260	YOR273C OR YBR132C OR YKR039W OR YHL016C OR YPL274W OR YLL028W		r_1260	YOR273C	YBR132C	YKR039W	YHL016C	YPL274W	YLL028W
											r_1217	-9.40875e-06	0		r_1261	YOR273C OR YLL028W		r_1261	YOR273C	YLL028W
											r_1218	-6.72054e-06	0		r_1262	YPR156C OR YGR138C OR YOR273C OR YLL028W		r_1262	YPR156C	YGR138C	YOR273C	YLL028W
											r_1219	-2.35219e-06	0		r_1263	YPR156C OR YGR138C OR YOR273C OR YLL028W		r_1263	YPR156C	YGR138C	YOR273C	YLL028W
											r_1220	-1000	1000		r_1264	YLR348C		r_1264	YLR348C
											r_1221	0	1000		r_1265	YJR095W		r_1265	YJR095W
											r_1222	0	1000		r_1266	YBR294W OR YLR092W		r_1266	YBR294W	YLR092W
											r_1223	-2.76728e-06	0		r_1267	YPL092W		r_1267	YPL092W
											r_1224	-5.22708e-06	0		r_1269	YGR096W		r_1269	YGR096W
											r_1225	-7.84063e-07	0		r_1270	YLR237W OR YOR192C OR YOR071C		r_1270	YLR237W	YOR192C	YOR071C
											r_1226	0	3.75731		r_1271	YPL244C		r_1271	YPL244C
											r_1227	0	0		r_1272	YBR021W		r_1272	YBR021W
											r_1228	0	1.23799e-06		r_1273	YHL016C		r_1273	YHL016C
											r_1229	3.49003e-15	3.49003e-15		r_1274	YBL042C		r_1274	YBL042C
											r_1230	0	0		r_1275	YBR192W		r_1275	YBR192W
											r_1231	0	0		r_1276	YBR192W		r_1276	YBR192W
											r_1232	0	0		r_1277	YLL052C OR YPR192W		r_1277	YLL052C	YPR192W
											r_1235	0	0		r_1278	YOR011W OR YIL013C		r_1278	YOR011W	YIL013C
											r_1236	-71.5889	5.16561		r_1838	YDL131W OR YDL182W		r_1838	YDL131W	YDL182W
											r_1237	0.0694754	4.86912		r_2029	YEL029C		r_2029	YEL029C
											r_1238	-5.88047e-06	0		r_2034	YGL080W AND YGR243W OR YHR162W		r_2034	YGL080W	YGR243W	YHR162W
											r_1239	0	3.75731		r_2079	YGR289C		r_2079	YGR289C
											r_1241	-2.76728e-06	-1.89268e-12		r_2112	YJL060W		r_2112	YJL060W
											r_1242	0	0		r_2115	YOL086C OR YBR145W		r_2115	YOL086C	YBR145W
											r_1243	0	2.35219e-06		r_2116	YMR170C		r_2116	YMR170C
											r_1244	0.341801	0.341974		r_2117	YHR137W		r_2117	YHR137W
											r_1245	0	454.087		r_2118	YHR137W		r_2118	YHR137W
											r_1249	0	0		r_2119	YHR137W		r_2119	YHR137W
											r_1250	0	1000		r_2126	YKR043C		r_2126	YKR043C
											r_1251	-7.84063e-06	1000		r_2127	YKL216W		r_2127	YKL216W
											r_1252	0	0		r_2131	YDL066W		r_2131	YDL066W
											r_1253	0	0		r_2132	YOR222W OR YPL134C		r_2132	YOR222W	YPL134C
											r_1254	0	0		r_2140	YKL182W AND YPL231W		r_2140	YKL182W	YPL231W
											r_1255	0	0		r_2141	YKL182W AND YPL231W		r_2141	YKL182W	YPL231W
											r_1256	0	0		r_2142	YER061C AND YKL192C		r_2142	YER061C	YKL192C
											r_1257	0	0		r_2143	YER061C AND YKL192C		r_2143	YER061C	YKL192C
											r_1258	0	0		r_2144	YER061C AND YKL192C		r_2144	YER061C	YKL192C
											r_1259	0	1000		r_2145	YKL055C		r_2145	YKL055C
											r_1260	-4.27671e-06	1000		r_2146	YKL055C		r_2146	YKL055C
											r_1261	0	0		r_2147	YKL055C		r_2147	YKL055C
											r_1262	-2.94024e-06	0		r_2148	YHR067W		r_2148	YHR067W
											r_1263	0	0		r_2149	YHR067W		r_2149	YHR067W
											r_1264	0	3.41877		r_2150	YHR067W		r_2150	YHR067W
											r_1265	0	4.97689		r_2151	YBR026C		r_2151	YBR026C
											r_1266	0.0334191	8.31708		r_2152	YBR026C		r_2152	YBR026C
											r_1267	0	8.28366		r_2153	YBR026C		r_2153	YBR026C
											r_1268	0	0		r_2154	YJL196C		r_2154	YJL196C
											r_1269	0	0		r_2155	YJL196C		r_2155	YJL196C
											r_1270	0	0		r_2156	YCR034W		r_2156	YCR034W
											r_1271	0	0		r_2157	YCR034W OR YLR372W		r_2157	YCR034W	YLR372W
											r_1272	0	0		r_2158	YCR034W OR YLR372W		r_2158	YCR034W	YLR372W
											r_1273	-7.03693	-7.03688		r_2159	YCR034W OR YLR372W		r_2159	YCR034W	YLR372W
											r_1274	0	0		r_2160	YLR372W		r_2160	YLR372W
											r_1275	0	0		r_2161	YBR159W		r_2161	YBR159W
											r_1276	0	0		r_2162	YBR159W		r_2162	YBR159W
											r_1277	-215.263	212.867		r_2163	YBR159W		r_2163	YBR159W
											r_1278	-8.71181e-07	0		r_2164	YBR159W		r_2164	YBR159W
											r_1357	0	0.00022355		r_2165	YBR159W		r_2165	YBR159W
											r_1358	0	0.000199598		r_2166	YBR159W		r_2166	YBR159W
											r_1359	0	0.000180282		r_2167	YBR159W		r_2167	YBR159W
											r_1360	0	0		r_2168	YJL097W		r_2168	YJL097W
											r_1361	0	0		r_2169	YJL097W		r_2169	YJL097W
											r_1362	0	0		r_2170	YJL097W		r_2170	YJL097W
											r_1363	0	0		r_2171	YJL097W		r_2171	YJL097W
											r_1364	0	0		r_2172	YJL097W		r_2172	YJL097W
											r_1365	0	0		r_2173	YJL097W		r_2173	YJL097W
											r_1366	0	0		r_2174	YJL097W		r_2174	YJL097W
											r_1367	0	0		r_2175	YDL015C		r_2175	YDL015C
											r_1368	0	0		r_2176	YDL015C		r_2176	YDL015C
											r_1369	0	0		r_2177	YDL015C		r_2177	YDL015C
											r_1370	0	0		r_2178	YDL015C		r_2178	YDL015C
											r_1371	0	0		r_2179	YDL015C		r_2179	YDL015C
											r_1449	0	0.000232864		r_2180	YDL015C		r_2180	YDL015C
											r_1450	0	0.000223549		r_2181	YDL015C		r_2181	YDL015C
											r_1451	0	0.000232864		r_2182	YGL055W		r_2182	YGL055W
											r_1452	0	0.000223549		r_2183	YGL055W		r_2183	YGL055W
											r_1453	0	0.000232864		r_2194	YOR317W		r_2194	YOR317W
											r_1454	0	0.000223549		r_2195	YOR317W OR YMR246W		r_2195	YOR317W	YMR246W
											r_1455	0	0.000232864		r_2196	YOR317W OR YMR246W		r_2196	YOR317W	YMR246W
											r_1456	0	0.000223549		r_2197	YOR317W OR YMR246W		r_2197	YOR317W	YMR246W
											r_1457	0	0.000232864		r_2198	YOR317W OR YMR246W		r_2198	YOR317W	YMR246W
											r_1458	0	0.000223549		r_2199	YOR317W OR YMR246W		r_2199	YOR317W	YMR246W
											r_1459	0	0		r_2200	YOR317W		r_2200	YOR317W
											r_1460	0	0		r_2201	YOR317W OR YMR246W		r_2201	YOR317W	YMR246W
											r_1461	0	0		r_2202	YOR317W OR YMR246W		r_2202	YOR317W	YMR246W
											r_1462	0	0		r_2203	YOR317W OR YMR246W		r_2203	YOR317W	YMR246W
											r_1463	0	0		r_2204	YOR317W OR YMR246W		r_2204	YOR317W	YMR246W
											r_1464	0	0		r_2205	YOR317W OR YMR246W		r_2205	YOR317W	YMR246W
											r_1465	0	0		r_2206	YER015W		r_2206	YER015W
											r_1466	0	0		r_2207	YER015W		r_2207	YER015W
											r_1467	0	0		r_2208	YER015W		r_2208	YER015W
											r_1468	0	0		r_2209	YIL009W		r_2209	YIL009W
											r_1469	0	0		r_2210	YIL009W		r_2210	YIL009W
											r_1470	0	0		r_2211	YIL009W		r_2211	YIL009W
											r_1471	0	0		r_2212	YIL009W		r_2212	YIL009W
											r_1472	0	0		r_2213	YBR041W		r_2213	YBR041W
											r_1473	0	0		r_2214	YBR041W		r_2214	YBR041W
											r_1474	0	0		r_2215	YBR041W		r_2215	YBR041W
											r_1475	0	0		r_2216	YBR041W		r_2216	YBR041W
											r_1476	0	0		r_2217	YBR041W		r_2217	YBR041W
											r_1477	0	0		r_2218	YBR041W		r_2218	YBR041W
											r_1478	0	0		r_2219	YKL188C AND YPL147W		r_2219	YKL188C	YPL147W
											r_1479	0	0.000186291		r_2220	YKL188C AND YPL147W		r_2220	YKL188C	YPL147W
											r_1480	0	0.000161293		r_2221	YKL188C AND YPL147W		r_2221	YKL188C	YPL147W
											r_1481	0	0.000186291		r_2222	YKL188C AND YPL147W		r_2222	YKL188C	YPL147W
											r_1482	0	0.000161293		r_2223	YKL188C AND YPL147W		r_2223	YKL188C	YPL147W
											r_1483	0	0.000186291		r_2224	YKL188C AND YPL147W		r_2224	YKL188C	YPL147W
											r_1484	0	0.000161293		r_2225	YKL188C AND YPL147W		r_2225	YKL188C	YPL147W
											r_1485	0	0.000186291		r_2226	YKL188C AND YPL147W		r_2226	YKL188C	YPL147W
											r_1486	0	0.000161293		r_2227	YKL188C AND YPL147W		r_2227	YKL188C	YPL147W
											r_1487	0	0.000186291		r_2228	YKL188C AND YPL147W		r_2228	YKL188C	YPL147W
											r_1488	0	0.000161293		r_2232	YJR019C		r_2232	YJR019C
											r_1489	0	0		r_2233	YJR019C		r_2233	YJR019C
											r_1490	0	0		r_2234	YJR019C		r_2234	YJR019C
											r_1491	0	0		r_2235	YJR019C		r_2235	YJR019C
											r_1492	0	0		r_2236	YGL205W		r_2236	YGL205W
											r_1493	0	0		r_2237	YGL205W		r_2237	YGL205W
											r_1494	0	0		r_2238	YGL205W		r_2238	YGL205W
											r_1495	0	0		r_2239	YGL205W		r_2239	YGL205W
											r_1496	0	0		r_2240	YGL205W		r_2240	YGL205W
											r_1497	0	0		r_2241	YGL205W		r_2241	YGL205W
											r_1498	0	0		r_2242	YGL205W		r_2242	YGL205W
											r_1499	0	0		r_2243	YGL205W		r_2243	YGL205W
											r_1500	0	0		r_2244	YGL205W		r_2244	YGL205W
											r_1501	0	0		r_2245	YGL205W		r_2245	YGL205W
											r_1502	0	0		r_2246	YGL205W		r_2246	YGL205W
											r_1503	0	0		r_2247	YGL205W		r_2247	YGL205W
											r_1504	0	0		r_2248	YKR009C		r_2248	YKR009C
											r_1505	0	0		r_2249	YKR009C		r_2249	YKR009C
											r_1506	0	0		r_2250	YKR009C		r_2250	YKR009C
											r_1507	0	0		r_2251	YKR009C		r_2251	YKR009C
											r_1508	0	0		r_2252	YKR009C		r_2252	YKR009C
											r_1509	0	0.00020699		r_2253	YKR009C		r_2253	YKR009C
											r_1510	0	0.000199598		r_2254	YKR009C		r_2254	YKR009C
											r_1511	0	0.00020699		r_2255	YKR009C		r_2255	YKR009C
											r_1512	0	0.000199598		r_2256	YKR009C		r_2256	YKR009C
											r_1513	0	0.00020699		r_2257	YKR009C		r_2257	YKR009C
											r_1514	0	0.000199598		r_2258	YKR009C		r_2258	YKR009C
											r_1515	0	0.00020699		r_2259	YKR009C		r_2259	YKR009C
											r_1516	0	0.000199598		r_2260	YKR009C		r_2260	YKR009C
											r_1517	0	0.00020699		r_2261	YKR009C		r_2261	YKR009C
											r_1518	0	0.000199598		r_2262	YKR009C		r_2262	YKR009C
											r_1519	0	0		r_2263	YKR009C		r_2263	YKR009C
											r_1520	0	0		r_2264	YKR009C		r_2264	YKR009C
											r_1521	0	0		r_2265	YKR009C		r_2265	YKR009C
											r_1522	0	0		r_2266	YKR009C		r_2266	YKR009C
											r_1523	0	0		r_2267	YKR009C		r_2267	YKR009C
											r_1524	0	0		r_2268	YKR009C		r_2268	YKR009C
											r_1525	0	0		r_2269	YKR009C		r_2269	YKR009C
											r_1526	0	0		r_2270	YKR009C		r_2270	YKR009C
											r_1527	0	0		r_2271	YKR009C		r_2271	YKR009C
											r_1528	0	0		r_2272	YKR009C		r_2272	YKR009C
											r_1529	0	0		r_2273	YKR009C		r_2273	YKR009C
											r_1530	0	0		r_2274	YKR009C		r_2274	YKR009C
											r_1531	0	0		r_2275	YKR009C		r_2275	YKR009C
											r_1532	0	0		r_2276	YKR009C		r_2276	YKR009C
											r_1533	0	0		r_2277	YKR009C		r_2277	YKR009C
											r_1534	0	0		r_2278	YKR009C		r_2278	YKR009C
											r_1535	0	0		r_2279	YKR009C		r_2279	YKR009C
											r_1536	0	0		r_2280	YKR009C		r_2280	YKR009C
											r_1537	0	0		r_2281	YKR009C		r_2281	YKR009C
											r_1538	0	0		r_2282	YKR009C		r_2282	YKR009C
											r_1542	0	0		r_2283	YIL160C		r_2283	YIL160C
											r_1543	0.490608	0.490609		r_2284	YIL160C		r_2284	YIL160C
											r_1545	0	0		r_2285	YIL160C		r_2285	YIL160C
											r_1546	0	7.84063e-06		r_2286	YIL160C		r_2286	YIL160C
											r_1547	0	3.92031e-06		r_2287	YIL160C		r_2287	YIL160C
											r_1548	1.89268e-12	2.76728e-06		r_2288	YIL160C		r_2288	YIL160C
											r_1549	0	5.88047e-06		r_2289	YIL160C		r_2289	YIL160C
											r_1550	0	3.92031e-06		r_2290	YIL160C		r_2290	YIL160C
											r_1551	0	0		r_2291	YIL160C		r_2291	YIL160C
											r_1552	0	5.88047e-06		r_2292	YIL160C		r_2292	YIL160C
											r_1553	0	2.61354e-06		r_2293	YIL160C		r_2293	YIL160C
											r_1554	0	0		r_2294	YIL160C		r_2294	YIL160C
											r_1560	0	98.4347		r_2295	YLR284C		r_2295	YLR284C
											r_1562	0	71.5952		r_2296	YLR284C		r_2296	YLR284C
											r_1563	0	0		r_2297	YLR284C		r_2297	YLR284C
											r_1564	0	0		r_2298	YLR284C		r_2298	YLR284C
											r_1565	0	0		r_2299	YLR284C		r_2299	YLR284C
											r_1566	0	0		r_2300	YLR284C		r_2300	YLR284C
											r_1567	-0.114268	0		r_2301	YOR180C		r_2301	YOR180C
											r_1568	-2.76728e-06	0		r_2302	YOR180C		r_2302	YOR180C
											r_1572	0	3.36027e-06		r_2303	YNL202W		r_2303	YNL202W
											r_1573	0	3.36027e-06		r_2304	YNL202W		r_2304	YNL202W
											r_1574	-0.128147	3.89139e-33		r_2305	YLR304C		r_2305	YLR304C
											r_1575	0	4.70438e-06		r_2308	YBL011W OR YKR067W		r_2308	YBL011W	YKR067W
											r_1576	-4.70438e-06	0		r_2309	YBL011W OR YKR067W		r_2309	YBL011W	YKR067W
											r_1577	0	4.70438e-06		r_2310	YKR067W		r_2310	YKR067W
											r_1578	0	4.70438e-06		r_2311	YKR067W		r_2311	YKR067W
											r_1579	0	4.70438e-06		r_2312	YBL011W OR YKR067W		r_2312	YBL011W	YKR067W
											r_1580	0	4.70438e-06		r_2313	YBL011W OR YKR067W		r_2313	YBL011W	YKR067W
											r_1581	0	3.36027e-06		r_2314	YKR067W		r_2314	YKR067W
											r_1582	0	5.88047e-06		r_2315	YKR067W		r_2315	YKR067W
											r_1583	0	5.88047e-06		r_2316	YKR067W		r_2316	YKR067W
											r_1585	0	0.0833147		r_2317	YKR067W		r_2317	YKR067W
											r_1586	0	4.70438e-06		r_2318	YKR067W		r_2318	YKR067W
											r_1587	0	0		r_2319	YKR067W		r_2319	YKR067W
											r_1588	-1000	1000		r_2320	YKR067W		r_2320	YKR067W
											r_1589	0	2.94024e-06		r_2321	YKR067W		r_2321	YKR067W
											r_1590	-2.94024e-06	0		r_2322	YKR067W		r_2322	YKR067W
											r_1591	0	2.94024e-06		r_2323	YKR067W		r_2323	YKR067W
											r_1595	0	0		r_2324	YIL124W		r_2324	YIL124W
											r_1596	-0.0833147	3.674		r_2325	YIL124W		r_2325	YIL124W
											r_1597	-3.92031e-06	0		r_2326	YIL124W		r_2326	YIL124W
											r_1598	0	4.70438e-06		r_2327	YIL124W		r_2327	YIL124W
											r_1599	0	4.70438e-06		r_2328	YIL124W		r_2328	YIL124W
											r_1600	0	4.70438e-06		r_2329	YIL124W		r_2329	YIL124W
											r_1601	0	0		r_2330	YIL124W		r_2330	YIL124W
											r_1603	-3.97407e-17	0		r_2331	YIL124W		r_2331	YIL124W
											r_1604	0	3.61875e-06		r_2332	YOR175C		r_2332	YOR175C
											r_1605	0	3.61875e-06		r_2333	YDL052C OR YOR175C		r_2333	YDL052C	YOR175C
											r_1606	0	3.97407e-17		r_2334	YOR175C		r_2334	YOR175C
											r_1607	0	0		r_2335	YDL052C OR YOR175C		r_2335	YDL052C	YOR175C
											r_1608	0	0		r_2336	YOR175C		r_2336	YOR175C
											r_1609	0	0		r_2337	YDL052C OR YOR175C		r_2337	YDL052C	YOR175C
											r_1610	-2.94597e-45	-2.94597e-45		r_2338	YOR175C		r_2338	YOR175C
											r_1611	0	0		r_2339	YDL052C OR YOR175C		r_2339	YDL052C	YOR175C
											r_1613	0	196.869		r_2340	YDL052C OR YKR089C OR YOR081C		r_2340	YDL052C	YKR089C	YOR081C
											r_1614	0	0.00259659		r_2341	YDL052C OR YKR089C OR YOR081C		r_2341	YDL052C	YKR089C	YOR081C
											r_1615	0	196.869		r_2342	YDL052C OR YKR089C OR YOR081C		r_2342	YDL052C	YKR089C	YOR081C
											r_1616	0	0.00259659		r_2343	YDL052C OR YKR089C OR YOR081C		r_2343	YDL052C	YKR089C	YOR081C
											r_1617	0	196.869		r_2344	YMR165C		r_2344	YMR165C
											r_1618	0	196.869		r_2345	YMR165C		r_2345	YMR165C
											r_1619	0	196.869		r_2346	YMR165C		r_2346	YMR165C
											r_1620	0	112.497		r_2347	YMR165C		r_2347	YMR165C
											r_1621	0	0		r_2348	YMR165C		r_2348	YMR165C
											r_1622	0	0		r_2349	YMR165C		r_2349	YMR165C
											r_1623	0	262.492		r_2350	YMR165C		r_2350	YMR165C
											r_1624	0	0		r_2351	YMR165C		r_2351	YMR165C
											r_1625	0	0		r_2352	YDR284C		r_2352	YDR284C
											r_1627	0	0		r_2353	YDR284C		r_2353	YDR284C
											r_1628	0	0		r_2354	YDR284C		r_2354	YDR284C
											r_1629	0	0		r_2355	YDR284C		r_2355	YDR284C
											r_1630	0	7.84063e-06		r_2356	YDR284C		r_2356	YDR284C
											r_1631	0	1.17609e-05		r_2357	YDR284C		r_2357	YDR284C
											r_1632	-1000	-209.327		r_2358	YDR284C		r_2358	YDR284C
											r_1633	-1.17609e-05	0		r_2359	YDR284C		r_2359	YDR284C
											r_1634	0	1.17609e-05		r_2360	YDR503C		r_2360	YDR503C
											r_1635	0	0		r_2361	YDR503C		r_2361	YDR503C
											r_1637	0	0		r_2362	YDR503C		r_2362	YDR503C
											r_1638	0	3.22221		r_2363	YDR503C		r_2363	YDR503C
											r_1639	0	0		r_2364	YDR503C		r_2364	YDR503C
											r_1640	0	0		r_2365	YDR503C		r_2365	YDR503C
											r_1641	0	3.13625e-06		r_2366	YDR503C		r_2366	YDR503C
											r_1642	-60.5752	0		r_2367	YDR503C		r_2367	YDR503C
											r_1643	0	0		r_2368	YOR245C OR YCR048W OR YNR019W		r_2368	YOR245C	YCR048W	YNR019W
											r_1644	-196.869	0		r_2369	YOR245C OR YCR048W OR YNR019W		r_2369	YOR245C	YCR048W	YNR019W
											r_1645	-196.869	0		r_2370	YOR245C OR YCR048W OR YNR019W		r_2370	YOR245C	YCR048W	YNR019W
											r_1647	-3.44558	1.61957e-29		r_2371	YOR245C OR YCR048W OR YNR019W		r_2371	YOR245C	YCR048W	YNR019W
											r_1648	0	0		r_2372	YOR245C OR YCR048W OR YNR019W		r_2372	YOR245C	YCR048W	YNR019W
											r_1649	0	0		r_2373	YOR245C OR YCR048W OR YNR019W		r_2373	YOR245C	YCR048W	YNR019W
											r_1650	0	1.96016e-06		r_2374	YOR245C OR YCR048W OR YNR019W		r_2374	YOR245C	YCR048W	YNR019W
											r_1651	0	4.27671e-06		r_2375	YOR245C OR YCR048W OR YNR019W		r_2375	YOR245C	YCR048W	YNR019W
											r_1652	-1000	1000		r_2376	YOR245C OR YCR048W OR YNR019W		r_2376	YOR245C	YCR048W	YNR019W
											r_1654	-16.49	-16.49		r_2377	YOR245C OR YCR048W OR YNR019W		r_2377	YOR245C	YCR048W	YNR019W
											r_1656	0	0		r_2378	YOR245C OR YCR048W OR YNR019W		r_2378	YOR245C	YCR048W	YNR019W
											r_1657	0	0		r_2379	YOR245C OR YCR048W OR YNR019W		r_2379	YOR245C	YCR048W	YNR019W
											r_1658	0	0		r_2380	YOR245C OR YCR048W OR YNR019W		r_2380	YOR245C	YCR048W	YNR019W
											r_1659	-3.44558	0.975959		r_2381	YOR245C OR YCR048W OR YNR019W		r_2381	YOR245C	YCR048W	YNR019W
											r_1660	0	196.869		r_2382	YOR245C OR YCR048W OR YNR019W		r_2382	YOR245C	YCR048W	YNR019W
											r_1661	0	196.869		r_2383	YOR245C OR YCR048W OR YNR019W		r_2383	YOR245C	YCR048W	YNR019W
											r_1663	0	2.35219e-05		r_2384	YOR245C OR YCR048W OR YNR019W		r_2384	YOR245C	YCR048W	YNR019W
											r_1664	0	0		r_2385	YOR245C OR YCR048W OR YNR019W		r_2385	YOR245C	YCR048W	YNR019W
											r_1665	-992.799	1000		r_2386	YOR245C OR YCR048W OR YNR019W		r_2386	YOR245C	YCR048W	YNR019W
											r_1667	-992.799	1000		r_2387	YOR245C OR YCR048W OR YNR019W		r_2387	YOR245C	YCR048W	YNR019W
											r_1668	0	2.35219e-05		r_2388	YOR245C OR YCR048W OR YNR019W		r_2388	YOR245C	YCR048W	YNR019W
											r_1669	-1000	992.799		r_2389	YOR245C OR YCR048W OR YNR019W		r_2389	YOR245C	YCR048W	YNR019W
											r_1671	0	0		r_2390	YOR245C OR YCR048W OR YNR019W		r_2390	YOR245C	YCR048W	YNR019W
											r_1672	0	2.35219e-05		r_2391	YOR245C OR YCR048W OR YNR019W		r_2391	YOR245C	YCR048W	YNR019W
											r_1673	0	3.22221		r_2392	YOR245C OR YCR048W OR YNR019W		r_2392	YOR245C	YCR048W	YNR019W
											r_1674	0	3.22221		r_2393	YOR245C OR YCR048W OR YNR019W		r_2393	YOR245C	YCR048W	YNR019W
											r_1675	0	0		r_2394	YOR245C OR YCR048W OR YNR019W		r_2394	YOR245C	YCR048W	YNR019W
											r_1676	-71.5954	-2.5029e-28		r_2395	YOR245C OR YCR048W OR YNR019W		r_2395	YOR245C	YCR048W	YNR019W
											r_1677	-71.5953	0		r_2396	YOR245C OR YCR048W OR YNR019W		r_2396	YOR245C	YCR048W	YNR019W
											r_1678	-71.5952	0		r_2397	YOR245C OR YCR048W OR YNR019W		r_2397	YOR245C	YCR048W	YNR019W
											r_1679	-71.5952	0		r_2398	YOR245C OR YCR048W OR YNR019W		r_2398	YOR245C	YCR048W	YNR019W
											r_1680	-71.5952	0		r_2399	YOR245C OR YCR048W OR YNR019W		r_2399	YOR245C	YCR048W	YNR019W
											r_1681	-71.5952	0		r_2400	YOR245C		r_2400	YOR245C
											r_1682	0	0.00282698		r_2401	YOR245C		r_2401	YOR245C
											r_1683	0	0		r_2402	YOR245C		r_2402	YOR245C
											r_1684	-8.75722e-28	71.5952		r_2403	YOR245C		r_2403	YOR245C
											r_1685	0	0		r_2404	YOR245C		r_2404	YOR245C
											r_1686	-3.92031e-06	0		r_2405	YOR245C		r_2405	YOR245C
											r_1687	0	3.92031e-06		r_2406	YOR245C		r_2406	YOR245C
											r_1688	-1.33146	0		r_2407	YOR245C		r_2407	YOR245C
											r_1689	-1.33146	3.14471		r_2408	YOR245C		r_2408	YOR245C
											r_1690	0	50.8055		r_2409	YOR245C		r_2409	YOR245C
											r_1691	-0.000232864	-0.00018582		r_2410	YOR245C		r_2410	YOR245C
											r_1694	-1000	992.799		r_2411	YOR245C		r_2411	YOR245C
											r_1695	-1.33146	0		r_2412	YOR245C		r_2412	YOR245C
											r_1696	-269.704	-0.519181		r_2413	YOR245C		r_2413	YOR245C
											r_1697	3.49041e-25	2.35219e-05		r_2414	YOR245C		r_2414	YOR245C
											r_1698	-112.497	-0.00018582		r_2415	YOR245C		r_2415	YOR245C
											r_1699	0	0		r_2416	YOR245C		r_2416	YOR245C
											r_1700	1.51908e-20	71.5889		r_2417	YOR245C		r_2417	YOR245C
											r_1701	0.000180282	0.000180282		r_2418	YOR245C		r_2418	YOR245C
											r_1702	0	0		r_2419	YOR245C		r_2419	YOR245C
											r_1703	0	196.869		r_2420	YOR245C		r_2420	YOR245C
											r_1704	-0.00259659	112.496		r_2421	YOR245C		r_2421	YOR245C
											r_1705	0	0		r_2422	YOR245C		r_2422	YOR245C
											r_1706	0	0		r_2423	YOR245C		r_2423	YOR245C
											r_1707	0	0		r_2424	YOR245C		r_2424	YOR245C
											r_1708	0	0.114268		r_2425	YOR245C		r_2425	YOR245C
											r_1709	0	0		r_2426	YOR245C		r_2426	YOR245C
											r_1710	0	0		r_2427	YOR245C		r_2427	YOR245C
											r_1711	0	0		r_2428	YOR245C		r_2428	YOR245C
											r_1712	0	0		r_2429	YOR245C		r_2429	YOR245C
											r_1713	-4.27671e-06	0		r_2430	YOR245C		r_2430	YOR245C
											r_1714	-5.11	-5.11		r_2431	YOR245C		r_2431	YOR245C
											r_1715	0	0		r_2432	YBR029C		r_2432	YBR029C
											r_1716	0	0		r_2433	YBR029C		r_2433	YBR029C
											r_1717	0	0		r_2434	YBR029C		r_2434	YBR029C
											r_1718	0	0		r_2435	YBR029C		r_2435	YBR029C
											r_1719	0	0		r_2436	YBR029C		r_2436	YBR029C
											r_1720	0	0		r_2437	YBR029C		r_2437	YBR029C
											r_1721	0	0		r_2438	YBR029C		r_2438	YBR029C
											r_1722	0	65.6231		r_2439	YBR029C		r_2439	YBR029C
											r_1723	0	0		r_2440	YBR029C		r_2440	YBR029C
											r_1724	0	98.4347		r_2441	YBR029C		r_2441	YBR029C
											r_1725	0	0		r_2442	YBR029C		r_2442	YBR029C
											r_1726	0	0		r_2443	YBR029C		r_2443	YBR029C
											r_1727	0	2.35219e-06		r_2444	YBR029C		r_2444	YBR029C
											r_1728	0	0		r_2445	YBR029C		r_2445	YBR029C
											r_1729	-0.00415298	-0.00155639		r_2446	YER026C		r_2446	YER026C
											r_1730	0	0		r_2447	YER026C		r_2447	YER026C
											r_1731	0	0		r_2448	YER026C		r_2448	YER026C
											r_1732	0	0		r_2449	YER026C		r_2449	YER026C
											r_1733	0	0		r_2450	YER026C		r_2450	YER026C
											r_1734	3.33334e-24	196.87		r_2451	YER026C		r_2451	YER026C
											r_1735	0	0		r_2452	YER026C		r_2452	YER026C
											r_1736	0	60.5752		r_2453	YER026C		r_2453	YER026C
											r_1737	0	0		r_2454	YPR113W		r_2454	YPR113W
											r_1738	0	3.97407e-17		r_2455	YPR113W		r_2455	YPR113W
											r_1739	0	0		r_2456	YPR113W		r_2456	YPR113W
											r_1743	-5.28382e-17	-5.28382e-17		r_2457	YPR113W		r_2457	YPR113W
											r_1744	0	3.97407e-17		r_2458	YPR113W		r_2458	YPR113W
											r_1745	-3.97407e-17	0		r_2459	YPR113W		r_2459	YPR113W
											r_1746	-262.545	8.28366		r_2460	YPR113W		r_2460	YPR113W
											r_1747	-112.497	-5.24913e-21		r_2461	YPR113W		r_2461	YPR113W
											r_1748	-0.34928	-0.349279		r_2462	YBR042C		r_2462	YBR042C
											r_1749	0	2.61354e-06		r_2463	YBR042C		r_2463	YBR042C
											r_1750	-2.61354e-06	0		r_2464	YNL169C		r_2464	YNL169C
											r_1751	-112.497	0		r_2465	YNL169C		r_2465	YNL169C
											r_1752	0	112.497		r_2466	YNL169C		r_2466	YNL169C
											r_1753	0	8.40067e-07		r_2467	YNL169C		r_2467	YNL169C
											r_1754	0.0027721	0.00277294		r_2468	YNL169C		r_2468	YNL169C
											r_1757	0	8.40067e-07		r_2469	YNL169C		r_2469	YNL169C
											r_1758	-999.997	1000		r_2470	YNL169C		r_2470	YNL169C
											r_1759	-112.497	0		r_2471	YNL169C		r_2471	YNL169C
											r_1760	-1000	1000		r_2472	YGR170W		r_2472	YGR170W
											r_1761	2.63	2.63		r_2473	YGR170W		r_2473	YGR170W
											r_1762	2.63	2.63		r_2474	YGR170W		r_2474	YGR170W
											r_1763	-1000	-209.327		r_2475	YGR170W		r_2475	YGR170W
											r_1764	0	0		r_2476	YGR170W		r_2476	YGR170W
											r_1765	0	5.88047e-06		r_2477	YGR170W		r_2477	YGR170W
											r_1766	0	0		r_2478	YGR170W		r_2478	YGR170W
											r_1770	-2.35219e-06	0		r_2479	YGR170W		r_2479	YGR170W
											r_1771	-71.5889	4.09329e-13		r_2480	YGR170W		r_2480	YGR170W
											r_1772	-71.5889	5.16552		r_2481	YGR170W		r_2481	YGR170W
											r_1774	-71.5888	5.1657		r_2482	YGR170W		r_2482	YGR170W
											r_1775	-71.5889	0.645701		r_2483	YGR170W		r_2483	YGR170W
											r_1776	-2.94024e-06	0		r_2484	YGR170W		r_2484	YGR170W
											r_1777	-1.68013e-06	0		r_2485	YGR170W		r_2485	YGR170W
											r_1788	0	8.40067e-07		r_2486	YGR170W		r_2486	YGR170W
											r_1790	0	0		r_2487	YGR170W		r_2487	YGR170W
											r_1791	0	0		r_2488	YGR157W OR YJR073C		r_2488	YGR157W	YJR073C
											r_1792	0	0		r_2489	YGR157W OR YJR073C		r_2489	YGR157W	YJR073C
											r_1793	0	2.35219e-05		r_2490	YGR157W OR YJR073C		r_2490	YGR157W	YJR073C
											r_1794	0	5.19497		r_2491	YGR157W OR YJR073C		r_2491	YGR157W	YJR073C
											r_1795	-2.35219e-05	0		r_2492	YGR157W OR YJR073C		r_2492	YGR157W	YJR073C
											r_1796	-5.88047e-06	0		r_2493	YGR157W OR YJR073C		r_2493	YGR157W	YJR073C
											r_1797	0	0		r_2494	YGR157W OR YJR073C		r_2494	YGR157W	YJR073C
											r_1798	0	5.88047e-06		r_2495	YGR157W OR YJR073C		r_2495	YGR157W	YJR073C
											r_1800	0	0		r_2496	YJR073C		r_2496	YJR073C
											r_1801	1.35853e-28	0.00020699		r_2497	YJR073C		r_2497	YJR073C
											r_1802	0	0		r_2498	YJR073C		r_2498	YJR073C
											r_1803	1.35853e-28	0.00020699		r_2499	YJR073C		r_2499	YJR073C
											r_1805	-143.178	0		r_2500	YJR073C		r_2500	YJR073C
											r_1806	0	0		r_2501	YJR073C		r_2501	YJR073C
											r_1807	0	0		r_2502	YJR073C		r_2502	YJR073C
											r_1808	0.05	0.05		r_2503	YJR073C		r_2503	YJR073C
											r_1809	-262.545	8.28366		r_2504	YJR073C		r_2504	YJR073C
											r_1810	0	1.56813e-05		r_2505	YJR073C		r_2505	YJR073C
											r_1811	0	4.73372		r_2506	YJR073C		r_2506	YJR073C
											r_1812	-3.97407e-17	0		r_2507	YJR073C		r_2507	YJR073C
											r_1813	-3.97407e-17	0		r_2508	YJR073C		r_2508	YJR073C
											r_1814	0	3.97407e-17		r_2509	YJR073C		r_2509	YJR073C
											r_1815	0	1.17609e-05		r_2510	YJR073C		r_2510	YJR073C
											r_1816	0	1.17609e-05		r_2511	YJR073C		r_2511	YJR073C
											r_1817	0	3.44558		r_2512	YOR311C		r_2512	YOR311C
											r_1818	0	9.40875e-06		r_2513	YOR311C		r_2513	YOR311C
											r_1819	0	0		r_2514	YOR311C		r_2514	YOR311C
											r_1820	0	0		r_2515	YOR311C		r_2515	YOR311C
											r_1821	0	196.87		r_2516	YOR311C		r_2516	YOR311C
											r_1822	0	0		r_2517	YOR311C		r_2517	YOR311C
											r_1823	0	0		r_2518	YOR311C		r_2518	YOR311C
											r_1824	-1000	1000		r_2519	YOR311C		r_2519	YOR311C
											r_1825	-197.213	-0.34238		r_2520	YHR123W		r_2520	YHR123W
											r_1826	-393.739	0		r_2521	YHR123W		r_2521	YHR123W
											r_1827	-112.497	27.4157		r_2522	YHR123W		r_2522	YHR123W
											r_1829	-1000	1000		r_2523	YHR123W		r_2523	YHR123W
											r_1830	-71.5889	0.975959		r_2524	YHR123W		r_2524	YHR123W
											r_1831	-393.739	1000		r_2525	YHR123W		r_2525	YHR123W
											r_1832	-182.649	15.1973		r_2526	YHR123W		r_2526	YHR123W
											r_1833	0	112.497		r_2527	YHR123W		r_2527	YHR123W
											r_1834	0	0		r_2528	YHR123W OR YNL130C		r_2528	YHR123W	YNL130C
											r_1835	-1.47012e-06	0		r_2529	YHR123W OR YNL130C		r_2529	YHR123W	YNL130C
											r_1836	-1.47012e-06	0		r_2530	YHR123W OR YNL130C		r_2530	YHR123W	YNL130C
											r_1837	0	0		r_2531	YHR123W OR YNL130C		r_2531	YHR123W	YNL130C
											r_1838	0.123733	0.123738		r_2532	YHR123W OR YNL130C		r_2532	YHR123W	YNL130C
											r_1839	0	0		r_2533	YHR123W OR YNL130C		r_2533	YHR123W	YNL130C
											r_1840	-0.017774	0		r_2534	YHR123W OR YNL130C		r_2534	YHR123W	YNL130C
											r_1841	0	7.84063e-06		r_2535	YHR123W OR YNL130C		r_2535	YHR123W	YNL130C
											r_1842	-7.84063e-06	0		r_2536	YCL004W		r_2536	YCL004W
											r_1843	0	2.47599e-06		r_2537	YCL004W		r_2537	YCL004W
											r_1844	0	2.47599e-06		r_2538	YCL004W		r_2538	YCL004W
											r_1845	0	2.47599e-06		r_2539	YCL004W		r_2539	YCL004W
											r_1846	0	0		r_2540	YCL004W		r_2540	YCL004W
											r_1847	0	0		r_2541	YCL004W		r_2541	YCL004W
											r_1848	0	0		r_2542	YHR100C		r_2542	YHR100C
											r_1849	-98.4347	0		r_2543	YHR100C		r_2543	YHR100C
											r_1850	0	196.869		r_2544	YHR100C		r_2544	YHR100C
											r_1851	0	71.5952		r_2545	YHR100C		r_2545	YHR100C
											r_1852	0	71.5952		r_2546	YHR100C		r_2546	YHR100C
											r_1853	0	71.5952		r_2547	YHR100C		r_2547	YHR100C
											r_1854	0	71.5952		r_2548	YDL142C		r_2548	YDL142C
											r_1855	0	71.5952		r_2549	YDL142C		r_2549	YDL142C
											r_1856	0	71.5952		r_2550	YDL142C		r_2550	YDL142C
											r_1857	0	71.5952		r_2551	YDL142C		r_2551	YDL142C
											r_1858	0	71.5952		r_2552	YDL142C		r_2552	YDL142C
											r_1859	0	71.5952		r_2553	YDL142C		r_2553	YDL142C
											r_1860	0	71.5952		r_2554	YDL142C		r_2554	YDL142C
											r_1861	0	0		r_2555	YDL142C		r_2555	YDL142C
											r_1862	0	3.36027e-06		r_2556	YDL142C		r_2556	YDL142C
											r_1863	0	4.70438e-06		r_2557	YDL142C		r_2557	YDL142C
											r_1864	-4.70438e-06	0		r_2558	YDL142C		r_2558	YDL142C
											r_1865	0	4.70438e-06		r_2559	YDL142C		r_2559	YDL142C
											r_1866	0	5.88047e-06		r_2560	YDL142C		r_2560	YDL142C
											r_1867	0	3.92031e-06		r_2561	YDL142C		r_2561	YDL142C
											r_1868	0	5.88047e-06		r_2562	YDL142C		r_2562	YDL142C
											r_1869	-5.88047e-06	0		r_2563	YDL142C		r_2563	YDL142C
											r_1870	0	5.88047e-06		r_2564	YDL142C		r_2564	YDL142C
											r_1871	0	1000		r_2565	YDL142C		r_2565	YDL142C
											r_1872	0	0		r_2566	YDL142C		r_2566	YDL142C
											r_1873	0	9.40875e-06		r_2567	YDL142C		r_2567	YDL142C
											r_1874	0	196.88		r_2568	YDL142C		r_2568	YDL142C
											r_1875	0	0		r_2569	YDL142C		r_2569	YDL142C
											r_1876	0	0		r_2570	YDL142C		r_2570	YDL142C
											r_1877	0	0		r_2571	YDL142C		r_2571	YDL142C
											r_1878	0	0		r_2572	YDL142C		r_2572	YDL142C
											r_1879	0	5.88047e-06		r_2573	YDL142C		r_2573	YDL142C
											r_1880	0	7.84063e-06		r_2574	YDL142C		r_2574	YDL142C
											r_1881	0	6.72054e-06		r_2575	YDL142C		r_2575	YDL142C
											r_1882	0	3.62498		r_2576	YDL142C		r_2576	YDL142C
											r_1883	0	9.40875e-06		r_2577	YDL142C		r_2577	YDL142C
											r_1884	0	0		r_2578	YDL142C		r_2578	YDL142C
											r_1885	2.94597e-45	2.94597e-45		r_2579	YDL142C		r_2579	YDL142C
											r_1886	0	0		r_2580	YDL142C		r_2580	YDL142C
											r_1887	0.0712048	8.35487		r_2581	YDL142C		r_2581	YDL142C
											r_1889	0	5.22708e-06		r_2582	YDL142C		r_2582	YDL142C
											r_1890	0	0		r_2583	YDL142C		r_2583	YDL142C
											r_1891	0	5.88047e-06		r_2584	YGR110W		r_2584	YGR110W
											r_1892	0	0		r_2585	YGR110W		r_2585	YGR110W
											r_1893	0	5.22708e-06		r_2586	YGR110W		r_2586	YGR110W
											r_1895	-6.72054e-06	0		r_2587	YGR110W		r_2587	YGR110W
											r_1896	0	6.72054e-06		r_2588	YGR110W		r_2588	YGR110W
											r_1897	0	4.27671e-06		r_2589	YGR110W		r_2589	YGR110W
											r_1898	0	3.75731		r_2590	YGR110W		r_2590	YGR110W
											r_1899	0	4.27671e-06		r_2591	YGR110W		r_2591	YGR110W
											r_1900	0	4.70438e-06		r_2592	YGR110W		r_2592	YGR110W
											r_1901	-1000	1000		r_2593	YGR110W		r_2593	YGR110W
											r_1902	0	5.22708e-06		r_2594	YGR110W		r_2594	YGR110W
											r_1903	0	2.76728e-06		r_2595	YGR110W		r_2595	YGR110W
											r_1904	0	5.22708e-06		r_2596	YGR110W		r_2596	YGR110W
											r_1905	0	8.28366		r_2597	YGR110W		r_2597	YGR110W
											r_1906	0	9.40875e-06		r_2598	YGR110W		r_2598	YGR110W
											r_1907	0.00018582	0.000232864		r_2599	YGR110W		r_2599	YGR110W
											r_1908	0	0		r_2600	YGR110W		r_2600	YGR110W
											r_1909	0	0		r_2601	YGR110W		r_2601	YGR110W
											r_1910	0	0		r_2602	YGR110W		r_2602	YGR110W
											r_1911	0	6.72054e-06		r_2603	YGR110W		r_2603	YGR110W
											r_1912	0	2.35219e-06		r_2604	YGR110W		r_2604	YGR110W
											r_1913	0	2.76728e-06		r_2605	YGR110W		r_2605	YGR110W
											r_1914	0	5.22708e-06		r_2606	YGR110W		r_2606	YGR110W
											r_1915	0	7.84063e-07		r_2607	YGR110W		r_2607	YGR110W
											r_1916	0	1.96016e-06		r_2608	YGR110W		r_2608	YGR110W
											r_1919	0	0		r_2609	YGR110W		r_2609	YGR110W
											r_1920	0	0		r_2610	YGR110W		r_2610	YGR110W
											r_1921	0	0		r_2611	YGR110W		r_2611	YGR110W
											r_1922	0	0		r_2612	YGR110W		r_2612	YGR110W
											r_1923	0	0		r_2613	YGR110W		r_2613	YGR110W
											r_1924	0	0		r_2614	YGR110W		r_2614	YGR110W
											r_1925	0	0		r_2615	YGR110W		r_2615	YGR110W
											r_1926	0	0		r_2616	YGR110W		r_2616	YGR110W
											r_1927	0	0		r_2617	YGR110W		r_2617	YGR110W
											r_1928	0	0		r_2618	YGR110W		r_2618	YGR110W
											r_1929	0	0		r_2619	YGR110W		r_2619	YGR110W
											r_1930	7.7299e-05	10.3314		r_2620	YPR140W		r_2620	YPR140W
											r_1931	0	0		r_2621	YPR140W		r_2621	YPR140W
											r_1932	-0.34928	-0.349279		r_2622	YPR140W		r_2622	YPR140W
											r_1935	0	0		r_2623	YPR140W		r_2623	YPR140W
											r_1936	0	8.28366		r_2624	YPR140W		r_2624	YPR140W
											r_1937	0	0		r_2625	YPR140W		r_2625	YPR140W
											r_1938	0	0		r_2626	YPR140W		r_2626	YPR140W
											r_1939	0	0		r_2627	YPR140W		r_2627	YPR140W
											r_1940	0	0		r_2628	YPR140W		r_2628	YPR140W
											r_1941	0	0		r_2629	YPR140W		r_2629	YPR140W
											r_1942	0	0		r_2630	YPR140W		r_2630	YPR140W
											r_1943	0	0		r_2631	YPR140W		r_2631	YPR140W
											r_1944	0	0		r_2632	YPR140W		r_2632	YPR140W
											r_1945	0	0		r_2633	YPR140W		r_2633	YPR140W
											r_1946	0	0		r_2634	YPR140W		r_2634	YPR140W
											r_1947	0	0		r_2635	YPR140W		r_2635	YPR140W
											r_1952	0	1.23799e-06		r_2636	YPR140W		r_2636	YPR140W
											r_1963	-0.0066667	-0.00591938		r_2637	YPR140W		r_2637	YPR140W
											r_1964	0.00591938	0.0066667		r_2638	YPR140W		r_2638	YPR140W
											r_1965	-4.81703	-3.6261e-31		r_2639	YPR140W		r_2639	YPR140W
											r_1966	0	0		r_2640	YPR140W		r_2640	YPR140W
											r_1967	0	0		r_2641	YPR140W		r_2641	YPR140W
											r_1968	0	0		r_2642	YPR140W		r_2642	YPR140W
											r_1970	0	0		r_2643	YPR140W		r_2643	YPR140W
											r_1971	0	0		r_2644	YPR140W		r_2644	YPR140W
											r_1972	0	0		r_2645	YPR140W		r_2645	YPR140W
											r_1974	0	196.869		r_2646	YPR140W		r_2646	YPR140W
											r_1975	0	196.869		r_2647	YPR140W		r_2647	YPR140W
											r_1976	0	3.62498		r_2648	YPR140W		r_2648	YPR140W
											r_1977	0.00296146	0.00366092		r_2649	YPR140W		r_2649	YPR140W
											r_1978	0	4.14183		r_2650	YPR140W		r_2650	YPR140W
											r_1979	0.0352978	4.17895		r_2651	YPR140W		r_2651	YPR140W
											r_1980	3.86495e-05	3.46263		r_2652	YPR140W		r_2652	YPR140W
											r_1981	-1.30677e-06	0		r_2653	YPR140W		r_2653	YPR140W
											r_1984	0	2.94024e-06		r_2654	YPR140W		r_2654	YPR140W
											r_1987	0	5.88047e-06		r_2655	YPR140W		r_2655	YPR140W
											r_1988	0	5.88047e-06		r_2656	YPR140W		r_2656	YPR140W
											r_1989	0	5.88047e-06		r_2657	YPR140W		r_2657	YPR140W
											r_1990	0	0		r_2658	YPR140W		r_2658	YPR140W
											r_1991	-3.46263	0		r_2659	YPR140W		r_2659	YPR140W
											r_1992	-4.17895	-0.0352978		r_2660	YPR140W		r_2660	YPR140W
											r_1993	0	1.47012e-06		r_2661	YPR140W		r_2661	YPR140W
											r_1994	0	1.47012e-06		r_2662	YPR140W		r_2662	YPR140W
											r_1995	0.00018582	0.000232864		r_2663	YPR140W		r_2663	YPR140W
											r_1996	-60.5752	0		r_2664	YPR140W		r_2664	YPR140W
											r_1997	0	0		r_2665	YPR140W		r_2665	YPR140W
											r_1998	-3.13625e-06	0		r_2666	YPR140W		r_2666	YPR140W
											r_1999	0	0		r_2667	YPR140W		r_2667	YPR140W
											r_2000	0	2.35219e-06		r_2668	YPR140W		r_2668	YPR140W
											r_2001	0	2.94024e-06		r_2669	YPR140W		r_2669	YPR140W
											r_2002	0	2.94024e-06		r_2670	YPR140W		r_2670	YPR140W
											r_2003	0	2.94024e-06		r_2671	YPR140W		r_2671	YPR140W
											r_2004	0	0		r_2672	YPR140W		r_2672	YPR140W
											r_2005	-0.341974	-0.341801		r_2673	YPR140W		r_2673	YPR140W
											r_2008	0	0		r_2674	YPR140W		r_2674	YPR140W
											r_2020	0	0		r_2675	YPR140W		r_2675	YPR140W
											r_2022	0	0		r_2676	YPR140W		r_2676	YPR140W
											r_2023	0	0		r_2677	YPR140W		r_2677	YPR140W
											r_2024	0	7.84063e-06		r_2678	YPR140W		r_2678	YPR140W
											r_2025	0	0		r_2679	YPR140W		r_2679	YPR140W
											r_2026	0	196.869		r_2680	YPR140W		r_2680	YPR140W
											r_2027	0	196.869		r_2681	YPR140W		r_2681	YPR140W
											r_2028	0	0		r_2682	YPR140W		r_2682	YPR140W
											r_2029	0	0		r_2683	YPR140W		r_2683	YPR140W
											r_2030	0.000428007	0.000428007		r_2684	YPR140W		r_2684	YPR140W
											r_2031	-50.805	112.498		r_2685	YPR140W		r_2685	YPR140W
											r_2032	-194.22	164.399		r_2686	YPR140W		r_2686	YPR140W
											r_2033	0	0		r_2687	YPR140W		r_2687	YPR140W
											r_2034	0	3.75731		r_2688	YPR140W		r_2688	YPR140W
											r_2036	0	0		r_2689	YPR140W		r_2689	YPR140W
											r_2037	0	3.46263		r_2690	YPR140W		r_2690	YPR140W
											r_2038	0	0		r_2691	YPR140W		r_2691	YPR140W
											r_2039	0	0		r_2692	YPR140W		r_2692	YPR140W
											r_2040	0	0		r_2693	YPR140W		r_2693	YPR140W
											r_2041	0	0		r_2694	YPR140W		r_2694	YPR140W
											r_2042	0	0		r_2695	YPR140W		r_2695	YPR140W
											r_2043	0	0		r_2696	YPR140W		r_2696	YPR140W
											r_2044	0	0		r_2697	YPR140W		r_2697	YPR140W
											r_2045	0	2.59748		r_2698	YPR140W		r_2698	YPR140W
											r_2046	0	3.13626e-06		r_2699	YPR140W		r_2699	YPR140W
											r_2049	0	0		r_2700	YPR140W		r_2700	YPR140W
											r_2050	0	0		r_2701	YPR140W		r_2701	YPR140W
											r_2051	0	4.27671e-06		r_2702	YPR140W		r_2702	YPR140W
											r_2052	0	2.94024e-06		r_2703	YPR140W		r_2703	YPR140W
											r_2053	0.00296146	0.00296233		r_2704	YPR140W		r_2704	YPR140W
											r_2054	0.00296146	0.00296233		r_2705	YPR140W		r_2705	YPR140W
											r_2055	0	1.30677e-06		r_2706	YPR140W		r_2706	YPR140W
											r_2056	0	5.88047e-06		r_2707	YPR140W		r_2707	YPR140W
											r_2057	-5.88047e-06	0		r_2708	YPR140W		r_2708	YPR140W
											r_2058	0	0		r_2709	YPR140W		r_2709	YPR140W
											r_2060	-8.31708	-0.0334191		r_2710	YPR140W		r_2710	YPR140W
											r_2061	0	8.28366		r_2711	YPR140W		r_2711	YPR140W
											r_2062	0	0		r_2712	YPR140W		r_2712	YPR140W
											r_2063	0	112.497		r_2713	YPR140W		r_2713	YPR140W
											r_2064	0	71.5889		r_2714	YPR140W		r_2714	YPR140W
											r_2065	0	71.5889		r_2715	YPR140W		r_2715	YPR140W
											r_2066	0	0		r_2716	YPR140W		r_2716	YPR140W
											r_2067	0	0		r_2717	YPR140W		r_2717	YPR140W
											r_2068	0	0		r_2718	YPR140W		r_2718	YPR140W
											r_2069	0	0		r_2719	YPR140W		r_2719	YPR140W
											r_2070	0	0		r_2720	YPR140W		r_2720	YPR140W
											r_2071	0	0		r_2721	YPR140W		r_2721	YPR140W
											r_2072	0	0.0833147		r_2722	YPR140W		r_2722	YPR140W
											r_2073	0	0		r_2723	YPR140W		r_2723	YPR140W
											r_2074	0	196.869		r_2724	YPR140W		r_2724	YPR140W
											r_2075	0	0		r_2725	YPR140W		r_2725	YPR140W
											r_2079	0	1.96016e-06		r_2726	YPR140W		r_2726	YPR140W
											r_2080	0	71.5889		r_2727	YPR140W		r_2727	YPR140W
											r_2082	0	0		r_2728	YPR140W		r_2728	YPR140W
											r_2083	0	2.47599e-06		r_2729	YPR140W		r_2729	YPR140W
											r_2084	0	2.47599e-06		r_2730	YPR140W		r_2730	YPR140W
											r_2085	-2.47599e-06	0		r_2731	YPR140W		r_2731	YPR140W
											r_2086	0	0		r_2732	YPR140W		r_2732	YPR140W
											r_2087	0	0		r_2733	YPR140W		r_2733	YPR140W
											r_2089	0	0		r_2734	YPR140W		r_2734	YPR140W
											r_2090	0	0		r_2735	YPR140W		r_2735	YPR140W
											r_2091	7.03688	7.03693		r_2736	YPR140W		r_2736	YPR140W
											r_2092	0	0		r_2737	YPR140W		r_2737	YPR140W
											r_2093	-0.242543	-0.114395		r_2738	YPR140W		r_2738	YPR140W
											r_2094	-0.00366092	196.867		r_2739	YPR140W		r_2739	YPR140W
											r_2095	0	0		r_2740	YPR140W		r_2740	YPR140W
											r_2096	-332.324	-57.9867		r_2741	YPR140W		r_2741	YPR140W
											r_2097	-992.799	1000		r_2742	YPR140W		r_2742	YPR140W
											r_2098	-2.81944	112.497		r_2743	YPR140W		r_2743	YPR140W
											r_2099	0	112.497		r_2744	YPR140W		r_2744	YPR140W
											r_2100	-212.867	215.263		r_2745	YPR140W		r_2745	YPR140W
											r_2101	-7.84063e-06	0		r_2746	YPR140W		r_2746	YPR140W
											r_2102	0	0		r_2747	YPR140W		r_2747	YPR140W
											r_2103	0	0		r_2748	YPR140W		r_2748	YPR140W
											r_2104	0	0		r_2749	YPR140W		r_2749	YPR140W
											r_2105	0	0		r_2750	YPR140W		r_2750	YPR140W
											r_2106	0	8.71181e-07		r_2751	YPR140W		r_2751	YPR140W
											r_2107	-8.71181e-07	112.497		r_2752	YPR140W		r_2752	YPR140W
											r_2108	0.43233	0.432331		r_2753	YPR140W		r_2753	YPR140W
											r_2110	0	0		r_2754	YPR140W		r_2754	YPR140W
											r_2111	0.43233	0.432331		r_2755	YPR140W		r_2755	YPR140W
											r_2112	0	0		r_2756	YPR140W		r_2756	YPR140W
											r_2113	0	0		r_2757	YPR140W		r_2757	YPR140W
											r_2114	-3.62662e-16	-3.62662e-16		r_2758	YPR140W		r_2758	YPR140W
											r_2115	0	793.303		r_2759	YPR140W		r_2759	YPR140W
											r_2116	0	7.80216		r_2760	YPR140W		r_2760	YPR140W
											r_2117	-1000	999.942		r_2761	YPR140W		r_2761	YPR140W
											r_2118	0	2.47599e-06		r_2762	YPR140W		r_2762	YPR140W
											r_2119	-999.956	1000		r_2763	YPR140W		r_2763	YPR140W
											r_2125	-1000	1000		r_2764	YPR140W		r_2764	YPR140W
											r_2126	0	196.869		r_2765	YPR140W		r_2765	YPR140W
											r_2127	0	0.0478183		r_2766	YPR140W		r_2766	YPR140W
											r_2129	0	0		r_2767	YPR140W		r_2767	YPR140W
											r_2131	0	3.39538		r_2768	YPR140W		r_2768	YPR140W
											r_2132	0	1000		r_2769	YPR140W		r_2769	YPR140W
											r_2133	0.43233	0.432331		r_2770	YPR140W		r_2770	YPR140W
											r_2134	0	8.11099e-07		r_2771	YPR140W		r_2771	YPR140W
											r_2136	-8.11099e-07	0		r_2772	YPR140W		r_2772	YPR140W
											r_2137	0	8.40067e-07		r_2773	YPR140W		r_2773	YPR140W
											r_2139	-8.40067e-07	0		r_2774	YPR140W		r_2774	YPR140W
											r_2140	0	0.6804		r_2775	YPR140W		r_2775	YPR140W
											r_2141	0	0.601914		r_2776	YPR140W		r_2776	YPR140W
											r_2142	0	0		r_2777	YPR140W		r_2777	YPR140W
											r_2143	0	0		r_2778	YPR140W		r_2778	YPR140W
											r_2144	0	0		r_2779	YPR140W		r_2779	YPR140W
											r_2145	0	0		r_2780	YPR140W		r_2780	YPR140W
											r_2146	0	0		r_2781	YPR140W		r_2781	YPR140W
											r_2147	0	0		r_2782	YPR140W		r_2782	YPR140W
											r_2148	0	0		r_2783	YPR140W		r_2783	YPR140W
											r_2149	0	0		r_2784	YPR140W		r_2784	YPR140W
											r_2150	0	0		r_2785	YPR140W		r_2785	YPR140W
											r_2151	0	0		r_2786	YPR140W		r_2786	YPR140W
											r_2152	0	0		r_2787	YPR140W		r_2787	YPR140W
											r_2153	0	0		r_2788	YPR140W		r_2788	YPR140W
											r_2154	0	5.16561		r_2789	YPR140W		r_2789	YPR140W
											r_2155	0	5.16561		r_2790	YPR140W		r_2790	YPR140W
											r_2156	0	5.1658		r_2791	YPR140W		r_2791	YPR140W
											r_2157	0.00018582	5.1658		r_2792	YPR140W		r_2792	YPR140W
											r_2158	0.00018582	2.58299		r_2793	YPR140W		r_2793	YPR140W
											r_2159	0.00018582	1.72206		r_2794	YPR140W		r_2794	YPR140W
											r_2160	0	1.29154		r_2795	YPR140W		r_2795	YPR140W
											r_2161	0	5.16561		r_2796	YPR140W		r_2796	YPR140W
											r_2162	0	5.16561		r_2797	YPR140W		r_2797	YPR140W
											r_2163	4.42793e-28	5.1658		r_2798	YPR140W		r_2798	YPR140W
											r_2164	0.00018582	5.1658		r_2799	YPR140W		r_2799	YPR140W
											r_2165	0.00018582	2.58299		r_2800	YPR140W		r_2800	YPR140W
											r_2166	0.00018582	1.72206		r_2801	YPR140W		r_2801	YPR140W
											r_2167	-3.52984e-29	1.29154		r_2802	YPR140W		r_2802	YPR140W
											r_2168	0	5.16561		r_2803	YPR140W		r_2803	YPR140W
											r_2169	0	5.16561		r_2804	YPR140W		r_2804	YPR140W
											r_2170	4.42793e-28	5.1658		r_2805	YPR140W		r_2805	YPR140W
											r_2171	0.00018582	5.1658		r_2806	YPR140W		r_2806	YPR140W
											r_2172	0.00018582	2.58299		r_2807	YPR140W		r_2807	YPR140W
											r_2173	0.00018582	1.72206		r_2808	YPR140W		r_2808	YPR140W
											r_2174	-2.38152e-29	1.29154		r_2809	YPR140W		r_2809	YPR140W
											r_2175	0	5.16561		r_2810	YPR140W		r_2810	YPR140W
											r_2176	0	5.16561		r_2811	YPR140W		r_2811	YPR140W
											r_2177	4.42793e-28	5.1658		r_2820	YJL100W OR YLR305C		r_2820	YJL100W	YLR305C
											r_2178	0.00018582	5.1658		r_2821	YJL100W OR YLR305C		r_2821	YJL100W	YLR305C
											r_2179	0.00018582	2.58299		r_2822	YJL100W OR YLR305C		r_2822	YJL100W	YLR305C
											r_2180	0.00018582	1.72206		r_2823	YJL100W OR YLR305C		r_2823	YJL100W	YLR305C
											r_2181	0	1.29154		r_2824	YJL100W OR YLR305C		r_2824	YJL100W	YLR305C
											r_2182	0.00307637	0.651736		r_2825	YJL100W OR YLR305C		r_2825	YJL100W	YLR305C
											r_2183	-3.00881e-13	1.33146		r_2826	YJL100W OR YLR305C		r_2826	YJL100W	YLR305C
											r_2184	-2.94024e-06	0		r_2827	YJL100W OR YLR305C		r_2827	YJL100W	YLR305C
											r_2185	-2.35219e-06	0		r_2828	YJL100W		r_2828	YJL100W
											r_2186	-1.96016e-06	0		r_2829	YJL100W		r_2829	YJL100W
											r_2187	0	5.88047e-06		r_2830	YJL100W		r_2830	YJL100W
											r_2188	0	3.92031e-06		r_2831	YJL100W		r_2831	YJL100W
											r_2189	0	1.30677e-06		r_2832	YJL100W		r_2832	YJL100W
											r_2190	-5.88047e-06	0		r_2833	YJL100W		r_2833	YJL100W
											r_2191	-3.92031e-06	0		r_2834	YJL100W		r_2834	YJL100W
											r_2192	-1.30677e-06	0		r_2835	YJL100W		r_2835	YJL100W
											r_2193	0	1.68013e-06		r_2836	YNL267W AND YDR373W		r_2836	YNL267W	YDR373W
											r_2194	-1000	1000		r_2837	YNL267W AND YDR373W		r_2837	YNL267W	YDR373W
											r_2195	-1000	1000		r_2838	YNL267W AND YDR373W		r_2838	YNL267W	YDR373W
											r_2196	-1000	1000		r_2839	YNL267W AND YDR373W		r_2839	YNL267W	YDR373W
											r_2197	-1000	1000		r_2840	YNL267W AND YDR373W		r_2840	YNL267W	YDR373W
											r_2198	-1000	1000		r_2841	YNL267W AND YDR373W		r_2841	YNL267W	YDR373W
											r_2199	-1000	1000		r_2842	YNL267W AND YDR373W		r_2842	YNL267W	YDR373W
											r_2200	-1000	1000		r_2843	YNL267W AND YDR373W		r_2843	YNL267W	YDR373W
											r_2201	-1000	1000		r_2844	YNL267W		r_2844	YNL267W
											r_2202	-1000	1000		r_2845	YNL267W		r_2845	YNL267W
											r_2203	-1000	1000		r_2846	YNL267W		r_2846	YNL267W
											r_2204	-1000	1000		r_2847	YNL267W		r_2847	YNL267W
											r_2205	-1000	1000		r_2848	YNL267W		r_2848	YNL267W
											r_2206	-71.5889	112.497		r_2849	YNL267W		r_2849	YNL267W
											r_2207	-71.5889	112.497		r_2850	YNL267W		r_2850	YNL267W
											r_2208	-71.5889	112.497		r_2851	YNL267W		r_2851	YNL267W
											r_2209	0	0		r_2852	YLR240W AND YBR097W		r_2852	YLR240W	YBR097W
											r_2210	0	0		r_2853	YLR240W AND YBR097W		r_2853	YLR240W	YBR097W
											r_2211	-1000	1000		r_2854	YLR240W AND YBR097W		r_2854	YLR240W	YBR097W
											r_2212	-1000	1000		r_2855	YLR240W AND YBR097W		r_2855	YLR240W	YBR097W
											r_2213	0	0		r_2856	YLR240W AND YBR097W		r_2856	YLR240W	YBR097W
											r_2214	-1000	1000		r_2857	YLR240W AND YBR097W		r_2857	YLR240W	YBR097W
											r_2215	-1000	1000		r_2858	YLR240W AND YBR097W		r_2858	YLR240W	YBR097W
											r_2216	0	0		r_2859	YLR240W AND YBR097W		r_2859	YLR240W	YBR097W
											r_2217	-1000	1000		r_2860	YDR208W		r_2860	YDR208W
											r_2218	-1000	1000		r_2861	YDR208W		r_2861	YDR208W
											r_2219	0	71.5889		r_2862	YDR208W		r_2862	YDR208W
											r_2220	0	71.5889		r_2863	YDR208W		r_2863	YDR208W
											r_2221	0	71.5889		r_2864	YDR208W		r_2864	YDR208W
											r_2222	0	71.5889		r_2865	YDR208W		r_2865	YDR208W
											r_2223	0	71.5889		r_2866	YDR208W		r_2866	YDR208W
											r_2224	0	71.5889		r_2867	YDR208W		r_2867	YDR208W
											r_2225	0	5.16561		r_2868	YDR208W		r_2868	YDR208W
											r_2226	0	2.58281		r_2869	YDR208W		r_2869	YDR208W
											r_2227	0	1.72187		r_2870	YDR208W		r_2870	YDR208W
											r_2228	0	1.2914		r_2871	YDR208W		r_2871	YDR208W
											r_2229	-5.88047e-06	0		r_2872	YDR208W		r_2872	YDR208W
											r_2230	-3.92031e-06	0		r_2873	YDR208W		r_2873	YDR208W
											r_2231	-71.5889	1.33146		r_2874	YDR208W		r_2874	YDR208W
											r_2232	0	5.88047e-06		r_2875	YDR208W		r_2875	YDR208W
											r_2233	0	3.92031e-06		r_2876	YFR019W		r_2876	YFR019W
											r_2234	0	112.497		r_2877	YFR019W		r_2877	YFR019W
											r_2235	0	112.497		r_2878	YFR019W		r_2878	YFR019W
											r_2236	0	0.673775		r_2879	YFR019W		r_2879	YFR019W
											r_2237	0	0.673775		r_2880	YFR019W		r_2880	YFR019W
											r_2238	0	0.673775		r_2881	YFR019W		r_2881	YFR019W
											r_2239	0	5.16561		r_2882	YFR019W		r_2882	YFR019W
											r_2240	0	2.58281		r_2883	YFR019W		r_2883	YFR019W
											r_2241	0	1.72187		r_2884	YNR008W		r_2884	YNR008W
											r_2242	-1.71795e-28	0.645701		r_2885	YNR008W		r_2885	YNR008W
											r_2243	-2.49895e-28	0.645701		r_2886	YNR008W		r_2886	YNR008W
											r_2244	-2.91544e-28	0.645701		r_2887	YNR008W		r_2887	YNR008W
											r_2245	0	1.33146		r_2888	YNR008W		r_2888	YNR008W
											r_2246	0	1.33146		r_2889	YNR008W		r_2889	YNR008W
											r_2247	0	1.33146		r_2890	YNR008W		r_2890	YNR008W
											r_2248	0	0.673775		r_2891	YNR008W		r_2891	YNR008W
											r_2249	8.96385e-29	0.673775		r_2892	YNR008W		r_2892	YNR008W
											r_2250	0	5.16561		r_2893	YNR008W		r_2893	YNR008W
											r_2251	-3.96534e-26	5.1657		r_2894	YNR008W		r_2894	YNR008W
											r_2252	0	5.16561		r_2895	YNR008W		r_2895	YNR008W
											r_2253	0	1.2914		r_2896	YNR008W		r_2896	YNR008W
											r_2254	0	0.673775		r_2897	YNR008W		r_2897	YNR008W
											r_2255	0	0.673775		r_2898	YNR008W		r_2898	YNR008W
											r_2256	0	0.673775		r_2899	YNR008W		r_2899	YNR008W
											r_2257	0	5.16561		r_2900	YNR008W		r_2900	YNR008W
											r_2258	0	2.58281		r_2901	YNR008W		r_2901	YNR008W
											r_2259	0	1.72187		r_2902	YNR008W		r_2902	YNR008W
											r_2260	-1.7498e-28	0.645701		r_2903	YNR008W		r_2903	YNR008W
											r_2261	-2.56406e-28	0.645701		r_2904	YNR008W		r_2904	YNR008W
											r_2262	-6.24737e-29	0.645701		r_2905	YNR008W		r_2905	YNR008W
											r_2263	0	1.33146		r_2906	YNR008W		r_2906	YNR008W
											r_2264	0	1.33146		r_2907	YNR008W		r_2907	YNR008W
											r_2265	0	0.573957		r_2908	YNR008W		r_2908	YNR008W
											r_2266	0	0.673775		r_2909	YNR008W		r_2909	YNR008W
											r_2267	8.96385e-29	0.673775		r_2910	YNR008W		r_2910	YNR008W
											r_2268	0	5.1657		r_2911	YNR008W		r_2911	YNR008W
											r_2269	0	5.16561		r_2912	YNR008W		r_2912	YNR008W
											r_2270	0	1.2914		r_2913	YNR008W		r_2913	YNR008W
											r_2271	0	0.673775		r_2914	YNR008W		r_2914	YNR008W
											r_2272	0	0.673775		r_2915	YNR008W		r_2915	YNR008W
											r_2273	0	0.673775		r_2916	YNR008W		r_2916	YNR008W
											r_2274	0	5.16561		r_2917	YNR008W		r_2917	YNR008W
											r_2275	0	2.58281		r_2918	YNR008W		r_2918	YNR008W
											r_2276	0	1.72187		r_2919	YNR008W		r_2919	YNR008W
											r_2277	-1.79277e-28	0.645701		r_2920	YNR008W		r_2920	YNR008W
											r_2278	-2.46506e-28	0.645701		r_2921	YNR008W		r_2921	YNR008W
											r_2279	-6.24737e-29	0.645701		r_2922	YNR008W		r_2922	YNR008W
											r_2280	0	1.33146		r_2923	YNR008W		r_2923	YNR008W
											r_2281	0	1.33146		r_2924	YNR008W		r_2924	YNR008W
											r_2282	0	0.573957		r_2925	YNR008W		r_2925	YNR008W
											r_2283	0	0.673775		r_2926	YNR008W		r_2926	YNR008W
											r_2284	0	0.673775		r_2927	YNR008W		r_2927	YNR008W
											r_2285	0	0.673775		r_2928	YNR008W		r_2928	YNR008W
											r_2286	0	5.16561		r_2929	YNR008W		r_2929	YNR008W
											r_2287	0	2.58281		r_2930	YNR008W		r_2930	YNR008W
											r_2288	0	1.72187		r_2931	YNR008W		r_2931	YNR008W
											r_2289	0	0.645701		r_2932	YNR008W		r_2932	YNR008W
											r_2290	-2.46506e-28	0.645701		r_2933	YNR008W		r_2933	YNR008W
											r_2291	-4.48192e-29	0.645701		r_2934	YNR008W		r_2934	YNR008W
											r_2292	0	1.33146		r_2935	YNR008W		r_2935	YNR008W
											r_2293	0	1.33146		r_2936	YNR008W		r_2936	YNR008W
											r_2294	0	0.573957		r_2937	YNR008W		r_2937	YNR008W
											r_2295	0	0.645701		r_2938	YNR008W		r_2938	YNR008W
											r_2296	0	0.619873		r_2939	YNR008W		r_2939	YNR008W
											r_2297	0	0.619873		r_2940	YNR008W		r_2940	YNR008W
											r_2298	0	0.573957		r_2941	YNR008W		r_2941	YNR008W
											r_2299	0	1.33146		r_2942	YNR008W		r_2942	YNR008W
											r_2300	0	1.33146		r_2943	YNR008W		r_2943	YNR008W
											r_2301	0	0.619873		r_2944	YNR008W		r_2944	YNR008W
											r_2302	0	1.33146		r_2945	YNR008W		r_2945	YNR008W
											r_2303	0	0.619873		r_2946	YNR008W		r_2946	YNR008W
											r_2304	0	1.33146		r_2947	YNR008W		r_2947	YNR008W
											r_2305	0	1000		r_2948	YNR008W		r_2948	YNR008W
											r_2308	0	46.3338		r_2949	YNR008W		r_2949	YNR008W
											r_2309	0	46.3332		r_2950	YNR008W		r_2950	YNR008W
											r_2310	0	46.3311		r_2951	YNR008W		r_2951	YNR008W
											r_2311	0	46.3311		r_2952	YNR008W		r_2952	YNR008W
											r_2312	0	43.7597		r_2953	YNR008W		r_2953	YNR008W
											r_2313	0	43.7591		r_2954	YNR008W		r_2954	YNR008W
											r_2314	0	43.7571		r_2955	YNR008W		r_2955	YNR008W
											r_2315	0	43.7571		r_2956	YNR008W		r_2956	YNR008W
											r_2316	0	46.3324		r_2957	YNR008W		r_2957	YNR008W
											r_2317	0	46.3317		r_2958	YNR008W		r_2958	YNR008W
											r_2318	0	46.331		r_2959	YNR008W		r_2959	YNR008W
											r_2319	0	46.331		r_2960	YNR008W		r_2960	YNR008W
											r_2320	0	43.7583		r_2961	YNR008W		r_2961	YNR008W
											r_2321	0	43.7577		r_2962	YNR008W		r_2962	YNR008W
											r_2322	0	43.7571		r_2963	YNR008W		r_2963	YNR008W
											r_2323	0	43.7571		r_2964	YNR008W		r_2964	YNR008W
											r_2324	0	43.7597		r_2965	YNR008W		r_2965	YNR008W
											r_2325	-3.39427e-29	43.7591		r_2966	YNR008W		r_2966	YNR008W
											r_2326	0	43.7571		r_2967	YNR008W		r_2967	YNR008W
											r_2327	0	43.7571		r_2968	YNR008W		r_2968	YNR008W
											r_2328	0	43.7583		r_2969	YNR008W		r_2969	YNR008W
											r_2329	0	43.7577		r_2970	YNR008W		r_2970	YNR008W
											r_2330	0	43.7571		r_2971	YNR008W		r_2971	YNR008W
											r_2331	0	43.7571		r_2972	YNR008W		r_2972	YNR008W
											r_2332	0	46.3338		r_2973	YNR008W		r_2973	YNR008W
											r_2333	0	46.3324		r_2974	YNR008W		r_2974	YNR008W
											r_2334	0	46.3332		r_2975	YNR008W		r_2975	YNR008W
											r_2335	0	46.3317		r_2976	YNR008W		r_2976	YNR008W
											r_2336	0	46.3311		r_2977	YNR008W		r_2977	YNR008W
											r_2337	0	46.331		r_2978	YNR008W		r_2978	YNR008W
											r_2338	0	46.3311		r_2979	YNR008W		r_2979	YNR008W
											r_2339	0	46.331		r_2980	YNR008W		r_2980	YNR008W
											r_2340	0	46.3324		r_2981	YNR008W		r_2981	YNR008W
											r_2341	0	46.3317		r_2982	YNR008W		r_2982	YNR008W
											r_2342	1.24493e-28	46.331		r_2983	YNR008W		r_2983	YNR008W
											r_2343	0	46.331		r_2984	YNR008W		r_2984	YNR008W
											r_2344	0	196.87		r_2985	YNR008W		r_2985	YNR008W
											r_2345	0	196.87		r_2986	YNR008W		r_2986	YNR008W
											r_2346	0	196.87		r_2987	YNR008W		r_2987	YNR008W
											r_2347	0	196.87		r_2988	YNR008W		r_2988	YNR008W
											r_2348	0	196.87		r_2989	YNR008W		r_2989	YNR008W
											r_2349	0	196.87		r_2990	YNR008W		r_2990	YNR008W
											r_2350	0	196.87		r_2991	YNR008W		r_2991	YNR008W
											r_2351	0	196.87		r_2992	YNR008W		r_2992	YNR008W
											r_2352	0	0		r_2993	YNR008W		r_2993	YNR008W
											r_2353	0	0		r_2994	YNR008W		r_2994	YNR008W
											r_2354	0	0		r_2995	YNR008W		r_2995	YNR008W
											r_2355	0	0		r_2996	YNR008W		r_2996	YNR008W
											r_2356	0	0		r_2997	YNR008W		r_2997	YNR008W
											r_2357	0	0		r_2998	YNR008W		r_2998	YNR008W
											r_2358	0	0		r_2999	YNR008W		r_2999	YNR008W
											r_2359	0	0		r_3000	YNR008W		r_3000	YNR008W
											r_2360	0	196.87		r_3001	YNR008W		r_3001	YNR008W
											r_2361	0	196.87		r_3002	YNR008W		r_3002	YNR008W
											r_2362	0	196.87		r_3003	YNR008W		r_3003	YNR008W
											r_2363	0	196.87		r_3004	YNR008W		r_3004	YNR008W
											r_2364	0	196.87		r_3005	YNR008W		r_3005	YNR008W
											r_2365	0	196.87		r_3006	YNR008W		r_3006	YNR008W
											r_2366	0	196.87		r_3007	YNR008W		r_3007	YNR008W
											r_2367	0	196.87		r_3008	YNR008W		r_3008	YNR008W
											r_2368	0	112.497		r_3009	YNR008W		r_3009	YNR008W
											r_2369	0	112.497		r_3010	YNR008W		r_3010	YNR008W
											r_2370	0	112.497		r_3011	YNR008W		r_3011	YNR008W
											r_2371	0	112.497		r_3022	YML059C		r_3022	YML059C
											r_2372	0	112.497		r_3023	YML059C		r_3023	YML059C
											r_2373	0	112.497		r_3024	YML059C		r_3024	YML059C
											r_2374	0	112.497		r_3025	YML059C		r_3025	YML059C
											r_2375	0	112.497		r_3026	YML059C		r_3026	YML059C
											r_2376	0	112.497		r_3027	YML059C		r_3027	YML059C
											r_2377	0	112.497		r_3028	YML059C		r_3028	YML059C
											r_2378	0	112.497		r_3029	YML059C		r_3029	YML059C
											r_2379	0	112.497		r_3030	YML059C		r_3030	YML059C
											r_2380	0	112.497		r_3031	YML059C		r_3031	YML059C
											r_2381	0	112.497		r_3032	YML059C		r_3032	YML059C
											r_2382	0	112.497		r_3033	YML059C		r_3033	YML059C
											r_2383	0	112.497		r_3034	YMR008C		r_3034	YMR008C
											r_2384	0	112.497		r_3035	YMR008C		r_3035	YMR008C
											r_2385	0	112.497		r_3036	YMR008C		r_3036	YMR008C
											r_2386	0	112.497		r_3037	YMR008C		r_3037	YMR008C
											r_2387	0	112.497		r_3038	YMR008C		r_3038	YMR008C
											r_2388	0	112.497		r_3039	YMR008C		r_3039	YMR008C
											r_2389	0	112.497		r_3040	YMR008C		r_3040	YMR008C
											r_2390	0	112.497		r_3041	YMR008C		r_3041	YMR008C
											r_2391	0	112.497		r_3042	YMR008C		r_3042	YMR008C
											r_2392	0	112.497		r_3043	YMR008C		r_3043	YMR008C
											r_2393	0	112.497		r_3044	YMR008C		r_3044	YMR008C
											r_2394	0	112.497		r_3045	YMR008C		r_3045	YMR008C
											r_2395	0	112.497		r_3046	YMR008C OR YMR006C		r_3046	YMR008C	YMR006C
											r_2396	0	112.497		r_3047	YMR008C OR YMR006C		r_3047	YMR008C	YMR006C
											r_2397	0	112.497		r_3048	YMR008C OR YMR006C		r_3048	YMR008C	YMR006C
											r_2398	0	112.497		r_3049	YMR008C OR YMR006C		r_3049	YMR008C	YMR006C
											r_2399	0	112.497		r_3050	YMR008C OR YMR006C		r_3050	YMR008C	YMR006C
											r_2400	0	112.497		r_3051	YMR008C OR YMR006C		r_3051	YMR008C	YMR006C
											r_2401	0	112.497		r_3052	YMR008C OR YMR006C		r_3052	YMR008C	YMR006C
											r_2402	0	112.497		r_3053	YMR008C OR YMR006C		r_3053	YMR008C	YMR006C
											r_2403	0	112.497		r_3054	YMR008C OR YMR006C		r_3054	YMR008C	YMR006C
											r_2404	0	112.497		r_3055	YMR008C OR YMR006C		r_3055	YMR008C	YMR006C
											r_2405	0	112.497		r_3056	YMR008C OR YMR006C		r_3056	YMR008C	YMR006C
											r_2406	0	112.497		r_3057	YMR008C OR YMR006C		r_3057	YMR008C	YMR006C
											r_2407	0	112.497		r_3058	YMR006C OR YOL011W		r_3058	YMR006C	YOL011W
											r_2408	0	112.497		r_3059	YMR006C OR YOL011W		r_3059	YMR006C	YOL011W
											r_2409	0	112.497		r_3060	YMR006C OR YOL011W		r_3060	YMR006C	YOL011W
											r_2410	0	112.497		r_3061	YMR006C OR YOL011W		r_3061	YMR006C	YOL011W
											r_2411	0	112.497		r_3062	YMR006C OR YOL011W		r_3062	YMR006C	YOL011W
											r_2412	0	112.497		r_3063	YMR006C OR YOL011W		r_3063	YMR006C	YOL011W
											r_2413	0	112.497		r_3064	YMR006C OR YOL011W		r_3064	YMR006C	YOL011W
											r_2414	0	112.497		r_3065	YMR006C OR YOL011W		r_3065	YMR006C	YOL011W
											r_2415	0	112.497		r_3066	YMR006C OR YOL011W		r_3066	YMR006C	YOL011W
											r_2416	0	112.497		r_3067	YMR006C OR YOL011W		r_3067	YMR006C	YOL011W
											r_2417	0	112.497		r_3068	YMR006C OR YOL011W		r_3068	YMR006C	YOL011W
											r_2418	0	112.497		r_3069	YMR006C OR YOL011W		r_3069	YMR006C	YOL011W
											r_2419	0	112.497		r_3070	YOL011W		r_3070	YOL011W
											r_2420	0	112.497		r_3071	YOL011W		r_3071	YOL011W
											r_2421	0	112.497		r_3072	YOL011W		r_3072	YOL011W
											r_2422	0	112.497		r_3073	YOL011W		r_3073	YOL011W
											r_2423	0	112.497		r_3074	YOL011W		r_3074	YOL011W
											r_2424	0	112.497		r_3075	YOL011W		r_3075	YOL011W
											r_2425	0	112.497		r_3076	YOL011W		r_3076	YOL011W
											r_2426	0	112.497		r_3077	YOL011W		r_3077	YOL011W
											r_2427	0	112.497		r_3078	YOL011W		r_3078	YOL011W
											r_2428	0	112.497		r_3079	YOL011W		r_3079	YOL011W
											r_2429	0	112.497		r_3080	YOL011W		r_3080	YOL011W
											r_2430	0	112.497		r_3081	YOL011W		r_3081	YOL011W
											r_2431	0	112.497		r_3082	YPL268W		r_3082	YPL268W
											r_2432	8.93728e-29	71.598		r_3083	YPL268W		r_3083	YPL268W
											r_2433	-4.28989e-28	71.597		r_3084	YPL268W		r_3084	YPL268W
											r_2434	0	71.5955		r_3085	YPL268W		r_3085	YPL268W
											r_2435	-2.70473e-28	71.5955		r_3086	YPL268W		r_3086	YPL268W
											r_2436	0	71.596		r_3087	YPL268W		r_3087	YPL268W
											r_2437	7.14982e-28	71.5955		r_3088	YPL268W		r_3088	YPL268W
											r_2438	-2.85993e-28	71.5955		r_3089	YPL268W		r_3089	YPL268W
											r_2439	-2.85993e-28	71.5955		r_3090	YPL268W		r_3090	YPL268W
											r_2440	-1.41554e-13	65.629		r_3091	YPL268W		r_3091	YPL268W
											r_2441	-2.62484e-28	65.629		r_3092	YPL268W		r_3092	YPL268W
											r_2442	1.41554e-13	65.629		r_3093	YPL268W		r_3093	YPL268W
											r_2443	-6.5621e-28	65.629		r_3094	YPL268W		r_3094	YPL268W
											r_2444	-1.41554e-13	65.629		r_3095	YPL268W		r_3095	YPL268W
											r_2445	-5.24968e-28	65.629		r_3096	YPL268W		r_3096	YPL268W
											r_2446	-7.85074e-28	0.00171819		r_3097	YPL268W		r_3097	YPL268W
											r_2447	0	0.00171819		r_3098	YPL206C		r_3098	YPL206C
											r_2448	0	0.00125687		r_3099	YPL206C		r_3099	YPL206C
											r_2449	0	0.00125687		r_3100	YPL206C		r_3100	YPL206C
											r_2450	0	0.00155821		r_3101	YPL206C		r_3101	YPL206C
											r_2451	0	0.00155821		r_3102	YPL206C		r_3102	YPL206C
											r_2452	0	0.00125687		r_3103	YPL206C		r_3103	YPL206C
											r_2453	0	0.00125687		r_3104	YKR031C		r_3104	YKR031C
											r_2454	-5.25239e-29	71.5963		r_3105	YKR031C		r_3105	YKR031C
											r_2455	0	71.5959		r_3106	YKR031C		r_3106	YKR031C
											r_2456	0	71.5955		r_3107	YKR031C		r_3107	YKR031C
											r_2457	0	71.5955		r_3108	YKR031C		r_3108	YKR031C
											r_2458	0	71.5955		r_3109	YKR031C		r_3109	YKR031C
											r_2459	0	71.5955		r_3110	YKR031C		r_3110	YKR031C
											r_2460	0	71.5955		r_3111	YKR031C		r_3111	YKR031C
											r_2461	0	71.5955		r_3112	YNL106C OR YOR109W		r_3112	YNL106C	YOR109W
											r_2462	0	0		r_3113	YNL106C OR YOR109W		r_3113	YNL106C	YOR109W
											r_2463	0	0		r_3114	YNL106C OR YOR109W		r_3114	YNL106C	YOR109W
											r_2464	0	0.00154958		r_3115	YNL106C OR YOR109W		r_3115	YNL106C	YOR109W
											r_2465	0	0.00154958		r_3116	YNL106C OR YOR109W		r_3116	YNL106C	YOR109W
											r_2466	0	0.00125687		r_3117	YNL106C OR YOR109W		r_3117	YNL106C	YOR109W
											r_2467	0	0.00125687		r_3118	YNL106C OR YOR109W		r_3118	YNL106C	YOR109W
											r_2468	0	0.00154958		r_3119	YNL106C OR YOR109W		r_3119	YNL106C	YOR109W
											r_2469	0	0.00154958		r_3120	YNL106C OR YOR109W OR YJR110W		r_3120	YNL106C	YOR109W	YJR110W
											r_2470	0	0.00125687		r_3121	YNL106C OR YOR109W OR YJR110W		r_3121	YNL106C	YOR109W	YJR110W
											r_2471	0	0.00125687		r_3122	YNL106C OR YOR109W OR YJR110W		r_3122	YNL106C	YOR109W	YJR110W
											r_2472	0	0.00154958		r_3123	YNL106C OR YOR109W OR YJR110W		r_3123	YNL106C	YOR109W	YJR110W
											r_2473	0	0.00154958		r_3124	YNL106C OR YOR109W OR YJR110W		r_3124	YNL106C	YOR109W	YJR110W
											r_2474	0	0.00125687		r_3125	YNL106C OR YOR109W OR YJR110W		r_3125	YNL106C	YOR109W	YJR110W
											r_2475	0	0.00125687		r_3126	YNL106C OR YOR109W OR YJR110W		r_3126	YNL106C	YOR109W	YJR110W
											r_2476	0	0.00154958		r_3127	YNL106C OR YOR109W OR YJR110W		r_3127	YNL106C	YOR109W	YJR110W
											r_2477	0	0.00154958		r_3128	YKL212W		r_3128	YKL212W
											r_2478	0	0.00125687		r_3129	YKL212W		r_3129	YKL212W
											r_2479	0	0.00125687		r_3130	YKL212W		r_3130	YKL212W
											r_2480	0	0.00154958		r_3131	YKL212W		r_3131	YKL212W
											r_2481	0	0.00154958		r_3132	YKL212W		r_3132	YKL212W
											r_2482	0	0.00125687		r_3133	YKL212W		r_3133	YKL212W
											r_2483	0	0.00125687		r_3134	YKL212W		r_3134	YKL212W
											r_2484	0	0.00154958		r_3135	YKL212W		r_3135	YKL212W
											r_2485	0	0.00154958		r_3136	YKL212W		r_3136	YKL212W
											r_2486	0	0.00125687		r_3137	YKL212W		r_3137	YKL212W
											r_2487	0	0.00125687		r_3138	YKL212W		r_3138	YKL212W
											r_2488	0	0.00124825		r_3139	YKL212W		r_3139	YKL212W
											r_2489	0	0.00124825		r_3140	YKL212W		r_3140	YKL212W
											r_2490	0	0.00124825		r_3141	YKL212W		r_3141	YKL212W
											r_2491	0	0.00124825		r_3142	YKL212W		r_3142	YKL212W
											r_2492	0	0.00124825		r_3143	YKL212W		r_3143	YKL212W
											r_2493	0	0.00124825		r_3144	YNL106C OR YOR109W		r_3144	YNL106C	YOR109W
											r_2494	0	0.00124825		r_3145	YNL106C OR YOR109W		r_3145	YNL106C	YOR109W
											r_2495	0	0.00124825		r_3146	YNL106C OR YOR109W		r_3146	YNL106C	YOR109W
											r_2496	0	0.00124825		r_3147	YNL106C OR YOR109W		r_3147	YNL106C	YOR109W
											r_2497	0	0.00124825		r_3148	YNL106C OR YOR109W		r_3148	YNL106C	YOR109W
											r_2498	0	0.00124825		r_3149	YNL106C OR YOR109W		r_3149	YNL106C	YOR109W
											r_2499	-5.46121e-28	0.00124825		r_3150	YNL106C OR YOR109W		r_3150	YNL106C	YOR109W
											r_2500	0	0.00124825		r_3151	YNL106C OR YOR109W		r_3151	YNL106C	YOR109W
											r_2501	1.3653e-28	0.00124825		r_3152	YNL106C OR YOR109W		r_3152	YNL106C	YOR109W
											r_2502	0	0.00124825		r_3153	YNL106C OR YOR109W		r_3153	YNL106C	YOR109W
											r_2503	0	0.00124825		r_3154	YNL106C OR YOR109W		r_3154	YNL106C	YOR109W
											r_2504	0	0.00124825		r_3155	YNL106C OR YOR109W		r_3155	YNL106C	YOR109W
											r_2505	0	0.00124825		r_3156	YNL106C OR YOR109W		r_3156	YNL106C	YOR109W
											r_2506	0	0.00124825		r_3157	YNL106C OR YOR109W		r_3157	YNL106C	YOR109W
											r_2507	-4.04602e-28	0.00124825		r_3158	YNL106C OR YOR109W		r_3158	YNL106C	YOR109W
											r_2508	0	0.00124825		r_3159	YNL106C OR YOR109W		r_3159	YNL106C	YOR109W
											r_2509	1.55616e-28	0.00124825		r_3160	YKL212W		r_3160	YKL212W
											r_2510	-2.73301e-28	0.00124825		r_3161	YKL212W		r_3161	YKL212W
											r_2511	0	0.00124825		r_3162	YKL212W		r_3162	YKL212W
											r_2512	0	196.87		r_3163	YKL212W		r_3163	YKL212W
											r_2513	0	196.87		r_3164	YKL212W		r_3164	YKL212W
											r_2514	0	196.87		r_3165	YKL212W		r_3165	YKL212W
											r_2515	0	196.87		r_3166	YKL212W		r_3166	YKL212W
											r_2516	0	196.87		r_3167	YKL212W		r_3167	YKL212W
											r_2517	0	196.87		r_3168	YKL212W		r_3168	YKL212W
											r_2518	0	196.87		r_3169	YKL212W		r_3169	YKL212W
											r_2519	0	196.87		r_3170	YKL212W		r_3170	YKL212W
											r_2520	0	0		r_3171	YKL212W		r_3171	YKL212W
											r_2521	0	0		r_3172	YKL212W		r_3172	YKL212W
											r_2522	0	0		r_3173	YKL212W		r_3173	YKL212W
											r_2523	0	0		r_3174	YKL212W		r_3174	YKL212W
											r_2524	0	0		r_3175	YKL212W		r_3175	YKL212W
											r_2525	0	0		r_3176	YNL106C OR YOR109W		r_3176	YNL106C	YOR109W
											r_2526	0	0		r_3177	YNL106C OR YOR109W		r_3177	YNL106C	YOR109W
											r_2527	0	0		r_3178	YNL106C OR YOR109W		r_3178	YNL106C	YOR109W
											r_2528	0	71.5952		r_3179	YNL106C OR YOR109W		r_3179	YNL106C	YOR109W
											r_2529	0	71.5952		r_3180	YNL106C OR YOR109W		r_3180	YNL106C	YOR109W
[truncated: 1,500 more rows]
[truncated: 17 more columns]

## Sheet: info
Biomass composition: the "elephant in the room" of metabolic modelling
Metabolomics Journal
Duygu Dikicioglua,b, Betul Kirdarb, Stephen G. Olivera,b*
aCambridge Systems Biology Centre & Department of Biochemistry, University of Cambridge
bDepartment of Chemical Engineering, Bogazici University
*To whom the correspondence should be addressed:
sgo24@cam.ac.uk
Non-zero flux distributions
The distribution of fluxes and enzyme ORFs for the given reaction IDs (reaction IDs from Yeast 7 metabolic model)
