# Supplementary material for: Biomass composition: the “elephant in the room” of metabolic modelling
Source: Metabolomics. 2015 Jun 11;11(6):1690–701. doi: 10.1007/s11306-015-0819-2 (PMC4605984; doi:10.1007/s11306-015-0819-2)
Supplement: Supplementary file 1 — Supplementary material 1 (ZIP 11071 kb) [file 11306_2015_819_MOESM1_ESM.zip › Dikicioglu_etal_ESM/ESM_4.xlsx.xlsx]

## Sheet: ESM_4
Non-zero flux distribution at t=13.5h and associated enzymes										HFS					extremely-elevated fluxes
Gene associated with rxn			replicates removed									(+/-) 1% deviation excluded					(+/-) 10% deviation excluded			rxn id			reaction ID	Enzyme
GENE ID	Flux value		GENE ID	Flux value				Notes	AND/OR	rxn	gene name	changed genes	Flux value		rxn	gene name	changed genes	Flux value		Reaction ID	Flux value		r_0001	YEL039C AND YEL071W OR YJR048W AND YEL071W OR YDL174C AND YEL039C OR YDL174C AND YJR048W
YGR032W	0.431		Q0045	4.319	1	MIN	-181.32	CYC7 and CYC1 both deleted, rxns no more	CYC7 compensates	r_0001, r_0002,r_ 0004, r_0437, r_0438, r_0439	CYC1	YJR048W	4.319		r_1110	AAC1	YMR056C	56.962		r_0005 :	0.431		r_0002	YDL178W AND YEL039C OR YDL178W AND YJR048W
YLR342W	0.431		Q0080	56.561	1	MAX	181.822	CYC7 and CYC1 both deleted, rxns no more	CYC7 compensates	r_0001, r_0002,r_ 0004, r_0437, r_0438, r_0439	CYC1	YJR048W	8.637		r_1110	AAC3	YBR085W	56.962		r_0006 :	0.431		r_0003	YAL060W
YGR143W	0.431		Q0085	56.561	1			CYC7 and CYC1 both deleted, rxns no more	CYC1 compensates	r_0001, r_0002,r_ 0004, r_0437, r_0438, r_0439	CYC7	YEL039C	4.319		r_0682, r_0820	AAT1	YKL106W	-181.32		r_0007 :	0.025		r_0004	YML054C AND YEL039C OR YML054C AND YJR048W
YPR159W	0.431		Q0105	8.637	1			CYC7 and CYC1 both deleted, rxns no more	CYC1 compensates	r_0001, r_0002,r_ 0004, r_0437, r_0438, r_0439	CYC7	YEL039C	8.637		r_0681, r_0683, r_0819, r_0821	AAT2	YLR027C	174.327		r_0014 :	0.0003757		r_0005	YGR032W OR YLR342W
YIL020C	0.025		Q0130	56.561	1			Only when all 3 deleted, rxns no more	PDC5 or PDC6 compensate	r_0062, r_0064, r_0095, r_0567, r_0959, r_0960	PDC1	YLR044C	2.678		r_0547	ADH2	YMR303C	173.672		r_0015 :	0.0003757		r_0006	YGR143W OR YPR159W
YOL066C	0.0003757		Q0250	4.319	1			Only when all 3 deleted, rxns no more	PDC1 or PDC6 compensate	r_0062, r_0064, r_0095, r_0567, r_0959, r_0960	PDC5	YLR134W	2.678		r_0549, r_0560, r_0565, r_0678, r_0699, r_0714	ADH3	YMR083W	176.302		r_0016 :	0.073		r_0007	YIL020C
YBR153W	0.0003757		Q0275	4.319	1			Only when all 3 deleted, rxns no more	PDC1 or PDC5 compensate	r_0062, r_0064, r_0095, r_0567, r_0959, r_0960	PDC6	YGR087C	2.678		r_0549, r_0560, r_0565, r_0678, r_0699, r_0714	ADH4	YGL256W	176.302		r_0018 :	0.109		r_0012	YHR037W
YMR108W	0.073		YAL012W	0.003	0				rxn no more	r_0148	ADK1	YDR226W	8.247		r_1117, r_1118, r_1194	AGC1	YPR021C	-181.32		r_0020 :	0.1		r_0013	YMR009W AND YEL038W
YCL009C	0.073		YAL023C	0.307	0				rxn no more	r_0163	ADH2	YMR303C	173.672		r_1117, r_1118, r_1194	AGC1	YPR021C	181.667		r_0023 :	-0.112		r_0014	YOL066C
YMR108W	0.073		YAL038W	4.855	1			ADH3 and ADH4 both deleted, rxns no more	ADH4 compensates	r_0165, r_0167, r_0170, r_0180, r_0183, r_0187	ADH3	YMR083W	176.302		r_0888	ATP1	YBL099W	56.561		r_0025 :	0.112		r_0015	YBR153W
YER152C	0.109		YAL044C	0.116	0			ADH3 and ADH4 both deleted, rxns no more	ADH3 compensates	r_0165, r_0167, r_0170, r_0180, r_0183, r_0187	ADH4	YGL256W	176.302		r_0888	ATP14	YLR295C	56.561		r_0027 :	0.109		r_0016	YMR108W OR YCL009C AND YMR108W
YGL202W	0.109		YAL044C	0.409	0				rxn no more	r_0206	CAR1	YPL111W	6.491		r_0888	ATP15	YPL271W	56.561		r_0029 :	0.112		r_0017	YNL256W
YJL060W	0.109		YAL054C	0.069	0				rxn no more	r_0207	ARG4	YHR018C	6.552		r_0888	ATP16	YDL004W	56.561		r_0032 :	0.022		r_0018	YER152C OR YGL202W OR YJL060W
YDR035W	0.1		YAR015W	0.038	0				rxn no more	r_0208	ARG1	YOL058W	6.552		r_0888	ATP17	YDR377W	56.561		r_0038 :	0.0007513		r_0019	YHR063C
YGL009C	-0.112		YBL011W	0.002	0				rxn no more	r_0214	URA2	YJL130C	6.594		r_0888	ATP18	YML081C-A	56.561		r_0039 :	0.1		r_0020	YDR035W
YNL104C	0.112		YBL030C	56.962	1				rxns no more	r_0216, r_0218, r_0681, r_0683, r_1065	AAT2	YLR027C	174.327		r_0888	ATP2	YJR121W	56.561		r_0040 :	0.1		r_0021	YOR125C AND YOL096C AND YML110C AND YGL119W AND YGR255C AND YDR204W AND YLR201C
YDR234W	0.109		YBL033C	0.0003757	0				rxns no more	r_0217, r_0682	AAT1	YKL106W	-181.32		r_0888	ATP20	YPR020W	56.561		r_0041 :	0.0001752		r_0022	YOR125C AND YOL096C AND YML110C AND YGL119W AND YGR255C AND YDR204W AND YLR201C
YJR148W	0.112		YBL039C	0.018	0				rxn no more	r_0226	ATP1	YBL099W	56.561		r_0888	ATP3	YBR039W	56.561		r_0060 :	-0.112		r_0023	YGL009C
YOL064C	0.022		YBL045C	8.637	1				rxn no more	r_0226	ATP14	YLR295C	56.561		r_0888	ATP4	YPL078C	56.561		r_0061 :	0.112		r_0024	YOR108W OR YNL104C
YDR487C	0.0007513		YBL068W	0.115	0				rxn no more	r_0226	ATP15	YPL271W	56.561		r_0888	ATP5	YDR298C	56.561		r_0065 :	0.1		r_0025	YNL104C
YDR127W	0.1		YBL076C	0.073	0				rxn no more	r_0226	ATP16	YDL004W	56.561		r_0888	ATP6	Q0085	56.561		r_0079 :	0.038		r_0027	YDR234W
YDR127W	0.1		YBL099W	56.561	1				rxn no more	r_0226	ATP17	YDR377W	56.561		r_0888	ATP7	YKL016C	56.561		r_0080 :	0.025		r_0028	YPR001W
YBR265W	0.0001752		YBR029C	0.002	0				rxn no more	r_0226	ATP18	YML081C-A	56.561		r_0888	ATP8	Q0080	56.561		r_0096 :	0.213		r_0029	YJR148W
YGL009C	-0.112		YBR036C	-4.914e-09	0				rxn no more	r_0226	ATP2	YJR121W	56.561		r_0713	MDH1	YKL085W	181.822		r_0097 :	0.213		r_0030	YHR208W
YCL018W	0.112		YBR036C	0.0001752	0			TIM11 and ATP20 both deleted, rxn no more.	TIM11 compensates	r_0226	ATP20	YPR020W	56.561		r_0714	MDH2	YOL126C	-175.196		r_0102 :	7.817e-05		r_0032	YOL064C
YDR127W	0.1		YBR039W	56.561	1				rxn no more	r_0226	ATP3	YBR039W	56.561		r_1245	MIR1	YJR077C	37.628		r_0104 :	0.016		r_0033	YGL248W OR YOR360C
YGR061C	0.038		YBR041W	4.914e-09	0				rxn no more	r_0226	ATP4	YPL078C	56.561		r_1099, r_2132	ODC1	YPL134C	181.721		r_0109 :	0.042		r_0034	YOR360C
YPL023C	0.025		YBR041W	-0.0001752	0				rxn no more	r_0226	ATP5	YDR298C	56.561		r_1099, r_2132	ODC2	YOR222W	181.721		r_0112 :	0.069		r_0035	YOR360C
YGL125W	0.025		YBR058C-A	0.0001752	0				rxn no more	r_0226	ATP8	Q0080	56.561		r_0888	OLI1	Q0130	56.561		r_0115 :	0.123		r_0036	YOR360C
YLR355C	0.213		YBR084W	0.409	0				rxn no more	r_0226	ATP7	YKL016C	56.561		r_1110	PET9	YBL030C	56.962		r_0118 :	0.123		r_0037	YOR360C
YMR108W	0.213		YBR084W	-0.409	0				rxn no more	r_0226	ATP6	Q0085	56.561		r_1245	PIC2	YER053C	37.628		r_0123 :	7.817e-05		r_0038	YDR487C
YCL009C	0.213		YBR085W	56.962	1				rxn no more	r_0226	OLI1	Q0130	56.561		r_0888	TIM11	YDR322C-A	56.561		r_0132 :	0.0003081		r_0039	YDR127W
YMR108W	0.213		YBR115C	0.109	0			TIM11 and ATP20 both deleted, rxn no more.	ATP20 compensates	r_0226	TIM11	YDR322C-A	56.561							r_0142 :	0.006		r_0040	YDR127W
YIL160C	7.817e-05		YBR117C	-0.005	0			Only when all 3 deleted, rxn no more	CPA2 or URA2 compensate	r_0250	CPA1	YOR303W	6.594							r_0144 :	0.006		r_0041	YBR265W
YPL028W	0.016		YBR117C	-0.106	0			Only when all 3 deleted, rxn no more	CPA1 or URA2 compensate	r_0250	CPA2	YJR109C	6.594							r_0148 :	8.247		r_0042	YDR035W OR YBR249C
YNR016C	0.042		YBR121C	0.11	0				rxns no more	r_0322, r_0450, r_0990	FBA1	YKL060C	3.616							r_0151 :	0.038		r_0045	YLR231C
YDL141W	0.042		YBR126C	0.009	0				rxns no more	r_0356, r_0893	GPM1	YKL152C	5.056							r_0152 :	0.044		r_0057	YKR009C
YAL054C	0.069		YBR153W	0.0003757	0			ENO1 and ENO2 both deleted, rxns no more	ENO2 compensates	r_0366	ENO1	YGR254W	5.056							r_0153 :	0.044		r_0058	YJR025C
YLR153C	0.069		YBR159W	0.0001752	0			ENO1 and ENO2 both deleted, rxns no more	ENO1 compensates	r_0366	ENO2	YHR174W	5.056							r_0154 :	0.022		r_0059	YER175C
YER069W	0.123		YBR161W	-4.914e-09	0				rxn no more	r_0438	COX12	YLR038C	4.319							r_0157 :	0.174		r_0060	YGL009C
YOL140W	0.123		YBR161W	0.0001752	0				rxn no more	r_0438	COX13	YGL191W	4.319							r_0163 :	173.672		r_0061	YCL018W
YGL205W	7.817e-05		YBR166C	0.039	0				rxn no more	r_0438	COX4	YGL187C	4.319							r_0165 :	176.302		r_0062	YLR134W OR YGR087C OR YLR044C
YCR048W	0.0003081		YBR196C	4.033	1			COX5A and COX5B both deleted, rxn no more	COX5B compensates	r_0438	COX5A	YNL052W	4.319							r_0173 :	0.048		r_0063	YBR176W
YNR019W	0.0003081		YBR218C	0.869	0				COXAB compensates	r_0438	COX5B	YIL111W	4.319							r_0195 :	0.009		r_0064	YLR134W OR YDL080C OR YGR087C OR YLR044C
YJR105W	0.006		YBR221C	0.77	0				rxn no more	r_0438	COX6	YHR051W	4.319							r_0202 :	0.011		r_0065	YDR127W
YER043C	0.006		YBR248C	0.025	0				rxn no more	r_0438	COX7	YMR256C	4.319							r_0203 :	0.011		r_0066	YNR033W
YDR226W	8.247		YBR252W	0.001	0				rxn no more	r_0438	COX8	YLR395C	4.319							r_0206 :	6.491		r_0067	YMR289W
YLR359W	0.038		YBR256C	0.0003757	0				rxn no more	r_0438	COX1	Q0045	4.319							r_0207 :	6.552		r_0068	YGR019W
YLR359W	0.044		YBR265W	0.0001752	0				rxn no more	r_0438	COX2	Q0250	4.319							r_0208 :	6.552		r_0069	YCR053W
YNL220W	0.044		YBR291C	-0.1	0				rxn no more	r_0438	COX3	Q0275	4.319							r_0209 :	0.061		r_0072	YDL080C
YKL001C	0.022		YBR291C	-1.024	0				rxn no more	r_0438	COX9	YDL067C	4.319							r_0211 :	0.039		r_0073	YOR163W OR YLR410W
YOR335C	0.174		YBR294W	0.029	0				rxn no more	r_0439	CYT1	YOR065W	8.637							r_0212 :	0.039		r_0074	YDR017C
YMR303C	173.672		YBR296C	0.3	0				rxn no more	r_0439	QCR10	YHR001W-A	8.637							r_0214 :	0.042		r_0075	YLR017W
YGL256W	176.302		YCL009C	0.073	0				rxn no more	r_0439	QCR2	YPR191W	8.637							r_0215 :	0.165		r_0076	YGL224C
YMR083W	176.302		YCL009C	0.213	0				rxn no more	r_0439	QCR6	YFR033C	8.637							r_0216 :	174.327		r_0077	YOR155C
YPL061W	0.048		YCL018W	0.112	0				rxn no more	r_0439	QCR7	YDR529C	8.637							r_0217 :	-181.32		r_0078	YGL224C
YBR126C	0.009		YCL025C	-1.386	0				rxn no more	r_0439	QCR8	YJL166W	8.637							r_0219 :	0.165		r_0079	YGR061C
YDR074W	0.009		YCL030C	0.025	0				rxn no more	r_0439	QCR9	YGR183C	8.637							r_0220 :	0.113		r_0080	YPL023C OR YGL125W
YMR261C	0.009		YCL040W	5.11	1				rxn no more	r_0439	RIP1	YEL024W	8.637							r_0225 :	0.025		r_0081	YDR232W
YML100W	0.009		YCL050C	0.022	0				rxn no more	r_0439	COB	Q0105	2.23							r_0226 :	56.561		r_0082	YOR163W
YBR126C	0.009		YCL064C	0.071	0				rxn no more	r_0439	COR1	YBL045C	8.637							r_0231 :	0.003		r_0083	YDR017C
YDR074W	0.009		YCR005C	7.817e-05	0				rxn no more	r_0445	FDH1	YOR388C	-1.817							r_0234 :	0.003		r_0084	YER183C
YDR354W	0.011		YCR012W	7.084	1				rxn no more	r_0446, r_0725, r_0732	ADE3	YGR204W	1.917							r_0235 :	0.003		r_0085	YER091C
YER090W	0.011		YCR034W	0.0001752	0				rxn no more	r_0446, r_0725, r_0732	ADE3	YGR204W	6.634							r_0236 :	0.003		r_0088	YLR410W
YKL211C	0.011		YCR037C	0.3	0				rxn no more	r_0451, r_0452	FUM1	YPL262W	6.803							r_0237 :	0.003		r_0089	YLR410W
YPL111W	6.491		YCR048W	0.0002964	0				rxn no more	r_0467	PGI1	YBR196C	4.033							r_0238 :	0.003		r_0090	YOL136C OR YIL107C
YHR018C	6.552		YCR048W	0.0003081	0				rxn no more	r_0470	GDH2	YDL215C	-10.152							r_0239 :	0.003		r_0091	YGR248W OR YHR163W
YOL058W	6.552		YCR053W	0.143	0				rxn no more	r_0476	GLN1	YPR035W	7.084							r_0240 :	0.003		r_0092	YOR163W OR YLR410W
YDR341C	0.061		YDL004W	56.561	1			Only when all 3 deleted, rxn no more	TDH2 or TDH3 compensate	r_0486	TDH1	YJL052W	7.084							r_0241 :	0.003		r_0093	YDR017C
YGR124W	0.039		YDL015C	0.0001752	0			Only when all 3 deleted, rxn no more	TDH1 or TDH3 compensate	r_0486	TDH2	YJR009C	7.084							r_0243 :	3.643e-05		r_0095	YLR134W OR YGR087C OR YLR044C
YPR145W	0.039		YDL055C	0.307	0			Only when all 3 deleted, rxn no more	TDH1 or TDH2 compensate	r_0486	TDH3	YGR192C	1.944							r_0244 :	0.002		r_0096	YLR355C
YHR019C	0.039		YDL067C	4.319	1				rxn no more	r_0502	SHM2	YLR058C	5.11							r_0250 :	6.594		r_0097	YMR108W OR YCL009C AND YMR108W
YJL130C	0.042		YDL078C	-7.817e-05	0			HXK1 and HXK2 both deleted, 533 and 535 no more. Also GLK1 deleted, 534 no more.	GLK1 orHXK2 compensate	r_0533, r_0534, r_0535	HXK1	YFR053C	5.11							r_0256 :	3.908e-05		r_0099	YKL192C
YER052C	0.165		YDL093W	0.307	0			HXK1 and HXK2 both deleted, 533 and 535 no more. Also GLK1 deleted, 534 no more.	HXK1 or GLK1 compensate	r_0533, r_0534, r_0535	HXK2	YGL253W	5.11							r_0278 :	0.09		r_0100	YIL160C
YLR027C	174.327		YDL095W	0.307	0			Only when all 3 deleted, rxn no more	HXK1 or HXK2 compensate	r_0534	GLK1	YCL040W	9.617							r_0279 :	0.1		r_0101	YIL160C
YKL106W	-181.32		YDL131W	0.109	0				rxn no more	r_0569	PPA2	YMR267W	181.822							r_0280 :	0.502		r_0102	YIL160C
YDR158W	0.165		YDL141W	0.042	0				rxn no more	r_0713	MDH1	YKL085W	-175.196							r_0300 :	0.502		r_0103	YPL028W
YLL018C	0.113		YDL182W	0.109	0				rxn no more	r_0714	MDH2	YOL126C	8.521							r_0301 :	7.817e-05		r_0104	YPL028W
YER055C	0.025		YDL215C	-10.152	1				rxn no more	r_0773	NDI1	YML120C	6.552							r_0302 :	0.502		r_0105	YIL160C
Q0130	56.561		YDL245C	5.11	1				rxn no more	r_0816	ARG3	YJL088W	3.616							r_0307 :	0.018		r_0106	YIL160C
YBL099W	56.561		YDL247W	5.11	1			PFK1 and PFK2 both deleted, rxns no more.	PFK2 compensates	r_0886, r_0887	PFK1	YGR240C	3.616							r_0309 :	0.003		r_0107	YIL160C
YDR298C	56.561		YDR007W	0.011	0			PFK1 and PFK2 both deleted, rxns no more.	PFK1 compensates	r_0886, r_0887	PFK2	YMR205C	2.029							r_0310 :	0.003		r_0108	YMR207C
Q0085	56.561		YDR019C	0.116	0			SER33 and SER3 both deleted, rxn no more.	SER33 compensates	r_0891	SER3	YER081W	2.029							r_0313 :	0.003		r_0109	YNR016C AND YDL141W
YJR121W	56.561		YDR019C	0.409	0			SER33 and SER3 both deleted, rxn no more.	SER3 compensates	r_0891	SER33	YIL074C	7.084							r_0317 :	0.003		r_0111	YBL015W
Q0080	56.561		YDR023W	0.07	0				rxn no more	r_0892	PGK1	YCR012W	2.029							r_0326 :	4.431e-06		r_0112	YAL054C OR YLR153C
YBR039W	56.561		YDR035W	0.1	0				rxn no more	r_0917	SER2	YGR208W	2.029							r_0330 :	-0.0009107		r_0113	YAL054C
YDR377W	56.561		YDR037W	0.109	0				rxn no more	r_0918	SER1	YOR184W	4.855							r_0340 :	-4.914e-09		r_0114	YLR153C
YML081C-A	56.561		YDR050C	3.563	1			PYK2 and CDC19 both deleted, rxn no more.	PYK2 compensates	r_0962	CDC19	YAL038W	4.855							r_0341 :	0.0001752		r_0115	YER069W
YDR322C-A	56.561		YDR062W	0.0001752	0			PYK2 and CDC19 both deleted, rxn no more.	CDC19 compensates	r_0962	PYK2	YOR347C	3.563							r_0344 :	0.001		r_0116	YBR093C OR YAR071W
YKL016C	56.561		YDR074W	0.009	0				rxn no more	r_1054	TPI1	YDR050C	181.721							r_0349 :	-0.042		r_0117	YPR002W
YPL271W	56.561		YDR127W	0.1	0			ODC1 and ODC2 both deleted, rxn no more.	ODC2 compensates	r_1099, r_2132	ODC1	YPL134C	181.721							r_0352 :	0.213		r_0118	YOL140W
YDL004W	56.561		YDR148C	0.116	0			ODC1 and ODC2 both deleted, rxn no more.	ODC1 compensates	r_1099, r_2132	ODC2	YOR222W	56.962							r_0353 :	0.073		r_0119	YPL148C
YPL078C	56.561		YDR158W	0.165	0			Only when all 3 deleted, rxn no more	AAC3 or PET9 compensate	r_1110	AAC1	YMR056C	56.962							r_0355 :	0.005		r_0120	YGL205W
YLR295C	56.561		YDR178W	0.116	0			Only when all 3 deleted, rxn no more	AAC1 or PET9 compensate	r_1110	AAC3	YBR085W	56.962							r_0361 :	0.307		r_0121	YGL205W
YPR020W	56.561		YDR226W	8.247	1			Only when all 3 deleted, rxn no more	AAC1 or AAC3 compensate	r_1110	PET9	YBL030C	16.49							r_0362 :	0.307		r_0122	YGL205W
Q0130	56.561		YDR234W	0.109	0			Only when all 4 deleted, rxn no more	MEP1, MEP2 or MEP3 compensate	r_1115	ATO3	YDR384C	16.49							r_0364 :	0.001		r_0123	YGL205W
YBL099W	56.561		YDR256C	3.908e-05	0			Only when all 4 deleted, rxn no more	ATO3, MEP2 or MEP3 compensate	r_1115	MEP1	YGR121C	16.49							r_0366 :	5.056		r_0124	YGL205W
YDR298C	56.561		YDR287W	0.0007759	0			Only when all 4 deleted, rxn no more	ATO3, MEP1 or MEP3 compensate	r_1115	MEP2	YNL142W	16.49							r_0402 :	7.817e-05		r_0125	YGL205W
Q0085	56.561		YDR298C	56.561	1			Only when all 4 deleted, rxn no more	ATO3, MEP1 or MEP2 compensate	r_1115	MEP3	YPR138C	-181.32							r_0412 :	-7.817e-05		r_0126	YCR048W
YJR121W	56.561		YDR322C-A	56.561	1				rxns no more	r_1117, r_1118, r_1194	AGC1	YPR021C	181.667							r_0438 :	4.319		r_0127	YCR048W OR YNR019W
Q0080	56.561		YDR341C	0.061	0				rxns no more	r_1117, r_1118, r_1194	AGC1	YPR021C	5.11							r_0439 :	8.637		r_0128	YCR048W
YBR039W	56.561		YDR342C	5.11	1			Even when all genes in the list deleted, HXT1 could compensate. RXN always.	rxn always	r_1134, r_1135, r_1139, r_1166	HXT10	YFL011W	5.11							r_0445 :	2.23		r_0129	YCR048W
YDR377W	56.561		YDR343C	5.11	1			Even when all genes in the list deleted, HXT1 could compensate. RXN always.	rxn always	r_1134, r_1135, r_1139, r_1166	HXT11	YOL156W	5.11							r_0446 :	-1.817		r_0130	YCR048W
YML081C-A	56.561		YDR345C	5.11	1			Even when all genes in the list deleted, HXT1 could compensate. RXN always.	rxn always	r_1134, r_1135, r_1139, r_1166	HXT9	YJL219W	5.11							r_0447 :	-0.409		r_0131	YCR048W
YKL016C	56.561		YDR353W	0.026	0			Even when all genes in the list deleted, HXT1 could compensate. RXN always.	rxn always	r_1134, r_1139, r_1166	HXT1	YHR094C	5.11							r_0450 :	3.616		r_0132	YCR048W OR YNR019W
YPL271W	56.561		YDR354W	0.011	0			Even when all genes in the list deleted, HXT1 could compensate. RXN always.	rxn always	r_1134, r_1139, r_1166	HXT13	YEL069C	5.11							r_0451 :	0.116		r_0133	YCR048W
YDL004W	56.561		YDR367W	-4.914e-09	0			Even when all genes in the list deleted, HXT1 could compensate. RXN always.	rxn always	r_1134, r_1139, r_1166	HXT15	YDL245C	5.11							r_0452 :	6.634		r_0134	YCR048W
YPL078C	56.561		YDR367W	0.0001752	0			Even when all genes in the list deleted, HXT1 could compensate. RXN always.	rxn always	r_1134, r_1139, r_1166	HXT16	YJR158W	5.11							r_0462 :	0.005		r_0135	YCR048W
YLR295C	56.561		YDR377W	56.561	1			Even when all genes in the list deleted, HXT1 could compensate. RXN always.	rxn always	r_1134, r_1139, r_1166	HXT17	YNR072W	5.11							r_0467 :	4.033		r_0137	YJL091C
YNL280C	0.003		YDR384C	16.49	1			Even when all genes in the list deleted, HXT1 could compensate. RXN always.	rxn always	r_1134, r_1139, r_1166	HXT2	YMR011W	5.11							r_0470 :	-10.152		r_0138	YNL141W
YGL001C	0.003		YDR408C	0.038	0			Even when all genes in the list deleted, HXT1 could compensate. RXN always.	rxn always	r_1134, r_1139, r_1166	HXT3	YDR345C	5.11							r_0476 :	6.803		r_0139	YML022W
YGL001C	0.003		YDR454C	-0.0009107	0			Even when all genes in the list deleted, HXT1 could compensate. RXN always.	rxn always	r_1134, r_1139, r_1166	HXT4	YHR092C	5.11							r_0478 :	0.04		r_0140	YNL141W
YLR100W	0.003		YDR454C	0.001	0			Even when all genes in the list deleted, HXT1 could compensate. RXN always.	rxn always	r_1134, r_1139, r_1166	HXT5	YHR096C	5.11							r_0479 :	0.115		r_0141	YDR400W
YLR100W	0.003		YDR487C	0.0007513	0			Even when all genes in the list deleted, HXT1 could compensate. RXN always.	rxn always	r_1134, r_1139, r_1166	HXT6	YDR343C	5.11							r_0486 :	7.084		r_0142	YJR105W
YGR060W	0.003		YDR502C	0.006	0			Even when all genes in the list deleted, HXT1 could compensate. RXN always.	rxn always	r_1134, r_1139, r_1166	HXT7	YDR342C	5.11							r_0489 :	0.05		r_0143	YML035C
YGR060W	0.003		YDR529C	8.637	1			Even when all genes in the list deleted, HXT1 could compensate. RXN always.	rxn always	r_1134, r_1139, r_1166	HXT8	YJL214W	5.11							r_0492 :	0.052		r_0144	YER043C
YGR060W	0.003		YDR536W	5.11	1			Even when all genes in the list deleted, HXT1 could compensate. RXN always.	rxn always	r_1135, r_1166	GAL2	YLR081W	5.11							r_0499 :	0.038		r_0145	YOL052C
YGR060W	0.003		YEL021W	0.042	0			Even when all genes in the list deleted, others could compensate. RXN always.	rxn always	r_1135, r_1166, r_1171	STL1	YDR536W	5.11							r_0502 :	1.944		r_0146	YNR058W
YMR202W	3.643e-05		YEL024W	8.637	1			Even when all genes in the list deleted, others could compensate. RXN always.	rxn always	r_1166, r_1227	MPH2	YDL247W	5.11							r_0505 :	0.116		r_0147	YJL005W
YGL012W	0.002		YEL039C	4.319	1			Even when all genes in the list deleted, others could compensate. RXN always.	rxn always	r_1227, r_1166	MPH3	YJR160C	37.628							r_0506 :	0.409		r_0148	YDR226W
YJR109C	6.594		YEL039C	8.637	1			MIR1 and PIC2 both deleted, rxn no more.	PIC2 compensates	r_1245	MIR1	YJR077C	37.628							r_0507 :	0.409		r_0149	YER170W
YOR303W	6.594		YEL069C	5.11	1			MIR1 and PIC2 both deleted, rxn no more.	MIR1 compensates	r_1245	PIC2	YER053C	-6.491							r_0508 :	0.409		r_0150	YER170W
YJL130C	6.594		YER003C	-0.307	0			r_1260 always.	r_1273 no more, r_1260 always	r_1260, r_1273	DUR3	YHL016C	-17.833							r_0510 :	0.197		r_0151	YLR359W
YDR256C	3.908e-05		YER005W	0.015	0			AQY1 and AQY2 both deleted, rxn no more.	AQY2 compensates	r_1277	AQY1	YPR192W	-17.833					r_0512 :	0.11		r_0152	YLR359W
YPR060C	0.09		YER015W	7.817e-05	0			AQY1 and AQY2 both deleted, rxn no more.	AQY1 compensates	r_1277	AQY2	YLL052C	8.637					r_0514 :	0.019		r_0153	YNL220W
YGL148W	0.1		YER015W	-7.817e-05	0													r_0525 :	0.0003757		r_0154	YKL001C
YLR304C	0.502		YER023W	0.062	0													r_0528 :	0.001		r_0155	YGR247W
YNR001C	0.502		YER026C	0.002	0													r_0534 :	5.11		r_0156	YFL030W
YPR001W	0.502		YER043C	0.006	0													r_0536 :	0.025		r_0157	YOR335C
YCR005C	7.817e-05		YER052C	0.165	0													r_0537 :	0.025		r_0158	YGR177C OR YOR377W
YLR304C	0.502		YER053C	37.628	1													r_0538 :	0.025		r_0159	YGR177C OR YOR377W
YBL039C	0.018		YER055C	0.025	0													r_0539 :	0.025		r_0160	YGR177C OR YOR377W
YJR103W	0.018		YER062C	0.05	0													r_0542 :	0.109		r_0161	YGR177C OR YOR377W
YGR155W	0.003		YER069W	0.123	0													r_0545 :	0.109		r_0162	YGR177C OR YOR377W
YAL012W	0.003		YER070W	0.0009107	0													r_0547 :	0.165		r_0163	YMR303C
YNL247W	0.003		YER070W	0.0009151	0													r_0548 :	0.143		r_0164	YDR368W OR YHR104W
YHR042W	0.003		YER070W	0.001	0													r_0549 :	0.022		r_0165	YGL256W OR YMR083W
YHR007C	0.003		YER081W	2.029	1													r_0558 :	0.016		r_0166	YOL086C OR YBR145W OR YDL168W
YHR144C	4.431e-06		YER090W	0.011	0													r_0560 :	0.016		r_0167	YGL256W OR YMR083W
YDR454C	-0.0009107		YER091C	0.025	0													r_0563 :	0.025		r_0168	YCR105W OR YDR368W OR YMR318C
YPL087W	-4.914e-09		YER099C	0.115	0													r_0564 :	0.025		r_0169	YOL086C OR YBR145W OR YDL168W
YPL087W	0.0001752		YER152C	0.109	0													r_0565 :	0.019		r_0170	YGL256W OR YMR083W
YOR236W	0.001		YER178W	0.77	0													r_0566 :	0.011		r_0171	YCR105W OR YMR318C
YLR420W	-0.042		YFL011W	5.11	1													r_0569 :	9.617		r_0172	YMR169C OR YMR170C
YJR016C	0.213		YFL018C	0.116	0													r_0570 :	0.063		r_0173	YPL061W
YJR016C	0.073		YFL018C	0.409	0													r_0658 :	1.527		r_0174	YOR374W
YJL167W	0.005		YFL018C	0.77	0													r_0659 :	-1.024		r_0175	YER073W OR YOR374W
YPR183W	0.307		YFL022C	0.051	0													r_0663 :	-0.073		r_0176	YOR374W
YOR321W	0.307		YFL045C	-0.307	0													r_0665 :	0.073		r_0177	YPL061W
YAL023C	0.307		YFR015C	0.197	0													r_0667 :	0.005		r_0178	YER073W OR YOR374W
YDL095W	0.307		YFR025C	0.025	0													r_0669 :	0.073		r_0179	YOL086C OR YBR145W OR YDL168W
YJR143C	0.307		YFR030W	0.022	0													r_0678 :	0.109		r_0180	YGL256W OR YMR083W
YDL093W	0.307		YFR033C	8.637	1													r_0692 :	0.071		r_0181	YCR105W OR YMR318C
YBR252W	0.001		YFR053C	5.11	1													r_0698 :	0.003		r_0182	YOL086C OR YBR145W OR YDL168W
YHR174W	5.056		YGL001C	0.003	0													r_0699 :	-0.112		r_0183	YGL256W OR YMR083W
YGR254W	5.056		YGL009C	-0.112	0													r_0701 :	0.112		r_0184	YCR105W OR YMR318C
YER015W	7.817e-05		YGL012W	0.002	0													r_0711 :	0.109		r_0185	YMR169C OR YMR170C
YER015W	-7.817e-05		YGL026C	0.011	0													r_0713 :	181.822		r_0186	YOL086C OR YBR145W OR YDL168W
YLR038C	4.319		YGL055W	0.003	0													r_0714 :	-175.196		r_0187	YGL256W OR YMR083W
Q0275	4.319		YGL062W	0.869	0													r_0715 :	-7.817e-05		r_0188	YDR481C
YHR051W	4.319		YGL080W	1.145	0													r_0718 :	0.124		r_0189	YIR029W
YDL067C	4.319		YGL125W	0.025	0													r_0722 :	0.307		r_0190	YIR027C
Q0045	4.319		YGL148W	0.1	0													r_0723 :	-0.307		r_0191	YBR208C
YGL191W	4.319		YGL154C	0.109	0													r_0724 :	0.409		r_0192	YBR205W OR YBR199W OR YDR483W OR YJL139C OR YKR061W OR YNL029C OR YOR099W OR YPL053C
Q0250	4.319		YGL187C	4.319	1													r_0725 :	1.917		r_0193	YPR026W
YLR395C	4.319		YGL191W	4.319	1													r_0726 :	0.006		r_0194	YDR001C
YMR256C	4.319		YGL202W	-0.051	0													r_0727 :	0.025		r_0195	YBR126C AND YDR074W AND YMR261C OR YML100W AND YBR126C AND YDR074W
YJR048W	4.319		YGL202W	0.109	0													r_0729 :	0.019		r_0198	YJL216C OR YIL172C OR YBR299W OR YGR292W OR YGR287C OR YJL221C
YGL187C	4.319		YGL202W	0.213	0													r_0732 :	1.917		r_0199	YMR293C
YIL111W	4.319		YGL205W	7.817e-05	0													r_0733 :	0.409		r_0201	YOR374W
YLR038C	4.319		YGL234W	0.038	0													r_0736 :	0.016		r_0202	YDR354W
Q0275	4.319		YGL245W	0.115	0													r_0739 :	0.016		r_0203	YER090W AND YKL211C
YHR051W	4.319		YGL253W	5.11	1													r_0747 :	-4.914e-09		r_0204	YDR305C
YDL067C	4.319		YGL256W	176.302	1													r_0748 :	0.0001752		r_0205	YHR104W
Q0045	4.319		YGR032W	0.431	0													r_0757 :	0.0007759		r_0206	YPL111W
YGL191W	4.319		YGR060W	0.003	0													r_0758 :	0.0007759		r_0207	YHR018C
YEL039C	4.319		YGR061C	0.038	0													r_0759 :	0.123		r_0208	YOL058W
Q0250	4.319		YGR087C	2.678	1													r_0773 :	8.521		r_0209	YDR341C
YLR395C	4.319		YGR094W	0.1	0													r_0792 :	0.015		r_0210	YHR091C
YMR256C	4.319		YGR121C	16.49	1													r_0800 :	0.351		r_0211	YGR124W OR YPR145W
YGL187C	4.319		YGR124W	0.039	0													r_0811 :	1.086		r_0212	YHR019C
YIL111W	4.319		YGR143W	0.431	0													r_0813 :	0.022		r_0213	YCR024C
YLR038C	4.319		YGR155W	0.003	0													r_0816 :	6.552		r_0214	YJL130C
Q0275	4.319		YGR157W	0.001	0													r_0818 :	0.123		r_0215	YER052C
YNL052W	4.319		YGR175C	0.003	0													r_0819 :	0.062		r_0216	YLR027C
YHR051W	4.319		YGR180C	0.0009107	0													r_0820 :	-0.042		r_0217	YKL106W
YDL067C	4.319		YGR180C	0.0009151	0													r_0821 :	0.042		r_0218	YLR027C
Q0045	4.319		YGR180C	0.001	0													r_0831 :	0.116		r_0219	YDR158W
YGL191W	4.319		YGR183C	8.637	1													r_0832 :	0.116		r_0220	YLL018C
Q0250	4.319		YGR185C	0.039	0													r_0851 :	-0.051		r_0221	YPL104W
YLR395C	4.319		YGR192C	7.084	1													r_0852 :	0.051		r_0222	YDR530C
YMR256C	4.319		YGR193C	0.77	0													r_0855 :	0.038		r_0223	YCL050C
YJR048W	4.319		YGR204W	-1.817	1													r_0883 :	0.022		r_0224	YCL050C
YGL187C	4.319		YGR204W	1.917	1													r_0886 :	3.616		r_0225	YER055C
YLR038C	4.319		YGR208W	2.029	1													r_0888 :	1.067		r_0226	Q0130 AND YBL099W AND YDR298C AND Q0085 AND YJR121W AND Q0080 AND YBR039W AND YDR377W AND YML081C-A AND YDR322C-A AND YKL016C AND YPL271W AND YDL004W AND YPL078C AND YLR295C OR YPR020W AND Q0130 AND YBL099W AND YDR298C AND Q0085 AND YJR121W AND Q0080 AND YBR039W AND YDR377W AND YML081C-A AND YKL016C AND YPL271W AND YDL004W AND YPL078C AND YLR295C
Q0275	4.319		YGR209C	0.001	0													r_0891 :	2.029		r_0227	YER005W OR YCR024C-A AND YGL008C AND YEL017C-A OR YCR024C-A AND YPL036W AND YEL017C-A
YNL052W	4.319		YGR209C	0.022	0													r_0892 :	7.084		r_0228	YBR110W
YHR051W	4.319		YGR209C	0.026	0													r_0893 :	5.056		r_0229	YGR286C
YDL067C	4.319		YGR240C	3.616	1													r_0902 :	-0.307		r_0230	YDL141W
Q0045	4.319		YGR243W	1.145	0													r_0904 :	0.016		r_0231	YNL280C
YGL191W	4.319		YGR244C	0.116	0													r_0908 :	0.038		r_0233	YMR015C
YEL039C	4.319		YGR254W	5.056	1													r_0909 :	0.025		r_0234	YGL001C
Q0250	4.319		YGR264C	0.019	0													r_0910 :	0.025		r_0235	YGL001C
YLR395C	4.319		YHL011C	0.115	0													r_0911 :	0.038		r_0236	YLR100W
YMR256C	4.319		YHL016C	-6.491	1													r_0912 :	0.063		r_0237	YLR100W
YGL187C	4.319		YHR001W-A	8.637	1													r_0913 :	0.011		r_0238	YGR060W
YJL166W	8.637		YHR002W	0.016	0													r_0914 :	0.038		r_0239	YGR060W
YHR001W-A	8.637		YHR007C	0.003	0													r_0915 :	0.038		r_0240	YGR060W
YEL024W	8.637		YHR011W	0.07	0													r_0916 :	0.115		r_0241	YGR060W
YDR529C	8.637		YHR018C	6.552	1													r_0917 :	2.029		r_0242	YLR056W
YGR183C	8.637		YHR019C	0.039	0													r_0918 :	2.029		r_0243	YMR202W
YPR191W	8.637		YHR020W	0.062	0													r_0938 :	0.051		r_0244	YGL012W
YOR065W	8.637		YHR025W	0.143	0													r_0939 :	0.039		r_0249	YKL019W AND YDL090C
YBL045C	8.637		YHR042W	0.003	0													r_0941 :	0.062		r_0250	YJR109C AND YOR303W OR YJL130C
YFR033C	8.637		YHR046C	0.0007759	0													r_0957 :	0.062		r_0252	YER024W OR YAR035W
YJR048W	8.637		YHR051W	4.319	1													r_0958 :	0.869		r_0253	YML042W
Q0105	8.637		YHR072W	0.003	0													r_0959 :	2.678		r_0254	YML042W
YJL166W	8.637		YHR092C	5.11	1													r_0961 :	0.77		r_0255	YGR088W
YEL039C	8.637		YHR094C	5.11	1													r_0962 :	4.855		r_0256	YDR256C
YHR001W-A	8.637		YHR096C	5.11	1													r_0967 :	0.0007513		r_0259	YDR297W
YEL024W	8.637		YHR144C	4.431e-06	0													r_0968 :	0.0003757		r_0260	YMR272C
YDR529C	8.637		YHR162W	1.145	0													r_0973 :	0.001		r_0261	YDR297W
YGR183C	8.637		YHR174W	5.056	1													r_0974 :	0.001		r_0262	YMR272C
YPR191W	8.637		YHR190W	0.003	0													r_0976 :	0.0009151		r_0263	YKL008C AND YMR298W OR YHL003C AND YMR298W
YOR065W	8.637		YHR208W	-0.1	0													r_0978 :	0.0009107		r_0264	YKL008C AND YMR298W OR YHL003C AND YMR298W
YBL045C	8.637		YHR216W	0.019	0													r_0982 :	0.11		r_0265	YKL008C AND YMR298W OR YHL003C AND YMR298W
YFR033C	8.637		YIL020C	0.025	0													r_0984 :	-0.111		r_0266	YKL008C AND YMR298W OR YHL003C AND YMR298W
Q0105	8.637		YIL053W	0.05	0													r_0986 :	7.969e-05		r_0267	YMR272C
YOR388C	2.23		YIL066C	0.0009107	0													r_0988 :	0.109		r_0268	YMR272C
YGR204W	-1.817		YIL066C	0.0009151	0													r_0989 :	0.109		r_0269	YMR272C
YBR084W	-0.409		YIL066C	0.001	0													r_0993 :	0.0001752		r_0270	YMR272C
YKL060C	3.616		YIL074C	2.029	1													r_0995 :	0.07		r_0271	YLR307W OR YLR308W
YPL262W	0.116		YIL078W	0.073	0													r_0996 :	0.1		r_0272	YBR038W OR YNL192W OR YBR023C
YPL262W	6.634		YIL094C	0.109	0													r_0997 :	0.1		r_0273	YLR133W
YJL167W	0.005		YIL111W	4.319	1													r_1011 :	0.003		r_0274	YGR202C
YBR196C	4.033		YIL116W	0.025	0													r_1012 :	0.003		r_0278	YPR060C
YDL215C	-10.152		YIL125W	0.116	0													r_1021 :	0.116		r_0279	YGL148W
YPR035W	6.803		YIL160C	7.817e-05	0													r_1022 :	0.116		r_0280	YLR304C
YOR168W	0.04		YIR034C	0.109	0													r_1026 :	0.022		r_0281	YBR002C OR YMR101C
YGL245W	0.115		YJL026W	0.0009107	0													r_1027 :	0.022		r_0282	YBR002C OR YMR101C
YJR009C	7.084		YJL026W	0.0009151	0													r_1038 :	0.026		r_0283	YBR002C OR YMR101C
YJL052W	7.084		YJL026W	0.001	0													r_1041 :	0.143		r_0284	YBR002C OR YMR101C
YGR192C	7.084		YJL045W	0.116	0													r_1042 :	0.073		r_0285	YBR002C OR YMR101C
YER062C	0.05		YJL052W	7.084	1													r_1045 :	0.001		r_0286	YBR002C OR YMR101C
YIL053W	0.05		YJL060W	0.109	0													r_1048 :	-0.005		r_0287	YBR002C OR YMR101C
YOL059W	0.052		YJL088W	6.552	1													r_1049 :	-0.005		r_0288	YBR002C OR YMR101C
YDR408C	0.038		YJL097W	0.0001752	0													r_1050 :	-0.106		r_0289	YBR002C OR YMR101C
YLR058C	1.944		YJL121C	-0.111	0													r_1051 :	0.009		r_0290	YBR002C OR YMR101C
YDR019C	0.116		YJL130C	0.042	0													r_1054 :	3.563		r_0291	YBR002C OR YMR101C
YAL044C	0.116		YJL130C	6.594	1													r_1055 :	0.011		r_0292	YBR002C OR YMR101C
YMR189W	0.116		YJL137C	0.197	0													r_1057 :	0.011		r_0293	YBR002C OR YMR101C
YFL018C	0.116		YJL153C	0.0007759	0													r_1063 :	0.213		r_0294	YBR002C OR YMR101C
YIL125W	0.116		YJL166W	8.637	1													r_1066 :	0.039		r_0295	YBR002C OR YMR101C
YDR148C	0.116		YJL167W	0.005	0													r_1072 :	0.019		r_0296	YBR002C OR YMR101C
YFL018C	0.116		YJL198W	0.3	0													r_1084 :	1.067		r_0297	YBR002C OR YMR101C
YMR189W	0.409		YJL214W	5.11	1													r_1088 :	-0.1		r_0298	YBR002C OR YMR101C
YFL018C	0.409		YJL219W	5.11	1													r_1089 :	0.1		r_0299	YBR002C OR YMR101C
YDR019C	0.409		YJR009C	7.084	1													r_1099 :	0.109		r_0300	YNR001C OR YPR001W
YAL044C	0.409		YJR016C	0.073	0													r_1110 :	56.962		r_0301	YCR005C
YKR058W	0.197		YJR016C	0.213	0													r_1112 :	-1.125		r_0302	YLR304C
YFR015C	0.197		YJR048W	4.319	1													r_1115 :	16.49		r_0303	YLR304C
YJL137C	0.197		YJR048W	8.637	1													r_1117 :	-181.32		r_0304	YDR044W
YFR015C	0.197		YJR073C	0.001	0													r_1127 :	-0.1		r_0306	YBL039C OR YJR103W
YLR258W	0.197		YJR077C	37.628	1													r_1128 :	-1.024		r_0307	YBL039C OR YJR103W
YKR058W	0.197		YJR103W	0.018	0													r_1129 :	0.016		r_0308	YGL184C
YLR258W	0.197		YJR105W	0.006	0													r_1166 :	5.11		r_0309	YGR155W
YJL137C	0.197		YJR109C	6.594	1													r_1172 :	0.05		r_0310	YAL012W
YPR081C	0.11		YJR121W	56.561	1													r_1173 :	-1.386		r_0311	YJR130C
YBR121C	0.11		YJR137C	0.022	0													r_1194 :	181.667		r_0312	YLR303W
YMR217W	0.019		YJR139C	0.165	0													r_1237 :	0.123		r_0313	YNL247W
YBL033C	0.0003757		YJR143C	0.307	0													r_1244 :	0.3		r_0314	YLR245C
YDR454C	0.001		YJR148W	-0.073	0													r_1245 :	37.628		r_0315	YNR012W
YGL253W	5.11		YJR148W	0.112	0													r_1266 :	0.029		r_0317	YHR042W AND YHR007C
YFR053C	5.11		YJR148W	-0.112	0													r_1273 :	-6.491		r_0318	YPR062W
YCL040W	5.11		YJR158W	5.11	1													r_1277 :	-17.833		r_0319	YML086C
YCL030C	0.025		YJR160C	5.11	1													r_1358 :	0.0001752		r_0320	YMR041C
YFR025C	0.025		YKL001C	0.022	0													r_1513 :	-4.914e-09		r_0321	YBR149W
YIL116W	0.025		YKL004W	-4.914e-09	0													r_1514 :	0.0001752		r_0322	YKL060C
YPR033C	0.025		YKL004W	0.0001752	0													r_1543 :	0.431		r_0323	YJR159W
YDR234W	0.109		YKL016C	56.561	1													r_1567 :	-0.1		r_0326	YHR144C
YIL094C	0.109		YKL024C	0.019	0													r_1574 :	-0.112		r_0327	YHR144C
YJR139C	0.165		YKL029C	0.124	0													r_1585 :	0.073		r_0328	YNL141W
YHR025W	0.143		YKL035W	1.067	0													r_1596 :	-0.073		r_0329	YLR245C
YNL277W	0.022		YKL060C	3.616	1													r_1632 :	-176.302		r_0330	YDR454C
YLR450W	0.016		YKL067W	0.351	0													r_1654 :	-16.49(-16.49)		r_0331	YHR068W
YML075C	0.016		YKL067W	1.086	0													r_1667 :	7.505		r_0332	YCR036W
YML126C	0.016		YKL085W	181.822	1													r_1676 :	4.914e-09		r_0333	YLR209C
YBR248C	0.025		YKL106W	-181.32	1													r_1679 :	-0.0001752		r_0334	YDR196C
YOR202W	0.025		YKL127W	1.067	0													r_1682 :	0.002		r_0335	YNR057C
YLR432W	0.019		YKL141W	0.116	0													r_1689 :	7.817e-05		r_0338	YKL216W
YHR216W	0.019		YKL148C	0.116	0													r_1691 :	-0.0001752		r_0339	YKL216W
YML056C	0.019		YKL152C	5.056	1													r_1696 :	-3.34		r_0340	YPL087W
YKL211C	0.011		YKL181W	0.115	0													r_1698 :	-0.0001752		r_0341	YPL087W
YMR267W	9.617		YKL182W	0.0001752	0													r_1701 :	0.0001582		r_0342	YPL087W
YMR120C	0.063		YKL182W	0.006	0													r_1704 :	-0.0009151		r_0343	YPL087W
YLR028C	0.063		YKL211C	0.011	0													r_1708 :	0.1		r_0344	YOR236W
YOR136W	1.527		YKL216W	0.042	0													r_1714 :	-5.11(-5.11)		r_0345	YOR236W
YNL037C	1.527		YKR009C	7.817e-05	0													r_1729 :	-0.001		r_0346	YMR113W
YLR174W	-1.024		YKR039W	-1.386	0													r_1746 :	-0.052		r_0347	YNL256W
YJR148W	-0.073		YKR058W	0.197	0													r_1748 :	-0.307		r_0348	YDL100C
YBL076C	0.073		YKR067W	0.002	0													r_1754 :	0.002		r_0349	YLR420W
YPL117C	0.005		YLL018C	0.113	0													r_1758 :	0.002		r_0350	YNL256W
YLR355C	0.073		YLL041C	0.116	0													r_1761 :	2.63(2.63)		r_0351	YNL256W
YBR115C	0.109		YLL043W	0.05	0													r_1762 :	2.63		r_0352	YJR016C
YGL154C	0.109		YLL052C	-17.833	1													r_1763 :	-176.302		r_0353	YJR016C
YCL064C	0.071		YLR027C	174.327	1													r_1772 :	-7.817e-05		r_0354	YFL053W OR YML070W
YHR072W	0.003		YLR028C	0.063	0													r_1774 :	7.817e-05		r_0355	YJL167W
YJR148W	-0.112		YLR038C	4.319	1													r_1794 :	0.409		r_0356	YKL152C
YPL160W	0.112		YLR043C	0.022	0													r_1801 :	0.0001752		r_0357	YOR163W
YDR037W	0.109		YLR043C	0.026	0													r_1803 :	0.0001752		r_0358	YDR017C
YKL085W	181.822		YLR044C	2.678	1													r_1808 :	0.05(0.05)		r_0359	YLR172C
YOL126C	-175.196		YLR058C	1.944	1													r_1809 :	-0.052		r_0360	YMR013C
YDL078C	-7.817e-05		YLR060W	0.051	0													r_1810 :	1.386		r_0361	YPR183W
YKL029C	0.124		YLR081W	5.11	1													r_1811 :	0.409		r_0362	YOR321W OR YAL023C AND YDL095W OR YJR143C OR YDL093W
YDL055C	0.307		YLR092W	0.029	0													r_1824 :	-0.834		r_0363	YJR057W
YER003C	-0.307		YLR100W	0.003	0													r_1825 :	-0.301		r_0364	YBR252W
YBR084W	0.409		YLR134W	2.678	1													r_1830 :	-7.817e-05		r_0365	YJR153W
YGR204W	1.917		YLR153C	0.069	0													r_1832 :	14.904		r_0366	YHR174W OR YGR254W
YLR180W	0.006		YLR174W	-1.024	0													r_1838 :	0.109		r_0368	YDR147W OR YLR133W
YDR502C	0.006		YLR180W	0.006	0													r_1840 :	-0.016		r_0369	YOR126C
YER091C	0.025		YLR258W	0.197	0													r_1887 :	0.062		r_0370	YNR067C OR YLR300W OR YDR261C OR YGR282C OR YOR190W
YGR264C	0.019		YLR295C	56.561	1													r_1907 :	0.0001752		r_0373	YPL069C
YGR204W	1.917		YLR303W	0.022	0													r_1930 :	0.0001563		r_0399	YER015W
YBR084W	0.409		YLR304C	0.502	0													r_1932 :	-0.307		r_0400	YER015W
YMR208W	0.016		YLR342W	0.431	0													r_1963 :	-0.005		r_0402	YER015W
YNR043W	0.016		YLR354C	-0.005	0													r_1964 :	0.005		r_0410	YER015W
YBR161W	-4.914e-09		YLR355C	0.073	0													r_1965 :	-0.409		r_0412	YER015W
YBR036C	-4.914e-09		YLR355C	0.213	0													r_1977 :	0.003		r_0436	YOR176W
YPL057C	-4.914e-09		YLR359W	0.038	0													r_1978 :	4.319		r_0437	YKR066C AND YEL039C OR YKR066C AND YJR048W
YBR036C	-4.914e-09		YLR359W	0.044	0													r_1979 :	4.35		r_0438	YLR038C AND Q0275 AND YHR051W AND YDL067C AND Q0045 AND YGL191W AND Q0250 AND YLR395C AND YMR256C AND YJR048W AND YGL187C AND YIL111W OR YLR038C AND Q0275 AND YHR051W AND YDL067C AND Q0045 AND YGL191W AND YEL039C AND Q0250 AND YLR395C AND YMR256C AND YGL187C AND YIL111W OR YLR038C AND Q0275 AND YNL052W AND YHR051W AND YDL067C AND Q0045 AND YGL191W AND Q0250 AND YLR395C AND YMR256C AND YJR048W AND…
YBR161W	0.0001752		YLR372W	0.0001752	0													r_1980 :	3.908e-05		r_0439	YJL166W AND YHR001W-A AND YEL024W AND YDR529C AND YGR183C AND YPR191W AND YOR065W AND YBL045C AND YFR033C AND YJR048W AND Q0105 OR YJL166W AND YEL039C AND YHR001W-A AND YEL024W AND YDR529C AND YGR183C AND YPR191W AND YOR065W AND YBL045C AND YFR033C AND Q0105
YBR036C	0.0001752		YLR395C	4.319	1													r_1992 :	-4.35		r_0440	YDL045C
YPL057C	0.0001752		YLR420W	-0.042	0													r_1995 :	0.0001752		r_0441	YLR011W
YBR036C	0.0001752		YLR432W	0.019	0													r_2005 :	-0.3(-0.3)		r_0442	YLR011W
YHR046C	0.0007759		YLR438W	0.062	0													r_2030 :	0.0003757		r_0443	YDL168W
YDR287W	0.0007759		YLR450W	0.016	0													r_2032 :	9.617		r_0445	YOR388C
YJL153C	0.0007759		YML008C	7.969e-05	0													r_2034 :	1.145		r_0446	YGR204W
YER069W	0.123		YML056C	0.019	0													r_2053 :	0.003		r_0447	YBR084W
YML120C	8.521		YML075C	0.016	0													r_2054 :	0.003		r_0448	YJL155C
YER005W	0.015		YML081C-A	56.561	1													r_2060 :	-0.029		r_0449	YLR377C
YKL067W	0.351		YML100W	0.009	0													r_2091 :	6.491		r_0450	YKL060C
YKL067W	1.086		YML106W	-0.042	0													r_2093 :	-0.1		r_0451	YPL262W
YLR303W	0.022		YML120C	8.521	1													r_2094 :	-0.003		r_0452	YPL262W
YJL088W	6.552		YML123C	0.3	0													r_2096 :	-54.502		r_0453	YKL216W
YMR062C	0.123		YML126C	0.016	0													r_2098 :	7.817e-05		r_0454	YEL047C
YLR438W	0.062		YMR011W	5.11	1													r_2100 :	17.833		r_0455	YEL047C
YML106W	-0.042		YMR056C	56.962	1													r_2108 :	0.379		r_0457	YLR299W
YMR271C	-0.042		YMR062C	0.123	0													r_2111 :	0.379		r_0458	YBR020W
YEL021W	0.042		YMR083W	176.302	1													r_2119 :	-0.174		r_0459	YBR018C
YIL125W	0.116		YMR105C	1.067	0													r_2127 :	0.042		r_0460	YJL101C
YDR148C	0.116		YMR108W	0.073	0													r_2132 :	181.721		r_0462	YJL167W
YFL018C	0.116		YMR108W	0.213	0													r_2133 :	0.379		r_0463	YPR184W
YGL202W	-0.051		YMR120C	0.063	0													r_2140 :	0.006		r_0464	YIL099W
YLR060W	0.051		YMR165C	0.0001212	0													r_2141 :	0.0001752		r_0466	YNL241C
YFL022C	0.051		YMR189W	0.116	0													r_2157 :	0.0001752		r_0467	YBR196C
YGL234W	0.038		YMR189W	0.409	0													r_2158 :	0.0001752		r_0468	YDR300C
YPR167C	0.022		YMR202W	3.643e-05	0													r_2159 :	0.0001752		r_0469	YMR250W
YGR209C	0.022		YMR205C	3.616	1													r_2160 :	0.0001752		r_0470	YDL215C
YLR043C	0.022		YMR208W	0.016	0													r_2164 :	0.0001752		r_0471	YOR375C OR YAL062W
YPR167C	0.022		YMR217W	0.019	0													r_2165 :	0.0001752		r_0472	YDL171C
YGR240C	3.616		YMR220W	0.016	0													r_2166 :	0.0001752		r_0473	YOR323C
YMR205C	3.616		YMR241W	-1.125	0													r_2167 :	0.0001752		r_0476	YPR035W
YMR278W	1.067		YMR246W	-7.817e-05	0													r_2171 :	0.0001752		r_0477	YKL104C
YMR105C	1.067		YMR256C	4.319	1													r_2172 :	0.0001752		r_0478	YOR168W
YKL127W	1.067		YMR261C	0.009	0													r_2173 :	0.0001752		r_0479	YGL245W
YIL074C	2.029		YMR267W	9.617	1													r_2174 :	0.0001752		r_0480	YOL033W
YER081W	2.029		YMR271C	-0.042	0													r_2178 :	0.0001752		r_0481	YCL035C AND YPL091W OR YDR098C AND YPL091W OR YER174C AND YPL091W OR YDR513W AND YPL091W
YCR012W	7.084		YMR278W	1.067	0													r_2179 :	0.0001752		r_0482	YPL059W AND YPL091W
YKL152C	5.056		YMR296C	0.0001752	0													r_2180 :	0.0001752		r_0483	YIR037W OR YCL035C OR YBR244W OR YKL026C OR YDR513W
YFL045C	-0.307		YMR300C	0.038	0													r_2181 :	0.0001752		r_0484	YPL059W
YMR220W	0.016		YMR303C	173.672	1													r_2182 :	0.003		r_0485	YOL049W
YAR015W	0.038		YNL037C	1.527	0													r_2196 :	-7.817e-05		r_0486	YJR009C OR YJL052W OR YGR192C
YCL030C	0.025		YNL052W	4.319	1													r_2214 :	4.914e-09		r_0487	YOR120W
YCL030C	0.025		YNL071W	0.77	0													r_2215 :	-0.0001752		r_0488	YHL032C
YOR128C	0.038		YNL104C	0.112	0													r_2251 :	7.817e-05		r_0489	YER062C OR YIL053W
YMR120C	0.063		YNL142W	16.49	1													r_2268 :	7.817e-05		r_0490	YIL155C
YLR028C	0.063		YNL169C	0.001	0													r_2308 :	0.002		r_0491	YOL059W OR YDL022W
YDR007W	0.011		YNL220W	0.044	0													r_2332 :	0.002		r_0492	YOL059W
YGL234W	0.038		YNL247W	0.003	0													r_2344 :	0.0001212		r_0497	YPL110C
YMR300C	0.038		YNL277W	0.022	0													r_2368 :	0.0002964		r_0499	YDR408C
YHL011C	0.115		YNL280C	0.003	0													r_2432 :	0.002		r_0501	YMR189W AND YFL018C AND YDR019C AND YAL044C
YKL181W	0.115		YNL316C	0.051	0													r_2446 :	0.002		r_0502	YLR058C
YOL061W	0.115		YNR001C	0.502	0													r_2454 :	0.0007759		r_0503	YBR263W
YBL068W	0.115		YNR013C	0.3	0													r_2464 :	0.001		r_0504	YMR189W AND YFL018C AND YDR019C AND YAL044C
YOL061W	0.115		YNR016C	0.042	0													r_2488 :	0.001		r_0505	YDR019C AND YAL044C AND YMR189W AND YFL018C OR YIL125W AND YDR148C AND YFL018C
YER099C	0.115		YNR019W	0.0002964	0													r_2496 :	0.001		r_0506	YMR189W AND YFL018C AND YDR019C AND YAL044C
YGR208W	2.029		YNR019W	0.0003081	0													r_2504 :	0.001		r_0507	YMR189W AND YFL018C AND YDR019C AND YAL044C
YOR184W	2.029		YNR043W	0.016	0													r_3428 :	-4.914e-09		r_0508	YMR189W AND YFL018C AND YDR019C AND YAL044C
YNL316C	0.051		YNR050C	0.109	0													r_3436 :	0.0001752		r_0509	YMR189W AND YFL018C AND YDR019C AND YAL044C
YBR166C	0.039		YNR072W	5.11	1													r_3510 :	-7.817e-05		r_0510	YKR058W AND YFR015C OR YJL137C AND YFR015C OR YLR258W AND YKR058W OR YLR258W AND YJL137C
YHR020W	0.062		YOL020W	-1.386	0													r_3514 :	0.0007008		r_0511	YPR160W
YER023W	0.062		YOL058W	6.552	1													r_3517 :	0.005		r_0512	YPR081C OR YBR121C
YBR218C	0.869		YOL059W	0.052	0													r_3519 :	0.0001752		r_0514	YMR217W
YGL062W	0.869		YOL061W	0.115	0													r_3525 :	0.002		r_0515	YDR400W
YLR134W	2.678		YOL064C	0.022	0													r_3526 :	-0.006		r_0518	YMR281W
YGR087C	2.678		YOL066C	0.0003757	0													r_3527 :	-0.0007008		r_0519	YJR013W AND YCL052C
YLR044C	2.678		YOL097C	0.011	0													r_3528 :	-0.006		r_0520	YKL165C
YBR221C	0.77		YOL126C	-175.196	1													r_3529 :	0.001		r_0521	YBR004C
YER178W	0.77		YOL140W	0.123	0													r_3530 :	-0.001		r_0522	YGL142C
YFL018C	0.77		YOL143C	0.0007513	0													r_3531 :	0.003		r_0523	YDR302W OR YLL031C
YGR193C	0.77		YOL156W	5.11	1													r_3532 :	0.003		r_0524	YGR267C
YNL071W	0.77		YOR065W	8.637	1													r_3533 :	-0.003		r_0525	YBL033C
YOR347C	4.855		YOR074C	0.001	0													r_3534 :	0.002		r_0526	YDL238C
YAL038W	4.855		YOR095C	0.11	0													r_3536 :	-0.002		r_0527	YDR399W
YOL143C	0.0007513		YOR128C	0.038	0													r_3537 :	-0.0001212		r_0528	YDR454C
YBR256C	0.0003757		YOR130C	0.123	0													r_3538 :	0.002		r_0529	YDR454C
YGR209C	0.001		YOR136W	1.527	0													r_3540 :	-0.002		r_0530	YPL252C AND YDR376W AND YER141W
YER070W	0.001		YOR142W	0.116	0													r_3543 :	-0.0002534		r_0531	YPL172C
YGR180C	0.001		YOR168W	0.04	0													r_3544 :	0.0002534		r_0532	YOR125C AND YOL096C AND YML110C AND YGL119W AND YGR255C AND YDR204W AND YLR201C
YJL026W	0.001		YOR175C	0.002	0													r_3545 :	0.002		r_0533	YGL253W OR YFR053C
YIL066C	0.001		YOR184W	2.029	1													r_3546 :	0.0007759		r_0534	YGL253W OR YFR053C OR YCL040W
YER070W	0.0009151		YOR202W	0.025	0													r_3547 :	0.003		r_0535	YGL253W OR YFR053C
YGR180C	0.0009151		YOR222W	0.109	0													r_3548 :	-0.003		r_0536	YCL030C
YJL026W	0.0009151		YOR222W	181.721	1													r_3562 :	-0.0006007		r_0537	YFR025C
YIL066C	0.0009151		YOR236W	0.001	0													r_3669 :	-0.001		r_0538	YIL116W
YER070W	0.0009107		YOR245C	0.0002964	0													r_3765 :	0.001		r_0539	YPR033C
YGR180C	0.0009107		YOR303W	6.594	1													r_3773 :	0.001		r_0540	YPR033C
YJL026W	0.0009107		YOR317W	-7.817e-05	0													r_3789 :	-0.0001752		r_0541	YBR034C
YIL066C	0.0009107		YOR321W	0.307	0													r_3805 :	0.0001752		r_0542	YDR234W
YOR095C	0.11		YOR335C	0.174	0													r_3937 :	-4.914e-09		r_0543	YDL131W OR YDL182W
YJL121C	-0.111		YOR347C	4.855	1													r_3938 :	0.0001752		r_0544	YPL273W OR YLL062C
YML008C	7.969e-05		YOR348C	-1.386	0													r_3939 :	0.0003081		r_0545	YIL094C
YIR034C	0.109		YOR388C	2.23	1													r_3957 :	0.001		r_0547	YJR139C
YNR050C	0.109		YPL023C	0.025	0													r_3963 :	0.0006007		r_0548	YHR025W
YBR058C-A	0.0001752		YPL028W	0.016	0													r_3971 :	0.0003081		r_0549	YNL277W
YDR062W	0.0001752		YPL057C	-4.914e-09	0													r_3973 :	0.0003081		r_0550	YDR453C AND YGR209C OR YLR043C AND YDR453C
YMR296C	0.0001752		YPL057C	0.0001752	0													r_3974 :	7.817e-05		r_0551	YBL064C AND YCR083W
YDR062W	0.0001752		YPL061W	0.048	0													r_3979 :	0.000148		r_0552	YGR209C AND YLR109W OR YLR043C AND YLR109W
YMR296C	0.0001752		YPL078C	56.561	1													r_3987 :	0.000148		r_0553	YDR272W
YHR011W	0.07		YPL087W	-4.914e-09	0													r_3988 :	0.001		r_0554	YOR040W
YDR023W	0.07		YPL087W	0.0001752	0													r_3996 :	0.001		r_0555	YNR041C
YDR127W	0.1		YPL111W	6.491	1													r_3997 :	0.0002645		r_0556	YPL214C
YDR127W	0.1		YPL117C	0.005	0													r_4005 :	0.0002645		r_0557	YDL205C
YGR175C	0.003		YPL134C	0.109	0													r_4006 :	0.0002964		r_0558	YLR450W OR YML075C
YHR190W	0.003		YPL134C	181.721	1													r_4038 :	0.0002964		r_0559	YML126C
YKL141W	0.116		YPL160W	0.112	0																r_0560	YML126C
YDR178W	0.116		YPL231W	0.0001752	0																r_0561	YPL258C OR YPR121W OR YOL055C
YLL041C	0.116		YPL231W	0.006	0																r_0562	YDR399W
YKL148C	0.116		YPL262W	0.116	0																r_0563	YBR248C
YKL141W	0.116		YPL262W	6.634	1																r_0564	YOR202W
YDR178W	0.116		YPL265W	-1.386	0																r_0565	YLR432W OR YHR216W OR YML056C
YJL045W	0.116		YPL271W	56.561	1																r_0566	YKL211C
YLL041C	0.116		YPR001W	0.502	0																r_0567	YLR134W OR YGR087C OR YLR044C
YGR244C	0.116		YPR020W	56.561	1																r_0568	YBR011C
YOR142W	0.116		YPR021C	-181.32	1																r_0569	YMR267W
YCL050C	0.022		YPR021C	181.667	1																r_0570	YMR120C OR YLR028C
YJR137C	0.022		YPR033C	0.025	0																r_0571	YDR315C
YFR030W	0.022		YPR035W	6.803	1																r_0572	YDR173C
YDR353W	0.026		YPR060C	0.09	0																r_0573	YDR173C
YDR353W	0.026		YPR074C	-0.005	0																r_0574	YDR173C
YGR209C	0.026		YPR074C	-0.106	0																r_0575	YDR173C
YDR353W	0.026		YPR081C	0.11	0																r_0596	YER019W
YLR043C	0.026		YPR113W	0.0007759	0																r_0597	YER019W
YCR053W	0.143		YPR138C	16.49	1																r_0598	YER019W
YIL078W	0.073		YPR145W	0.039	0																r_0599	YER019W
YOR074C	0.001		YPR159W	0.431	0																r_0600	YER019W
YLR354C	-0.005		YPR167C	0.022	0																r_0601	YER019W
YPR074C	-0.005		YPR183W	0.307	0																r_0602	YER019W
YBR117C	-0.005		YPR191W	8.637	1																r_0603	YER019W
YPR074C	-0.106		YPR192W	-17.833	1																r_0604	YER019W
YBR117C	-0.106																				r_0605	YER019W
YBR126C	0.009																				r_0606	YER019W
YDR074W	0.009																				r_0607	YER019W
YMR261C	0.009																				r_0608	YER019W
YML100W	0.009																				r_0609	YER019W
YBR126C	0.009																				r_0610	YER019W
YDR074W	0.009																				r_0611	YER019W
YDR050C	3.563																				r_0612	YER019W
YGL026C	0.011																				r_0613	YER019W
YOL097C	0.011																				r_0614	YER019W
YGL202W	0.213																				r_0615	YER019W
YGR185C	0.039																				r_0616	YER019W
YKL024C	0.019																				r_0617	YER019W
YKL035W	1.067																				r_0618	YER019W
YHR208W	-0.1																				r_0619	YER019W
YGR094W	0.1																				r_0620	YER019W
YOR222W	0.109																				r_0621	YER019W
YPL134C	0.109																				r_0622	YER019W
YMR056C	56.962																				r_0623	YER019W
YBR085W	56.962																				r_0624	YER019W
YBL030C	56.962																				r_0625	YER019W
YMR241W	-1.125																				r_0626	YER019W
YPR138C	16.49																				r_0627	YER019W
YNL142W	16.49																				r_0628	YER019W
YGR121C	16.49																				r_0629	YER019W
YDR384C	16.49																				r_0630	YER019W
YPR021C	-181.32																				r_0631	YER019W
YBR291C	-0.1																				r_0632	YER019W
YBR291C	-1.024																				r_0633	YER019W
YHR002W	0.016																				r_0634	YER019W
YDL245C	5.11																				r_0635	YER019W
YDR342C	5.11																				r_0636	YER019W
YDR343C	5.11																				r_0637	YER019W
YDR345C	5.11																				r_0638	YER019W
YDR536W	5.11																				r_0639	YER019W
YEL069C	5.11																				r_0640	YER019W
YFL011W	5.11																				r_0641	YER019W
YHR092C	5.11																				r_0642	YER019W
YHR094C	5.11																				r_0643	YER019W
YHR096C	5.11																				r_0644	YER019W
YJL214W	5.11																				r_0645	YER019W
YJL219W	5.11																				r_0646	YER019W
YJR158W	5.11																				r_0647	YER019W
YLR081W	5.11																				r_0648	YER019W
YMR011W	5.11																				r_0649	YER019W
YNR072W	5.11																				r_0650	YER019W
YOL156W	5.11																				r_0651	YER019W
YDL247W	5.11																				r_0652	YER019W
YJR160C	5.11																				r_0653	YER019W
YLL043W	0.05																				r_0654	YER019W
YKR039W	-1.386																				r_0655	YER019W
YPL265W	-1.386																				r_0656	YOR126C
YOR348C	-1.386																				r_0657	YOR126C
YOL020W	-1.386																				r_0658	YOR136W AND YNL037C
YCL025C	-1.386																				r_0659	YLR174W
YPR021C	181.667																				r_0661	YNL009W
YOR130C	0.123																				r_0662	YER065C
YJL198W	0.3																				r_0663	YJR148W
YBR296C	0.3																				r_0664	YHR208W
YML123C	0.3																				r_0665	YBL076C
YNR013C	0.3																				r_0666	YPL040C
YCR037C	0.3																				r_0667	YPL117C
YJR077C	37.628																				r_0668	YGR244C AND YOR142W
YER053C	37.628																				r_0669	YLR355C
YBR294W	0.029																				r_0670	YLR231C
YLR092W	0.029																				r_0671	YBL098W
YHL016C	-6.491																				r_0672	YHR037W
YLL052C	-17.833																				r_0673	YHR037W
YPR192W	-17.833																				r_0674	YLR089C
YDL131W	0.109																				r_0675	YEL046C
YDL182W	0.109																				r_0676	YMR226C
YGL080W	1.145																				r_0678	YBR115C AND YGL154C
YGR243W	1.145																				r_0679	YDR321W
YHR162W	1.145																				r_0680	YLR160C OR YLR155C OR YLR158C OR YLR157C
YKL216W	0.042																				r_0681	YLR027C
YOR222W	181.721																				r_0682	YKL106W
YPL134C	181.721																				r_0683	YLR027C
YKL182W	0.006																				r_0687	YER023W
YPL231W	0.006																				r_0688	YHR104W OR YOL151W
YKL182W	0.0001752																				r_0689	YCL064C
YPL231W	0.0001752																				r_0690	YMR226C
YCR034W	0.0001752																				r_0691	YJR159W
YLR372W	0.0001752																				r_0692	YCL064C
YLR372W	0.0001752																				r_0693	YER086W
YBR159W	0.0001752																				r_0694	YJR078W
YBR159W	0.0001752																				r_0695	YDR403W
YBR159W	0.0001752																				r_0697	YML004C
YBR159W	0.0001752																				r_0698	YHR072W
YJL097W	0.0001752																				r_0699	YJR148W
YJL097W	0.0001752																				r_0700	YHR208W
YJL097W	0.0001752																				r_0701	YPL160W
YJL097W	0.0001752																				r_0702	YLR382C
YDL015C	0.0001752																				r_0703	YNL045W
YDL015C	0.0001752																				r_0704	YNL045W
YDL015C	0.0001752																				r_0705	YNL045W
YDL015C	0.0001752																				r_0706	YNL045W
YGL055W	0.003																				r_0707	YNL045W
YOR317W	-7.817e-05																				r_0708	YNL045W
YMR246W	-7.817e-05																				r_0711	YDR037W
YBR041W	4.914e-09																				r_0712	YNL073W
YBR041W	-0.0001752																				r_0713	YKL085W
YKR009C	7.817e-05																				r_0714	YOL126C
YKR009C	7.817e-05																				r_0715	YDL078C
YBL011W	0.002																				r_0716	YNL117W OR YIR031C
YKR067W	0.002																				r_0717	YNL117W
YOR175C	0.002																				r_0718	YKL029C
YMR165C	0.0001212																				r_0721	YOR221C AND YKL192C
YOR245C	0.0002964																				r_0722	YDL055C
YCR048W	0.0002964																				r_0723	YER003C
YNR019W	0.0002964																				r_0724	YBR084W
YBR029C	0.002																				r_0725	YGR204W
YER026C	0.002																				r_0726	YLR180W OR YDR502C
YPR113W	0.0007759																				r_0727	YER091C
YNL169C	0.001																				r_0728	YBL013W
YGR157W	0.001																				r_0729	YGR264C
YJR073C	0.001																				r_0730	YGR171C
YJR073C	0.001																				r_0731	YKR080W
YJR073C	0.001																				r_0732	YGR204W
YDR367W	-4.914e-09																				r_0733	YBR084W
YKL004W	-4.914e-09																				r_0734	YPR006C
YDR367W	0.0001752																				r_0735	YMR208W
YKL004W	0.0001752																				r_0736	YMR208W
																					r_0737	YMR208W
																					r_0738	YMR208W
																					r_0739	YNR043W
																					r_0747	YBR161W AND YBR036C OR YPL057C AND YBR036C
																					r_0748	YBR161W AND YBR036C OR YPL057C AND YBR036C
																					r_0749	YBR161W AND YBR036C OR YPL057C AND YBR036C
																					r_0750	YBR161W AND YBR036C OR YPL057C AND YBR036C
																					r_0751	YBR161W AND YBR036C OR YPL057C AND YBR036C
																					r_0752	YBR161W AND YBR036C OR YPL057C AND YBR036C
																					r_0753	YBR161W AND YBR036C OR YPL057C AND YBR036C
																					r_0754	YBR161W AND YBR036C OR YPL057C AND YBR036C
																					r_0755	YBR161W AND YBR036C OR YPL057C AND YBR036C
																					r_0756	YBR161W AND YBR036C OR YPL057C AND YBR036C
																					r_0757	YHR046C OR YDR287W
																					r_0758	YJL153C
																					r_0759	YER069W
																					r_0760	YFL017C
																					r_0761	YMR062C OR YJL071W
																					r_0762	YDR428C
																					r_0763	YDR402C AND YDR403W
																					r_0764	YGL067W
																					r_0765	YJR049C OR YEL041W
																					r_0766	YJR049C OR YEL041W OR YPL188W
																					r_0767	YPL015C OR YOL068C OR YDL042C OR YDR191W OR YOR025W
																					r_0768	YHR074W
																					r_0769	YHR074W
																					r_0770	YMR145C OR YDL085W
																					r_0771	YJR049C OR YEL041W
																					r_0772	YJR049C OR YEL041W OR YPL188W
																					r_0773	YML120C
																					r_0774	YOR209C
																					r_0775	YOR209C
																					r_0781	YGL037C
																					r_0782	YLR285W
																					r_0783	YLR328W
																					r_0784	YGR010W OR YLR328W
																					r_0785	YGR010W OR YLR328W
																					r_0786	YFR047C
																					r_0787	YFR047C
																					r_0788	YER005W
																					r_0789	YER005W
																					r_0790	YER005W
																					r_0791	YEL042W
																					r_0792	YER005W
																					r_0793	YER005W
																					r_0795	YKL067W
																					r_0796	YKL067W
																					r_0797	YKL067W
																					r_0798	YKL067W
																					r_0799	YKL067W
																					r_0800	YKL067W
																					r_0801	YKL067W
																					r_0802	YKL067W
																					r_0803	YKL067W
																					r_0804	YER005W
																					r_0805	YER005W
																					r_0806	YER005W
																					r_0807	YER005W
																					r_0810	YEL042W
																					r_0811	YKL067W
																					r_0812	YLR303W
																					r_0813	YLR303W
																					r_0815	YAL012W
																					r_0816	YJL088W
																					r_0817	YKL184W
																					r_0818	YMR062C
																					r_0819	YLR438W
																					r_0820	YML106W OR YMR271C
																					r_0821	YEL021W
																					r_0831	YIL125W AND YDR148C AND YFL018C
																					r_0832	YIL125W AND YDR148C AND YFL018C
																					r_0841	YGR277C
																					r_0842	YDR531W
																					r_0843	YIL145C
																					r_0844	YJR019C
																					r_0845	YJR019C
																					r_0847	YJR019C
																					r_0848	YJR019C
																					r_0849	YJR019C
																					r_0850	YJR019C
																					r_0851	YGL202W
																					r_0852	YLR060W AND YFL022C
																					r_0853	YPR047W
																					r_0854	YDR380W
																					r_0855	YGL234W
																					r_0882	YEL058W
																					r_0883	YPR167C AND YGR209C OR YLR043C AND YPR167C
																					r_0884	YKR097W
																					r_0885	YGR007W
																					r_0886	YGR240C AND YMR205C
																					r_0887	YGR240C AND YMR205C
																					r_0888	YMR278W OR YMR105C OR YKL127W
																					r_0889	YGR256W OR YHR183W
																					r_0890	YEL058W
																					r_0891	YIL074C OR YER081W
																					r_0892	YCR012W
																					r_0893	YKL152C
																					r_0902	YFL045C
																					r_0903	YPL258C OR YPR121W OR YOL055C
																					r_0904	YMR220W
																					r_0905	YIL083C
																					r_0906	YKL088W OR YKL088W AND YKR072C OR YKL088W AND YOR054C OR YKL088W AND YKR072C AND YOR054C
																					r_0907	YMR105C OR YKL127W
																					r_0908	YAR015W
																					r_0909	YCL030C
																					r_0910	YCL030C
																					r_0911	YOR128C
																					r_0912	YMR120C OR YLR028C
																					r_0913	YDR007W
																					r_0914	YGL234W
																					r_0915	YMR300C
																					r_0916	YHL011C AND YKL181W OR YOL061W AND YBL068W OR YOL061W AND YER099C
																					r_0917	YGR208W
																					r_0918	YOR184W
																					r_0919	YBR183W
																					r_0920	YDR402C
																					r_0921	YDR294C
																					r_0922	YDR297W
																					r_0929	YMR020W
																					r_0935	YGL040C
																					r_0936	YMR020W
																					r_0937	YMR020W
																					r_0938	YNL316C
																					r_0939	YBR166C
																					r_0940	YLR142W
																					r_0941	YHR020W
																					r_0942	YER014W
																					r_0943	YDR400W AND YLR209C AND YLR017W
																					r_0944	YLR209C
																					r_0945	YLR209C
																					r_0946	YLR209C
																					r_0947	YLR209C
																					r_0948	YLR209C
																					r_0949	YLR209C
																					r_0950	YLR209C
																					r_0951	YLR209C
																					r_0952	YLR209C
																					r_0953	YBR035C
																					r_0954	YBR035C
																					r_0955	YBR035C
																					r_0956	YBR035C
																					r_0957	YER023W
																					r_0958	YBR218C OR YGL062W
																					r_0959	YLR134W OR YGR087C OR YLR044C
																					r_0960	YLR134W OR YGR087C OR YLR044C
																					r_0961	YBR221C AND YER178W AND YFL018C AND YGR193C AND YNL071W
																					r_0962	YOR347C OR YAL038W
																					r_0963	YOR125C AND YOL096C AND YML110C AND YGL119W AND YGR255C AND YDR204W AND YLR201C
																					r_0964	YDR135C
																					r_0965	YDR236C
																					r_0966	YDR236C
																					r_0967	YOL143C
																					r_0968	YBR256C
																					r_0969	YCR036W
																					r_0970	YGR209C
																					r_0971	YGR209C
																					r_0972	YGR209C
																					r_0973	YGR209C
																					r_0974	YER070W OR YGR180C OR YJL026W OR YIL066C
																					r_0975	YER070W OR YGR180C OR YJL026W OR YIL066C
																					r_0976	YER070W OR YGR180C OR YJL026W OR YIL066C
																					r_0977	YER070W OR YGR180C OR YJL026W OR YIL066C
																					r_0978	YER070W OR YGR180C OR YJL026W OR YIL066C
																					r_0979	YER070W OR YGR180C OR YJL026W OR YIL066C
																					r_0982	YOR095C
																					r_0983	YNL129W
																					r_0984	YJL121C
																					r_0985	YOR125C AND YOL096C AND YML110C AND YGL119W AND YGR255C AND YDR204W AND YLR201C
																					r_0986	YML008C
																					r_0987	YJL068C
																					r_0988	YIR034C
																					r_0989	YNR050C
																					r_0990	YKL060C
																					r_0993	YBR058C-A AND YDR062W AND YMR296C OR YDR062W AND YMR296C
																					r_0995	YHR011W OR YDR023W
																					r_0996	YDR127W
																					r_0997	YDR127W
																					r_0998	YBR213W
																					r_0999	YBR213W
																					r_1001	YPR069C
																					r_1002	YLR146C
																					r_1003	YDR294C
																					r_1004	YKR053C OR YJL134W
																					r_1005	YKR053C OR YJL134W
																					r_1006	YOR171C OR YLR260W
																					r_1007	YOR171C OR YLR260W
																					r_1010	YGR175C
																					r_1011	YGR175C
																					r_1012	YHR190W
																					r_1021	YKL141W AND YDR178W AND YLL041C AND YKL148C OR YKL141W AND YDR178W AND YJL045W AND YLL041C
																					r_1022	YGR244C AND YOR142W
																					r_1023	YBR006W
																					r_1024	YIL162W
																					r_1025	YJR010W
																					r_1026	YCL050C
																					r_1027	YJR137C AND YFR030W
																					r_1028	YLL048C
																					r_1029	YLL057C
																					r_1030	YAL044C AND YDR019C AND YFL018C AND YMR189W
																					r_1031	YOR241W OR YKL132C
																					r_1032	YBR092C
																					r_1033	YBR092C
																					r_1034	YOR143C
																					r_1035	YOR143C
																					r_1036	YPL214C
																					r_1037	YIL010W AND YGR209C OR YLR043C AND YIL010W
																					r_1038	YDR353W OR YDR353W AND YGR209C OR YDR353W AND YLR043C
																					r_1039	YPL091W AND YCR083W OR YHR106W AND YCR083W
																					r_1040	YEL046C
																					r_1041	YCR053W
																					r_1042	YIL078W
																					r_1043	YKL194C
																					r_1044	YLR209C
																					r_1045	YOR074C
																					r_1046	YER175C
																					r_1047	YBR003W
																					r_1048	YLR354C
																					r_1049	YPR074C OR YBR117C
																					r_1050	YPR074C OR YBR117C
																					r_1051	YBR126C AND YDR074W AND YMR261C OR YML100W AND YBR126C AND YDR074W
																					r_1054	YDR050C
																					r_1055	YGL026C
																					r_1056	YGL202W
																					r_1057	YOL097C
																					r_1058	YDR268W
																					r_1063	YGL202W
																					r_1065	YLR027C
																					r_1066	YGR185C
																					r_1067	YPL097W
																					r_1068	YLR189C
																					r_1069	YDL103C
																					r_1070	YBR019C
																					r_1071	YBR018C
																					r_1072	YKL024C
																					r_1073	YKL024C
																					r_1074	YHR128W
																					r_1075	YBR208C
																					r_1076	YIR032C
																					r_1077	YNR012W
																					r_1078	YNR012W
																					r_1079	YKL024C
																					r_1080	YKL024C
																					r_1081	YDR047W
																					r_1082	YKR069W
																					r_1083	YOR278W
																					r_1084	YKL035W
																					r_1085	YBR127C AND YDL185W AND YEL027W AND YEL051W AND YGR020C AND YHR026W AND YHR039C-A AND YKL080W AND YLR447C AND YMR054W AND YOR332W AND YPL234C AND YPR036W
																					r_1086	YBR127C AND YDL185W AND YEL027W AND YEL051W AND YGR020C AND YHR026W AND YHR039C-A AND YKL080W AND YLR447C AND YOR270C AND YOR332W AND YPL234C AND YPR036W
																					r_1087	YJR148W
																					r_1088	YHR208W
																					r_1089	YGR094W
																					r_1090	YGR094W
																					r_1091	YJR133W
																					r_1092	YLR070C
																					r_1093	YHR104W
																					r_1094	YGR194C
																					r_1095	YNL292W OR YPL212C OR YGL063W OR YFL001W
																					r_1099	YOR222W OR YPL134C
																					r_1101	YOR348C OR YDL210W
																					r_1102	YDL210W
																					r_1104	YNR056C
																					r_1106	YCR010C
																					r_1108	YER056C OR YER060W OR YER060W-A OR YGL186C
																					r_1109	YAL022C
																					r_1110	YMR056C OR YBR085W OR YBL030C
																					r_1111	YPR128C
																					r_1112	YMR241W
																					r_1113	YJR152W
																					r_1114	YIR028W
																					r_1115	YPR138C OR YNL142W OR YGR121C OR YDR384C
																					r_1116	YPR128C
																					r_1117	YPR021C
																					r_1118	YPR021C
																					r_1119	YGR065C
																					r_1120	YOR100C
																					r_1125	YGL077C
																					r_1126	YBR291C
																					r_1127	YBR291C
																					r_1128	YBR291C
																					r_1129	YHR002W
																					r_1130	YBR192W
																					r_1131	YBR192W
																					r_1132	YAL022C
																					r_1133	YER056C OR YER060W OR YER060W-A OR YGL186C
																					r_1134	YDL245C OR YDR342C OR YDR343C OR YDR345C OR YEL069C OR YFL011W OR YHR092C OR YHR094C OR YHR096C OR YJL214W OR YJL219W OR YJR158W OR YMR011W OR YNR072W OR YOL156W
																					r_1135	YFL011W OR YOL156W OR YDR536W OR YLR081W OR YNL318C OR YJL219W
																					r_1136	YKL217W
																					r_1139	YDL245C OR YDR342C OR YDR343C OR YDR345C OR YEL069C OR YFL011W OR YHR092C OR YHR094C OR YHR096C OR YJL214W OR YJL219W OR YJR158W OR YMR011W OR YNR072W OR YOL156W
																					r_1146	YOR011W OR YIL013C
																					r_1147	YOR011W OR YIL013C
																					r_1148	YOR011W OR YIL013C
																					r_1151	YIL134W
																					r_1161	YOR011W OR YIL013C
																					r_1162	YOR011W OR YIL013C
																					r_1165	YGL225W
																					r_1166	YDL245C OR YDR342C OR YDR343C OR YDR345C OR YDR536W OR YEL069C OR YFL011W OR YHR092C OR YHR094C OR YHR096C OR YJL214W OR YJL219W OR YJR158W OR YLR081W OR YMR011W OR YNR072W OR YOL156W OR YDL247W OR YJR160C
																					r_1167	YJL212C
																					r_1168	YLL015W OR YDR135C
																					r_1169	YCR098C
																					r_1170	YCR098C
																					r_1171	YPL189W OR YDR536W OR YGL084C
																					r_1172	YLL043W
																					r_1173	YKR039W OR YPL265W OR YOR348C OR YOL020W OR YCL025C
																					r_1175	YDL198C
																					r_1176	YER056C OR YER060W OR YER060W-A OR YGL186C
																					r_1177	YDR497C OR YOL103W
																					r_1178	YMR319C
																					r_1183	YKR039W OR YOR348C OR YBR068C OR YOL020W OR YPL265W OR YDR046C OR YCL025C
																					r_1184	YKR039W OR YEL063C OR YNL270C
																					r_1185	YBR293W
																					r_1186	YKR039W OR YDR508C OR YPL265W OR YCL025C
																					r_1187	YJR001W
																					r_1188	YKL146W OR YNL101W
																					r_1189	YER119C
																					r_1190	YKR039W OR YFL055W OR YPL265W
																					r_1191	YBR132C
																					r_1192	YKR039W OR YBR068C OR YOL020W OR YBR069C OR YDR046C OR YDR508C OR YCL025C
																					r_1193	YCR075C
																					r_1194	YPR021C
																					r_1195	YER119C
																					r_1196	YKR039W OR YFL055W OR YPL265W OR YCL025C
																					r_1197	YJR001W
																					r_1198	YKL146W OR YNL101W
																					r_1199	YKR039W OR YDR508C OR YPL265W OR YCL025C
																					r_1200	YBR293W OR YCL069W OR YMR088C
																					r_1201	YKR039W OR YGR191W OR YBR069C
																					r_1202	YCL038C
																					r_1203	YJR001W
																					r_1204	YKL146W OR YNL101W
																					r_1205	YDR046C OR YKR039W OR YBR068C OR YCL025C OR YBR069C
																					r_1206	YKL217W
																					r_1207	YKL217W
																					r_1208	YCL038C
																					r_1209	YJR001W
																					r_1210	YKL146W OR YNL101W
																					r_1211	YKR039W OR YBR068C OR YBR069C OR YDR046C OR YDR508C OR YCL025C
																					r_1212	YBR293W OR YCL069W OR YMR088C
																					r_1213	YNL268W OR YKR039W
																					r_1214	YKR039W OR YDR508C OR YHL036W OR YBR068C OR YDR046C OR YGR055W OR YCL025C
																					r_1215	YDR046C OR YKR039W OR YBR068C OR YOL020W OR YCL025C
																					r_1216	YKR039W OR YOR348C
																					r_1217	YKR039W OR YFL055W OR YDR508C OR YPL265W OR YCL025C
																					r_1218	YDR046C OR YKR039W OR YDR508C OR YCL025C OR YBR069C
																					r_1219	YKR039W OR YBR068C OR YOL020W OR YDR046C OR YBR069C
																					r_1220	YCL038C
																					r_1221	YBR293W OR YJR001W
																					r_1222	YKL146W OR YNL101W
																					r_1223	YKR039W OR YBR068C OR YOL020W OR YBR069C OR YDR046C OR YCL025C
																					r_1224	YDR046C OR YKR039W OR YBR068C OR YCL025C OR YBR069C
																					r_1225	YOR011W OR YIL013C
																					r_1226	YLR348C
																					r_1227	YGR289C OR YBR298C OR YDL247W OR YJR160C
																					r_1228	YBR180W
																					r_1229	YEL006W OR YIL006W
																					r_1230	YIL006W
																					r_1231	YIL006W
																					r_1232	YIL006W
																					r_1235	YGR260W
																					r_1237	YOR130C
																					r_1238	YKR039W OR YEL063C
																					r_1239	YKL120W
																					r_1241	YCR028C
																					r_1244	YJL198W OR YBR296C OR YML123C OR YNR013C OR YCR037C
																					r_1245	YJR077C OR YER053C
																					r_1249	YJL129C
																					r_1250	YKL174C
																					r_1251	YOR273C OR YLL028W
																					r_1252	YOR273C OR YLL028W
																					r_1253	YGL186C
																					r_1254	YKL217W
																					r_1255	YPL274W
																					r_1256	YNL003C
																					r_1257	YLL061W
																					r_1258	YLR138W
																					r_1259	YKL174C
																					r_1260	YOR273C OR YBR132C OR YKR039W OR YHL016C OR YPL274W OR YLL028W
																					r_1261	YOR273C OR YLL028W
																					r_1262	YPR156C OR YGR138C OR YOR273C OR YLL028W
																					r_1263	YPR156C OR YGR138C OR YOR273C OR YLL028W
																					r_1264	YLR348C
																					r_1265	YJR095W
																					r_1266	YBR294W OR YLR092W
																					r_1267	YPL092W
																					r_1269	YGR096W
																					r_1270	YLR237W OR YOR192C OR YOR071C
																					r_1271	YPL244C
																					r_1272	YBR021W
																					r_1273	YHL016C
																					r_1274	YBL042C
																					r_1275	YBR192W
																					r_1276	YBR192W
																					r_1277	YLL052C OR YPR192W
																					r_1278	YOR011W OR YIL013C
																					r_1838	YDL131W OR YDL182W
																					r_2029	YEL029C
																					r_2034	YGL080W AND YGR243W OR YHR162W
																					r_2079	YGR289C
																					r_2112	YJL060W
																					r_2115	YOL086C OR YBR145W
																					r_2116	YMR170C
																					r_2117	YHR137W
																					r_2118	YHR137W
																					r_2119	YHR137W
																					r_2126	YKR043C
																					r_2127	YKL216W
																					r_2131	YDL066W
																					r_2132	YOR222W OR YPL134C
																					r_2140	YKL182W AND YPL231W
																					r_2141	YKL182W AND YPL231W
																					r_2142	YER061C AND YKL192C
																					r_2143	YER061C AND YKL192C
																					r_2144	YER061C AND YKL192C
																					r_2145	YKL055C
																					r_2146	YKL055C
																					r_2147	YKL055C
																					r_2148	YHR067W
																					r_2149	YHR067W
																					r_2150	YHR067W
																					r_2151	YBR026C
																					r_2152	YBR026C
																					r_2153	YBR026C
																					r_2154	YJL196C
																					r_2155	YJL196C
																					r_2156	YCR034W
																					r_2157	YCR034W OR YLR372W
																					r_2158	YCR034W OR YLR372W
																					r_2159	YCR034W OR YLR372W
																					r_2160	YLR372W
																					r_2161	YBR159W
																					r_2162	YBR159W
																					r_2163	YBR159W
																					r_2164	YBR159W
																					r_2165	YBR159W
																					r_2166	YBR159W
																					r_2167	YBR159W
																					r_2168	YJL097W
																					r_2169	YJL097W
																					r_2170	YJL097W
																					r_2171	YJL097W
																					r_2172	YJL097W
																					r_2173	YJL097W
																					r_2174	YJL097W
																					r_2175	YDL015C
																					r_2176	YDL015C
																					r_2177	YDL015C
																					r_2178	YDL015C
																					r_2179	YDL015C
																					r_2180	YDL015C
																					r_2181	YDL015C
																					r_2182	YGL055W
																					r_2183	YGL055W
																					r_2194	YOR317W
																					r_2195	YOR317W OR YMR246W
																					r_2196	YOR317W OR YMR246W
																					r_2197	YOR317W OR YMR246W
																					r_2198	YOR317W OR YMR246W
																					r_2199	YOR317W OR YMR246W
																					r_2200	YOR317W
																					r_2201	YOR317W OR YMR246W
																					r_2202	YOR317W OR YMR246W
																					r_2203	YOR317W OR YMR246W
																					r_2204	YOR317W OR YMR246W
																					r_2205	YOR317W OR YMR246W
																					r_2206	YER015W
																					r_2207	YER015W
																					r_2208	YER015W
																					r_2209	YIL009W
																					r_2210	YIL009W
																					r_2211	YIL009W
																					r_2212	YIL009W
																					r_2213	YBR041W
																					r_2214	YBR041W
																					r_2215	YBR041W
																					r_2216	YBR041W
																					r_2217	YBR041W
																					r_2218	YBR041W
																					r_2219	YKL188C AND YPL147W
																					r_2220	YKL188C AND YPL147W
																					r_2221	YKL188C AND YPL147W
																					r_2222	YKL188C AND YPL147W
																					r_2223	YKL188C AND YPL147W
																					r_2224	YKL188C AND YPL147W
																					r_2225	YKL188C AND YPL147W
																					r_2226	YKL188C AND YPL147W
																					r_2227	YKL188C AND YPL147W
																					r_2228	YKL188C AND YPL147W
																					r_2232	YJR019C
																					r_2233	YJR019C
																					r_2234	YJR019C
																					r_2235	YJR019C
																					r_2236	YGL205W
																					r_2237	YGL205W
																					r_2238	YGL205W
																					r_2239	YGL205W
																					r_2240	YGL205W
																					r_2241	YGL205W
																					r_2242	YGL205W
																					r_2243	YGL205W
																					r_2244	YGL205W
																					r_2245	YGL205W
																					r_2246	YGL205W
																					r_2247	YGL205W
																					r_2248	YKR009C
																					r_2249	YKR009C
																					r_2250	YKR009C
																					r_2251	YKR009C
																					r_2252	YKR009C
																					r_2253	YKR009C
																					r_2254	YKR009C
																					r_2255	YKR009C
																					r_2256	YKR009C
																					r_2257	YKR009C
																					r_2258	YKR009C
																					r_2259	YKR009C
																					r_2260	YKR009C
																					r_2261	YKR009C
																					r_2262	YKR009C
																					r_2263	YKR009C
																					r_2264	YKR009C
																					r_2265	YKR009C
																					r_2266	YKR009C
																					r_2267	YKR009C
																					r_2268	YKR009C
																					r_2269	YKR009C
																					r_2270	YKR009C
																					r_2271	YKR009C
																					r_2272	YKR009C
																					r_2273	YKR009C
																					r_2274	YKR009C
																					r_2275	YKR009C
																					r_2276	YKR009C
																					r_2277	YKR009C
																					r_2278	YKR009C
																					r_2279	YKR009C
																					r_2280	YKR009C
																					r_2281	YKR009C
																					r_2282	YKR009C
																					r_2283	YIL160C
																					r_2284	YIL160C
																					r_2285	YIL160C
																					r_2286	YIL160C
																					r_2287	YIL160C
																					r_2288	YIL160C
																					r_2289	YIL160C
																					r_2290	YIL160C
																					r_2291	YIL160C
																					r_2292	YIL160C
																					r_2293	YIL160C
																					r_2294	YIL160C
																					r_2295	YLR284C
																					r_2296	YLR284C
																					r_2297	YLR284C
																					r_2298	YLR284C
																					r_2299	YLR284C
																					r_2300	YLR284C
																					r_2301	YOR180C
																					r_2302	YOR180C
																					r_2303	YNL202W
																					r_2304	YNL202W
																					r_2305	YLR304C
																					r_2308	YBL011W OR YKR067W
																					r_2309	YBL011W OR YKR067W
																					r_2310	YKR067W
																					r_2311	YKR067W
																					r_2312	YBL011W OR YKR067W
																					r_2313	YBL011W OR YKR067W
																					r_2314	YKR067W
																					r_2315	YKR067W
																					r_2316	YKR067W
																					r_2317	YKR067W
																					r_2318	YKR067W
																					r_2319	YKR067W
																					r_2320	YKR067W
																					r_2321	YKR067W
																					r_2322	YKR067W
																					r_2323	YKR067W
																					r_2324	YIL124W
																					r_2325	YIL124W
																					r_2326	YIL124W
																					r_2327	YIL124W
																					r_2328	YIL124W
																					r_2329	YIL124W
																					r_2330	YIL124W
																					r_2331	YIL124W
																					r_2332	YOR175C
																					r_2333	YDL052C OR YOR175C
																					r_2334	YOR175C
																					r_2335	YDL052C OR YOR175C
																					r_2336	YOR175C
																					r_2337	YDL052C OR YOR175C
																					r_2338	YOR175C
																					r_2339	YDL052C OR YOR175C
																					r_2340	YDL052C OR YKR089C OR YOR081C
																					r_2341	YDL052C OR YKR089C OR YOR081C
																					r_2342	YDL052C OR YKR089C OR YOR081C
																					r_2343	YDL052C OR YKR089C OR YOR081C
																					r_2344	YMR165C
																					r_2345	YMR165C
																					r_2346	YMR165C
																					r_2347	YMR165C
																					r_2348	YMR165C
																					r_2349	YMR165C
																					r_2350	YMR165C
																					r_2351	YMR165C
																					r_2352	YDR284C
																					r_2353	YDR284C
																					r_2354	YDR284C
																					r_2355	YDR284C
																					r_2356	YDR284C
																					r_2357	YDR284C
																					r_2358	YDR284C
																					r_2359	YDR284C
																					r_2360	YDR503C
																					r_2361	YDR503C
																					r_2362	YDR503C
																					r_2363	YDR503C
																					r_2364	YDR503C
																					r_2365	YDR503C
																					r_2366	YDR503C
																					r_2367	YDR503C
																					r_2368	YOR245C OR YCR048W OR YNR019W
																					r_2369	YOR245C OR YCR048W OR YNR019W
																					r_2370	YOR245C OR YCR048W OR YNR019W
																					r_2371	YOR245C OR YCR048W OR YNR019W
																					r_2372	YOR245C OR YCR048W OR YNR019W
																					r_2373	YOR245C OR YCR048W OR YNR019W
																					r_2374	YOR245C OR YCR048W OR YNR019W
																					r_2375	YOR245C OR YCR048W OR YNR019W
																					r_2376	YOR245C OR YCR048W OR YNR019W
																					r_2377	YOR245C OR YCR048W OR YNR019W
																					r_2378	YOR245C OR YCR048W OR YNR019W
																					r_2379	YOR245C OR YCR048W OR YNR019W
																					r_2380	YOR245C OR YCR048W OR YNR019W
																					r_2381	YOR245C OR YCR048W OR YNR019W
																					r_2382	YOR245C OR YCR048W OR YNR019W
																					r_2383	YOR245C OR YCR048W OR YNR019W
																					r_2384	YOR245C OR YCR048W OR YNR019W
																					r_2385	YOR245C OR YCR048W OR YNR019W
																					r_2386	YOR245C OR YCR048W OR YNR019W
																					r_2387	YOR245C OR YCR048W OR YNR019W
																					r_2388	YOR245C OR YCR048W OR YNR019W
																					r_2389	YOR245C OR YCR048W OR YNR019W
																					r_2390	YOR245C OR YCR048W OR YNR019W
																					r_2391	YOR245C OR YCR048W OR YNR019W
																					r_2392	YOR245C OR YCR048W OR YNR019W
																					r_2393	YOR245C OR YCR048W OR YNR019W
																					r_2394	YOR245C OR YCR048W OR YNR019W
																					r_2395	YOR245C OR YCR048W OR YNR019W
																					r_2396	YOR245C OR YCR048W OR YNR019W
																					r_2397	YOR245C OR YCR048W OR YNR019W
																					r_2398	YOR245C OR YCR048W OR YNR019W
																					r_2399	YOR245C OR YCR048W OR YNR019W
																					r_2400	YOR245C
																					r_2401	YOR245C
																					r_2402	YOR245C
																					r_2403	YOR245C
																					r_2404	YOR245C
																					r_2405	YOR245C
																					r_2406	YOR245C
																					r_2407	YOR245C
																					r_2408	YOR245C
																					r_2409	YOR245C
																					r_2410	YOR245C
																					r_2411	YOR245C
																					r_2412	YOR245C
																					r_2413	YOR245C
																					r_2414	YOR245C
																					r_2415	YOR245C
																					r_2416	YOR245C
																					r_2417	YOR245C
																					r_2418	YOR245C
																					r_2419	YOR245C
																					r_2420	YOR245C
																					r_2421	YOR245C
																					r_2422	YOR245C
																					r_2423	YOR245C
																					r_2424	YOR245C
																					r_2425	YOR245C
																					r_2426	YOR245C
																					r_2427	YOR245C
																					r_2428	YOR245C
																					r_2429	YOR245C
																					r_2430	YOR245C
																					r_2431	YOR245C
																					r_2432	YBR029C
																					r_2433	YBR029C
																					r_2434	YBR029C
																					r_2435	YBR029C
																					r_2436	YBR029C
																					r_2437	YBR029C
																					r_2438	YBR029C
																					r_2439	YBR029C
																					r_2440	YBR029C
																					r_2441	YBR029C
																					r_2442	YBR029C
																					r_2443	YBR029C
																					r_2444	YBR029C
																					r_2445	YBR029C
																					r_2446	YER026C
																					r_2447	YER026C
																					r_2448	YER026C
																					r_2449	YER026C
																					r_2450	YER026C
																					r_2451	YER026C
																					r_2452	YER026C
																					r_2453	YER026C
																					r_2454	YPR113W
																					r_2455	YPR113W
																					r_2456	YPR113W
																					r_2457	YPR113W
																					r_2458	YPR113W
																					r_2459	YPR113W
																					r_2460	YPR113W
																					r_2461	YPR113W
																					r_2462	YBR042C
																					r_2463	YBR042C
																					r_2464	YNL169C
																					r_2465	YNL169C
																					r_2466	YNL169C
																					r_2467	YNL169C
																					r_2468	YNL169C
																					r_2469	YNL169C
																					r_2470	YNL169C
																					r_2471	YNL169C
																					r_2472	YGR170W
																					r_2473	YGR170W
																					r_2474	YGR170W
																					r_2475	YGR170W
																					r_2476	YGR170W
																					r_2477	YGR170W
																					r_2478	YGR170W
																					r_2479	YGR170W
																					r_2480	YGR170W
																					r_2481	YGR170W
																					r_2482	YGR170W
																					r_2483	YGR170W
																					r_2484	YGR170W
																					r_2485	YGR170W
																					r_2486	YGR170W
																					r_2487	YGR170W
																					r_2488	YGR157W OR YJR073C
																					r_2489	YGR157W OR YJR073C
																					r_2490	YGR157W OR YJR073C
																					r_2491	YGR157W OR YJR073C
																					r_2492	YGR157W OR YJR073C
																					r_2493	YGR157W OR YJR073C
																					r_2494	YGR157W OR YJR073C
																					r_2495	YGR157W OR YJR073C
																					r_2496	YJR073C
																					r_2497	YJR073C
																					r_2498	YJR073C
																					r_2499	YJR073C
																					r_2500	YJR073C
																					r_2501	YJR073C
																					r_2502	YJR073C
																					r_2503	YJR073C
																					r_2504	YJR073C
																					r_2505	YJR073C
																					r_2506	YJR073C
																					r_2507	YJR073C
																					r_2508	YJR073C
																					r_2509	YJR073C
																					r_2510	YJR073C
																					r_2511	YJR073C
																					r_2512	YOR311C
																					r_2513	YOR311C
																					r_2514	YOR311C
																					r_2515	YOR311C
																					r_2516	YOR311C
																					r_2517	YOR311C
																					r_2518	YOR311C
																					r_2519	YOR311C
																					r_2520	YHR123W
																					r_2521	YHR123W
																					r_2522	YHR123W
																					r_2523	YHR123W
																					r_2524	YHR123W
																					r_2525	YHR123W
																					r_2526	YHR123W
																					r_2527	YHR123W
																					r_2528	YHR123W OR YNL130C
																					r_2529	YHR123W OR YNL130C
																					r_2530	YHR123W OR YNL130C
																					r_2531	YHR123W OR YNL130C
																					r_2532	YHR123W OR YNL130C
																					r_2533	YHR123W OR YNL130C
																					r_2534	YHR123W OR YNL130C
																					r_2535	YHR123W OR YNL130C
																					r_2536	YCL004W
																					r_2537	YCL004W
																					r_2538	YCL004W
																					r_2539	YCL004W
																					r_2540	YCL004W
																					r_2541	YCL004W
																					r_2542	YHR100C
																					r_2543	YHR100C
																					r_2544	YHR100C
																					r_2545	YHR100C
																					r_2546	YHR100C
																					r_2547	YHR100C
																					r_2548	YDL142C
																					r_2549	YDL142C
																					r_2550	YDL142C
																					r_2551	YDL142C
																					r_2552	YDL142C
																					r_2553	YDL142C
																					r_2554	YDL142C
																					r_2555	YDL142C
																					r_2556	YDL142C
																					r_2557	YDL142C
																					r_2558	YDL142C
																					r_2559	YDL142C
																					r_2560	YDL142C
																					r_2561	YDL142C
																					r_2562	YDL142C
																					r_2563	YDL142C
																					r_2564	YDL142C
																					r_2565	YDL142C
																					r_2566	YDL142C
																					r_2567	YDL142C
																					r_2568	YDL142C
																					r_2569	YDL142C
																					r_2570	YDL142C
																					r_2571	YDL142C
																					r_2572	YDL142C
																					r_2573	YDL142C
																					r_2574	YDL142C
																					r_2575	YDL142C
																					r_2576	YDL142C
																					r_2577	YDL142C
																					r_2578	YDL142C
																					r_2579	YDL142C
																					r_2580	YDL142C
																					r_2581	YDL142C
																					r_2582	YDL142C
																					r_2583	YDL142C
																					r_2584	YGR110W
																					r_2585	YGR110W
																					r_2586	YGR110W
																					r_2587	YGR110W
																					r_2588	YGR110W
																					r_2589	YGR110W
																					r_2590	YGR110W
																					r_2591	YGR110W
																					r_2592	YGR110W
																					r_2593	YGR110W
																					r_2594	YGR110W
																					r_2595	YGR110W
																					r_2596	YGR110W
																					r_2597	YGR110W
																					r_2598	YGR110W
																					r_2599	YGR110W
																					r_2600	YGR110W
																					r_2601	YGR110W
																					r_2602	YGR110W
																					r_2603	YGR110W
																					r_2604	YGR110W
																					r_2605	YGR110W
																					r_2606	YGR110W
																					r_2607	YGR110W
																					r_2608	YGR110W
																					r_2609	YGR110W
																					r_2610	YGR110W
																					r_2611	YGR110W
																					r_2612	YGR110W
																					r_2613	YGR110W
																					r_2614	YGR110W
																					r_2615	YGR110W
																					r_2616	YGR110W
																					r_2617	YGR110W
																					r_2618	YGR110W
																					r_2619	YGR110W
																					r_2620	YPR140W
																					r_2621	YPR140W
																					r_2622	YPR140W
																					r_2623	YPR140W
																					r_2624	YPR140W
																					r_2625	YPR140W
																					r_2626	YPR140W
																					r_2627	YPR140W
																					r_2628	YPR140W
																					r_2629	YPR140W
																					r_2630	YPR140W
																					r_2631	YPR140W
																					r_2632	YPR140W
																					r_2633	YPR140W
																					r_2634	YPR140W
																					r_2635	YPR140W
																					r_2636	YPR140W
																					r_2637	YPR140W
																					r_2638	YPR140W
																					r_2639	YPR140W
																					r_2640	YPR140W
																					r_2641	YPR140W
																					r_2642	YPR140W
																					r_2643	YPR140W
																					r_2644	YPR140W
																					r_2645	YPR140W
																					r_2646	YPR140W
																					r_2647	YPR140W
																					r_2648	YPR140W
																					r_2649	YPR140W
																					r_2650	YPR140W
																					r_2651	YPR140W
																					r_2652	YPR140W
																					r_2653	YPR140W
																					r_2654	YPR140W
																					r_2655	YPR140W
																					r_2656	YPR140W
																					r_2657	YPR140W
																					r_2658	YPR140W
																					r_2659	YPR140W
																					r_2660	YPR140W
																					r_2661	YPR140W
																					r_2662	YPR140W
																					r_2663	YPR140W
																					r_2664	YPR140W
																					r_2665	YPR140W
																					r_2666	YPR140W
																					r_2667	YPR140W
																					r_2668	YPR140W
																					r_2669	YPR140W
																					r_2670	YPR140W
																					r_2671	YPR140W
																					r_2672	YPR140W
																					r_2673	YPR140W
																					r_2674	YPR140W
																					r_2675	YPR140W
																					r_2676	YPR140W
																					r_2677	YPR140W
																					r_2678	YPR140W
																					r_2679	YPR140W
																					r_2680	YPR140W
																					r_2681	YPR140W
																					r_2682	YPR140W
																					r_2683	YPR140W
																					r_2684	YPR140W
																					r_2685	YPR140W
																					r_2686	YPR140W
																					r_2687	YPR140W
																					r_2688	YPR140W
																					r_2689	YPR140W
																					r_2690	YPR140W
																					r_2691	YPR140W
																					r_2692	YPR140W
																					r_2693	YPR140W
																					r_2694	YPR140W
																					r_2695	YPR140W
																					r_2696	YPR140W
																					r_2697	YPR140W
																					r_2698	YPR140W
																					r_2699	YPR140W
																					r_2700	YPR140W
																					r_2701	YPR140W
																					r_2702	YPR140W
																					r_2703	YPR140W
																					r_2704	YPR140W
																					r_2705	YPR140W
																					r_2706	YPR140W
																					r_2707	YPR140W
																					r_2708	YPR140W
																					r_2709	YPR140W
																					r_2710	YPR140W
																					r_2711	YPR140W
																					r_2712	YPR140W
																					r_2713	YPR140W
																					r_2714	YPR140W
																					r_2715	YPR140W
																					r_2716	YPR140W
																					r_2717	YPR140W
																					r_2718	YPR140W
																					r_2719	YPR140W
																					r_2720	YPR140W
																					r_2721	YPR140W
																					r_2722	YPR140W
																					r_2723	YPR140W
																					r_2724	YPR140W
																					r_2725	YPR140W
																					r_2726	YPR140W
																					r_2727	YPR140W
																					r_2728	YPR140W
																					r_2729	YPR140W
																					r_2730	YPR140W
																					r_2731	YPR140W
																					r_2732	YPR140W
																					r_2733	YPR140W
																					r_2734	YPR140W
																					r_2735	YPR140W
																					r_2736	YPR140W
																					r_2737	YPR140W
																					r_2738	YPR140W
																					r_2739	YPR140W
																					r_2740	YPR140W
																					r_2741	YPR140W
																					r_2742	YPR140W
																					r_2743	YPR140W
																					r_2744	YPR140W
																					r_2745	YPR140W
																					r_2746	YPR140W
																					r_2747	YPR140W
																					r_2748	YPR140W
																					r_2749	YPR140W
																					r_2750	YPR140W
																					r_2751	YPR140W
																					r_2752	YPR140W
																					r_2753	YPR140W
																					r_2754	YPR140W
																					r_2755	YPR140W
																					r_2756	YPR140W
																					r_2757	YPR140W
																					r_2758	YPR140W
																					r_2759	YPR140W
																					r_2760	YPR140W
																					r_2761	YPR140W
																					r_2762	YPR140W
																					r_2763	YPR140W
																					r_2764	YPR140W
																					r_2765	YPR140W
																					r_2766	YPR140W
																					r_2767	YPR140W
																					r_2768	YPR140W
																					r_2769	YPR140W
																					r_2770	YPR140W
																					r_2771	YPR140W
																					r_2772	YPR140W
																					r_2773	YPR140W
																					r_2774	YPR140W
																					r_2775	YPR140W
																					r_2776	YPR140W
																					r_2777	YPR140W
																					r_2778	YPR140W
																					r_2779	YPR140W
																					r_2780	YPR140W
																					r_2781	YPR140W
																					r_2782	YPR140W
																					r_2783	YPR140W
																					r_2784	YPR140W
																					r_2785	YPR140W
																					r_2786	YPR140W
																					r_2787	YPR140W
																					r_2788	YPR140W
																					r_2789	YPR140W
																					r_2790	YPR140W
																					r_2791	YPR140W
																					r_2792	YPR140W
																					r_2793	YPR140W
																					r_2794	YPR140W
																					r_2795	YPR140W
																					r_2796	YPR140W
																					r_2797	YPR140W
																					r_2798	YPR140W
																					r_2799	YPR140W
																					r_2800	YPR140W
																					r_2801	YPR140W
																					r_2802	YPR140W
																					r_2803	YPR140W
																					r_2804	YPR140W
																					r_2805	YPR140W
																					r_2806	YPR140W
																					r_2807	YPR140W
																					r_2808	YPR140W
																					r_2809	YPR140W
																					r_2810	YPR140W
																					r_2811	YPR140W
																					r_2820	YJL100W OR YLR305C
																					r_2821	YJL100W OR YLR305C
																					r_2822	YJL100W OR YLR305C
																					r_2823	YJL100W OR YLR305C
																					r_2824	YJL100W OR YLR305C
																					r_2825	YJL100W OR YLR305C
																					r_2826	YJL100W OR YLR305C
																					r_2827	YJL100W OR YLR305C
																					r_2828	YJL100W
																					r_2829	YJL100W
																					r_2830	YJL100W
																					r_2831	YJL100W
																					r_2832	YJL100W
																					r_2833	YJL100W
																					r_2834	YJL100W
																					r_2835	YJL100W
																					r_2836	YNL267W AND YDR373W
																					r_2837	YNL267W AND YDR373W
																					r_2838	YNL267W AND YDR373W
																					r_2839	YNL267W AND YDR373W
																					r_2840	YNL267W AND YDR373W
																					r_2841	YNL267W AND YDR373W
																					r_2842	YNL267W AND YDR373W
																					r_2843	YNL267W AND YDR373W
																					r_2844	YNL267W
																					r_2845	YNL267W
																					r_2846	YNL267W
																					r_2847	YNL267W
																					r_2848	YNL267W
																					r_2849	YNL267W
																					r_2850	YNL267W
																					r_2851	YNL267W
																					r_2852	YLR240W AND YBR097W
																					r_2853	YLR240W AND YBR097W
																					r_2854	YLR240W AND YBR097W
																					r_2855	YLR240W AND YBR097W
																					r_2856	YLR240W AND YBR097W
																					r_2857	YLR240W AND YBR097W
																					r_2858	YLR240W AND YBR097W
																					r_2859	YLR240W AND YBR097W
																					r_2860	YDR208W
																					r_2861	YDR208W
																					r_2862	YDR208W
																					r_2863	YDR208W
																					r_2864	YDR208W
																					r_2865	YDR208W
																					r_2866	YDR208W
																					r_2867	YDR208W
																					r_2868	YDR208W
																					r_2869	YDR208W
																					r_2870	YDR208W
																					r_2871	YDR208W
																					r_2872	YDR208W
																					r_2873	YDR208W
																					r_2874	YDR208W
																					r_2875	YDR208W
																					r_2876	YFR019W
																					r_2877	YFR019W
																					r_2878	YFR019W
																					r_2879	YFR019W
																					r_2880	YFR019W
																					r_2881	YFR019W
																					r_2882	YFR019W
																					r_2883	YFR019W
																					r_2884	YNR008W
																					r_2885	YNR008W
																					r_2886	YNR008W
																					r_2887	YNR008W
																					r_2888	YNR008W
																					r_2889	YNR008W
																					r_2890	YNR008W
																					r_2891	YNR008W
																					r_2892	YNR008W
																					r_2893	YNR008W
																					r_2894	YNR008W
																					r_2895	YNR008W
																					r_2896	YNR008W
																					r_2897	YNR008W
																					r_2898	YNR008W
																					r_2899	YNR008W
																					r_2900	YNR008W
																					r_2901	YNR008W
																					r_2902	YNR008W
																					r_2903	YNR008W
																					r_2904	YNR008W
																					r_2905	YNR008W
																					r_2906	YNR008W
																					r_2907	YNR008W
																					r_2908	YNR008W
																					r_2909	YNR008W
																					r_2910	YNR008W
																					r_2911	YNR008W
																					r_2912	YNR008W
																					r_2913	YNR008W
																					r_2914	YNR008W
																					r_2915	YNR008W
																					r_2916	YNR008W
																					r_2917	YNR008W
																					r_2918	YNR008W
																					r_2919	YNR008W
																					r_2920	YNR008W
																					r_2921	YNR008W
																					r_2922	YNR008W
																					r_2923	YNR008W
																					r_2924	YNR008W
																					r_2925	YNR008W
																					r_2926	YNR008W
																					r_2927	YNR008W
																					r_2928	YNR008W
																					r_2929	YNR008W
																					r_2930	YNR008W
																					r_2931	YNR008W
																					r_2932	YNR008W
																					r_2933	YNR008W
																					r_2934	YNR008W
																					r_2935	YNR008W
																					r_2936	YNR008W
																					r_2937	YNR008W
																					r_2938	YNR008W
																					r_2939	YNR008W
																					r_2940	YNR008W
																					r_2941	YNR008W
																					r_2942	YNR008W
																					r_2943	YNR008W
																					r_2944	YNR008W
																					r_2945	YNR008W
																					r_2946	YNR008W
																					r_2947	YNR008W
																					r_2948	YNR008W
																					r_2949	YNR008W
																					r_2950	YNR008W
																					r_2951	YNR008W
																					r_2952	YNR008W
																					r_2953	YNR008W
																					r_2954	YNR008W
																					r_2955	YNR008W
																					r_2956	YNR008W
																					r_2957	YNR008W
																					r_2958	YNR008W
																					r_2959	YNR008W
																					r_2960	YNR008W
																					r_2961	YNR008W
																					r_2962	YNR008W
																					r_2963	YNR008W
																					r_2964	YNR008W
																					r_2965	YNR008W
																					r_2966	YNR008W
																					r_2967	YNR008W
																					r_2968	YNR008W
																					r_2969	YNR008W
																					r_2970	YNR008W
																					r_2971	YNR008W
																					r_2972	YNR008W
																					r_2973	YNR008W
																					r_2974	YNR008W
																					r_2975	YNR008W
																					r_2976	YNR008W
																					r_2977	YNR008W
																					r_2978	YNR008W
																					r_2979	YNR008W
																					r_2980	YNR008W
																					r_2981	YNR008W
																					r_2982	YNR008W
																					r_2983	YNR008W
																					r_2984	YNR008W
																					r_2985	YNR008W
																					r_2986	YNR008W
																					r_2987	YNR008W
																					r_2988	YNR008W
																					r_2989	YNR008W
																					r_2990	YNR008W
																					r_2991	YNR008W
																					r_2992	YNR008W
																					r_2993	YNR008W
																					r_2994	YNR008W
																					r_2995	YNR008W
																					r_2996	YNR008W
																					r_2997	YNR008W
																					r_2998	YNR008W
																					r_2999	YNR008W
																					r_3000	YNR008W
																					r_3001	YNR008W
																					r_3002	YNR008W
																					r_3003	YNR008W
																					r_3004	YNR008W
																					r_3005	YNR008W
																					r_3006	YNR008W
																					r_3007	YNR008W
																					r_3008	YNR008W
																					r_3009	YNR008W
																					r_3010	YNR008W
																					r_3011	YNR008W
																					r_3022	YML059C
																					r_3023	YML059C
																					r_3024	YML059C
																					r_3025	YML059C
																					r_3026	YML059C
																					r_3027	YML059C
																					r_3028	YML059C
																					r_3029	YML059C
																					r_3030	YML059C
																					r_3031	YML059C
																					r_3032	YML059C
																					r_3033	YML059C
																					r_3034	YMR008C
																					r_3035	YMR008C
																					r_3036	YMR008C
																					r_3037	YMR008C
																					r_3038	YMR008C
																					r_3039	YMR008C
																					r_3040	YMR008C
																					r_3041	YMR008C
																					r_3042	YMR008C
																					r_3043	YMR008C
																					r_3044	YMR008C
																					r_3045	YMR008C
																					r_3046	YMR008C OR YMR006C
																					r_3047	YMR008C OR YMR006C
																					r_3048	YMR008C OR YMR006C
																					r_3049	YMR008C OR YMR006C
																					r_3050	YMR008C OR YMR006C
																					r_3051	YMR008C OR YMR006C
																					r_3052	YMR008C OR YMR006C
																					r_3053	YMR008C OR YMR006C
																					r_3054	YMR008C OR YMR006C
																					r_3055	YMR008C OR YMR006C
																					r_3056	YMR008C OR YMR006C
																					r_3057	YMR008C OR YMR006C
																					r_3058	YMR006C OR YOL011W
																					r_3059	YMR006C OR YOL011W
																					r_3060	YMR006C OR YOL011W
																					r_3061	YMR006C OR YOL011W
																					r_3062	YMR006C OR YOL011W
																					r_3063	YMR006C OR YOL011W
																					r_3064	YMR006C OR YOL011W
																					r_3065	YMR006C OR YOL011W
																					r_3066	YMR006C OR YOL011W
																					r_3067	YMR006C OR YOL011W
																					r_3068	YMR006C OR YOL011W
																					r_3069	YMR006C OR YOL011W
																					r_3070	YOL011W
																					r_3071	YOL011W
																					r_3072	YOL011W
																					r_3073	YOL011W
																					r_3074	YOL011W
																					r_3075	YOL011W
																					r_3076	YOL011W
																					r_3077	YOL011W
																					r_3078	YOL011W
																					r_3079	YOL011W
																					r_3080	YOL011W
																					r_3081	YOL011W
																					r_3082	YPL268W
																					r_3083	YPL268W
																					r_3084	YPL268W
																					r_3085	YPL268W
																					r_3086	YPL268W
																					r_3087	YPL268W
																					r_3088	YPL268W
																					r_3089	YPL268W
																					r_3090	YPL268W
																					r_3091	YPL268W
																					r_3092	YPL268W
																					r_3093	YPL268W
																					r_3094	YPL268W
																					r_3095	YPL268W
																					r_3096	YPL268W
																					r_3097	YPL268W
																					r_3098	YPL206C
																					r_3099	YPL206C
																					r_3100	YPL206C
																					r_3101	YPL206C
																					r_3102	YPL206C
																					r_3103	YPL206C
																					r_3104	YKR031C
																					r_3105	YKR031C
																					r_3106	YKR031C
																					r_3107	YKR031C
																					r_3108	YKR031C
																					r_3109	YKR031C
																					r_3110	YKR031C
																					r_3111	YKR031C
																					r_3112	YNL106C OR YOR109W
																					r_3113	YNL106C OR YOR109W
																					r_3114	YNL106C OR YOR109W
																					r_3115	YNL106C OR YOR109W
																					r_3116	YNL106C OR YOR109W
																					r_3117	YNL106C OR YOR109W
																					r_3118	YNL106C OR YOR109W
																					r_3119	YNL106C OR YOR109W
																					r_3120	YNL106C OR YOR109W OR YJR110W
																					r_3121	YNL106C OR YOR109W OR YJR110W
																					r_3122	YNL106C OR YOR109W OR YJR110W
																					r_3123	YNL106C OR YOR109W OR YJR110W
																					r_3124	YNL106C OR YOR109W OR YJR110W
																					r_3125	YNL106C OR YOR109W OR YJR110W
																					r_3126	YNL106C OR YOR109W OR YJR110W
																					r_3127	YNL106C OR YOR109W OR YJR110W
																					r_3128	YKL212W
																					r_3129	YKL212W
																					r_3130	YKL212W
																					r_3131	YKL212W
																					r_3132	YKL212W
																					r_3133	YKL212W
																					r_3134	YKL212W
																					r_3135	YKL212W
																					r_3136	YKL212W
																					r_3137	YKL212W
																					r_3138	YKL212W
																					r_3139	YKL212W
																					r_3140	YKL212W
																					r_3141	YKL212W
																					r_3142	YKL212W
																					r_3143	YKL212W
																					r_3144	YNL106C OR YOR109W
																					r_3145	YNL106C OR YOR109W
																					r_3146	YNL106C OR YOR109W
																					r_3147	YNL106C OR YOR109W
																					r_3148	YNL106C OR YOR109W
																					r_3149	YNL106C OR YOR109W
																					r_3150	YNL106C OR YOR109W
																					r_3151	YNL106C OR YOR109W
																					r_3152	YNL106C OR YOR109W
																					r_3153	YNL106C OR YOR109W
																					r_3154	YNL106C OR YOR109W
																					r_3155	YNL106C OR YOR109W
																					r_3156	YNL106C OR YOR109W
																					r_3157	YNL106C OR YOR109W
																					r_3158	YNL106C OR YOR109W
																					r_3159	YNL106C OR YOR109W
																					r_3160	YKL212W
																					r_3161	YKL212W
																					r_3162	YKL212W
																					r_3163	YKL212W
																					r_3164	YKL212W
																					r_3165	YKL212W
																					r_3166	YKL212W
																					r_3167	YKL212W
																					r_3168	YKL212W
																					r_3169	YKL212W
																					r_3170	YKL212W
																					r_3171	YKL212W
																					r_3172	YKL212W
																					r_3173	YKL212W
																					r_3174	YKL212W
																					r_3175	YKL212W
																					r_3176	YNL106C OR YOR109W
																					r_3177	YNL106C OR YOR109W
																					r_3178	YNL106C OR YOR109W
																					r_3179	YNL106C OR YOR109W
																					r_3180	YNL106C OR YOR109W
[truncated: 312 more rows]

## Sheet: info
Biomass composition: the "elephant in the room" of metabolic modelling
Metabolomics Journal
Duygu Dikicioglua,b, Betul Kirdarb, Stephen G. Olivera,b*
aCambridge Systems Biology Centre & Department of Biochemistry, University of Cambridge
bDepartment of Chemical Engineering, Bogazici University
*To whom the correspondence should be addressed:
sgo24@cam.ac.uk
Non-zero flux distribution at t=13.5h and associated enzymes
The distribution of fluxes and reaction IDs along with the gene ORF IDS for the enzymes associated with those reactions
