# Supplementary material for: Biomass composition: the “elephant in the room” of metabolic modelling
Source: Metabolomics. 2015 Jun 11;11(6):1690–701. doi: 10.1007/s11306-015-0819-2 (PMC4605984; doi:10.1007/s11306-015-0819-2)
Supplement: Supplementary file 1 — Supplementary material 1 (ZIP 11071 kb) [file 11306_2015_819_MOESM1_ESM.zip › Dikicioglu_etal_ESM/ESM_5.xlsx.xlsx]

## Sheet: ESM_5
GO enrichment for the HFS enzymes
Biological Process
GO Term	Aspect	P-value	Sample frequency	Background frequency	Genes
GO:0006091generation of precursor metabolites and energy	P	9.66e-43	52/121 (43.0%)	219/6380 (3.4%)	COX13 COX8 MDH1 CYC1 TDH1 AAC3 PYK2 RIP1 PPA2 FBA1 NDI1 QCR9 COX9PDC1 TDH3 TPI1 PET9 COX6 GPM1 HXK1 COX5A COX2 COX7 QCR10 PFK2 GLK1CYT1 QCR8 COX4 COR1 TDH2 COX3 FUM1 AAC1 ENO1 PFK1 CYC7 COX5B QCR2HXK2 PGK1 PGI1 MDH2 ADH3 ADH4 PDC5 QCR7 ENO2 QCR6 COX1 COB CDC19
GO:0042773ATP synthesis coupled electron transport	P	5.16e-31	22/121 (18.2%)	28/6380 (0.4%)	COX8 CYC1 RIP1 NDI1 QCR9 COX9 COX6 COX5A COX2 COX7 QCR10 CYT1 QCR8COX4 COX3 CYC7 COX5B QCR2 QCR7 QCR6 COX1 COB
GO:0042775mitochondrial ATP synthesis coupled electron transport	P	5.16e-31	22/121 (18.2%)	28/6380 (0.4%)	COX8 CYC1 RIP1 NDI1 QCR9 COX9 COX6 COX5A COX2 COX7 QCR10 CYT1 QCR8COX4 COX3 CYC7 COX5B QCR2 QCR7 QCR6 COX1 COB
GO:0006119oxidative phosphorylation	P	2.11e-30	22/121 (18.2%)	29/6380 (0.5%)	COX8 CYC1 RIP1 NDI1 QCR9 COX9 COX6 COX5A COX2 COX7 QCR10 CYT1 QCR8COX4 COX3 CYC7 COX5B QCR2 QCR7 QCR6 COX1 COB
GO:0022904respiratory electron transport chain	P	7.78e-30	22/121 (18.2%)	30/6380 (0.5%)	COX8 CYC1 RIP1 NDI1 QCR9 COX9 COX6 COX5A COX2 COX7 QCR10 CYT1 QCR8COX4 COX3 CYC7 COX5B QCR2 QCR7 QCR6 COX1 COB
GO:0055085transmembrane transport	P	5.77e-27	49/121 (40.5%)	371/6380 (5.8%)	HXT5 AAC3 TIM11 ATP16 MPH2 ATP15 DUR3 ATP5 ATP3 HXT15 ATP6 HXT4 PET9HXT1 ATP17 HXT11 MPH3 ATP18 HXT2 STL1 MIR1 ATP20 OLI1 HXT10 MEP2 ATP2HXT6 HXT8 HXT9 HXT3 GAL2 ATP14 AAC1 AGC1 ATO3 ODC1 ATP4 ATP1 MDH2MEP1 HXT13 PIC2 ATP8 ATP7 HXT16 HXT17 HXT7 MEP3 ODC2
GO:0008645hexose transport	P	1.47e-26	19/121 (15.7%)	24/6380 (0.4%)	HXT5 HXT15 HXT4 HXK1 HXT1 HXT11 HXT2 GLK1 HXT10 HXT6 HXT8 HXT9 HXT3GAL2 HXK2 HXT13 HXT16 HXT17 HXT7
GO:0015749monosaccharide transport	P	1.47e-26	19/121 (15.7%)	24/6380 (0.4%)	HXT5 HXT15 HXT4 HXK1 HXT1 HXT11 HXT2 GLK1 HXT10 HXT6 HXT8 HXT9 HXT3GAL2 HXK2 HXT13 HXT16 HXT17 HXT7
GO:0045333cellular respiration	P	2.92e-26	31/121 (25.6%)	109/6380 (1.7%)	COX13 COX8 MDH1 CYC1 AAC3 RIP1 PPA2 NDI1 QCR9 COX9 PET9 COX6 COX5ACOX2 COX7 QCR10 CYT1 QCR8 COX4 COR1 COX3 FUM1 AAC1 CYC7 COX5B QCR2MDH2 QCR7 QCR6 COX1 COB
GO:0015980energy derivation by oxidation of organic compounds	P	4.73e-26	35/121 (28.9%)	157/6380 (2.5%)	COX13 COX8 MDH1 CYC1 AAC3 RIP1 PPA2 NDI1 QCR9 COX9 PDC1 PET9 COX6COX5A COX2 COX7 QCR10 CYT1 QCR8 COX4 COR1 COX3 FUM1 AAC1 CYC7 COX5BQCR2 MDH2 ADH3 ADH4 PDC5 QCR7 QCR6 COX1 COB
GO:0044710single-organism metabolic process	P	2.08e-25	80/121 (66.1%)	1291/6380 (20.2%)	COX13 COX8 MDH1 CYC1 ADE3 TDH1 AAC3 PYK2 CPA2 TIM11 ATP16 RIP1 PPA2ATP15 SER33 DUR3 NDI1 ATP5 ATP3 QCR9 COX9 ADK1 SER3 ATP6 PDC1 TDH3SER1 ARG3 TPI1 PET9 COX6 COX5A CPA1 ATP17 COX2 COX7 ATP18 QCR10 ATP20CYT1 AAT2 OLI1 CAR1 FDH1 QCR8 ARG4 ATP2 GDH2 COX4 COR1 GLN1 TDH2ATP14 COX3 FUM1 AAC1 SHM2 CYC7 COX5B QCR2 ADH2 ATP4 ARG1 SER2 AAT1PGI1 ATP1 MDH2 URA2 ADH3 ADH4 PDC5 QCR7 PDC6 ATP8 ATP7 QCR6 COX1 CO…
GO:0015986ATP synthesis coupled proton transport	P	1.43e-24	16/121 (13.2%)	17/6380 (0.3%)	TIM11 ATP16 ATP15 ATP5 ATP3 ATP6 ATP17 ATP18 ATP20 OLI1 ATP2 ATP14 ATP4ATP1 ATP8 ATP7
GO:0015985energy coupled proton transport, down electrochemical gradient	P	1.43e-24	16/121 (13.2%)	17/6380 (0.3%)	TIM11 ATP16 ATP15 ATP5 ATP3 ATP6 ATP17 ATP18 ATP20 OLI1 ATP2 ATP14 ATP4ATP1 ATP8 ATP7
GO:0008643carbohydrate transport	P	2.78e-23	22/121 (18.2%)	48/6380 (0.8%)	HXT5 MPH2 HXT15 HXT4 HXK1 HXT1 HXT11 MPH3 HXT2 STL1 GLK1 HXT10 HXT6HXT8 HXT9 HXT3 GAL2 HXK2 HXT13 HXT16 HXT17 HXT7
GO:0006754ATP biosynthetic process	P	7.93e-23	16/121 (13.2%)	19/6380 (0.3%)	TIM11 ATP16 ATP15 ATP5 ATP3 ATP6 ATP17 ATP18 ATP20 OLI1 ATP2 ATP14 ATP4ATP1 ATP8 ATP7
GO:0022900electron transport chain	P	1.21e-21	23/121 (19.0%)	63/6380 (1.0%)	COX8 CYC1 RIP1 NDI1 QCR9 COX9 COX6 COX5A COX2 COX7 QCR10 CYT1 QCR8COX4 COR1 COX3 CYC7 COX5B QCR2 QCR7 QCR6 COX1 COB
GO:0009206purine ribonucleoside triphosphate biosynthetic process	P	5.82e-21	16/121 (13.2%)	22/6380 (0.3%)	TIM11 ATP16 ATP15 ATP5 ATP3 ATP6 ATP17 ATP18 ATP20 OLI1 ATP2 ATP14 ATP4ATP1 ATP8 ATP7
GO:0009145purine nucleoside triphosphate biosynthetic process	P	5.82e-21	16/121 (13.2%)	22/6380 (0.3%)	TIM11 ATP16 ATP15 ATP5 ATP3 ATP6 ATP17 ATP18 ATP20 OLI1 ATP2 ATP14 ATP4ATP1 ATP8 ATP7
GO:0055114oxidation-reduction process	P	3.07e-20	46/121 (38.0%)	446/6380 (7.0%)	COX13 COX8 MDH1 CYC1 ADE3 TDH1 AAC3 RIP1 PPA2 SER33 NDI1 QCR9 COX9SER3 PDC1 TDH3 TPI1 PET9 COX6 COX5A COX2 COX7 QCR10 CYT1 FDH1 QCR8GDH2 COX4 COR1 TDH2 COX3 FUM1 AAC1 CYC7 COX5B QCR2 ADH2 PGI1 MDH2ADH3 ADH4 PDC5 QCR7 QCR6 COX1 COB
GO:0015672monovalent inorganic cation transport	P	1.41e-19	22/121 (18.2%)	66/6380 (1.0%)	TIM11 ATP16 ATP15 ATP5 ATP3 ATP6 ATP17 ATP18 PFK2 ATP20 OLI1 MEP2 ATP2ATP14 PFK1 ATO3 ATP4 ATP1 MEP1 ATP8 ATP7 MEP3
GO:0009201ribonucleoside triphosphate biosynthetic process	P	3.89e-19	16/121 (13.2%)	26/6380 (0.4%)	TIM11 ATP16 ATP15 ATP5 ATP3 ATP6 ATP17 ATP18 ATP20 OLI1 ATP2 ATP14 ATP4ATP1 ATP8 ATP7
GO:0006096glycolysis	P	6.34e-19	17/121 (14.0%)	32/6380 (0.5%)	TDH1 PYK2 FBA1 TDH3 TPI1 GPM1 HXK1 PFK2 GLK1 TDH2 ENO1 PFK1 HXK2 PGK1PGI1 ENO2 CDC19
GO:0006123mitochondrial electron transport, cytochrome c to oxygen	P	1.05e-18	12/121 (9.9%)	12/6380 (0.2%)	COX8 CYC1 COX9 COX6 COX5A COX2 COX7 COX4 COX3 CYC7 COX5B COX1
GO:0009142nucleoside triphosphate biosynthetic process	P	4.75e-18	16/121 (13.2%)	29/6380 (0.5%)	TIM11 ATP16 ATP15 ATP5 ATP3 ATP6 ATP17 ATP18 ATP20 OLI1 ATP2 ATP14 ATP4ATP1 ATP8 ATP7
GO:0015992proton transport	P	5.64e-18	18/121 (14.9%)	42/6380 (0.7%)	TIM11 ATP16 ATP15 ATP5 ATP3 ATP6 ATP17 ATP18 PFK2 ATP20 OLI1 ATP2 ATP14PFK1 ATP4 ATP1 ATP8 ATP7
GO:0006818hydrogen transport	P	9.55e-18	18/121 (14.9%)	43/6380 (0.7%)	TIM11 ATP16 ATP15 ATP5 ATP3 ATP6 ATP17 ATP18 PFK2 ATP20 OLI1 ATP2 ATP14PFK1 ATP4 ATP1 ATP8 ATP7
GO:0006007glucose catabolic process	P	1.72e-17	19/121 (15.7%)	52/6380 (0.8%)	TDH1 PYK2 FBA1 PDC1 TDH3 TPI1 GPM1 HXK1 PFK2 GLK1 TDH2 ENO1 PFK1 HXK2PGK1 PGI1 PDC5 ENO2 CDC19
GO:0006796phosphate-containing compound metabolic process	P	2.32e-17	56/121 (46.3%)	801/6380 (12.6%)	COX8 CYC1 ADE3 PYK2 TIM11 ATP16 RIP1 PPA2 ATP15 NDI1 ATP5 ATP3 QCR9COX9 ADK1 ATP6 TPI1 COX6 HXK1 COX5A CPA1 ATP17 COX2 COX7 ATP18 QCR10PFK2 ATP20 GLK1 CYT1 OLI1 QCR8 ATP2 COX4 ATP14 COX3 PFK1 CYC7 COX5BQCR2 HXK2 ADH2 ATP4 PGK1 SER2 PGI1 ATP1 URA2 ADH3 QCR7 ATP8 ATP7 QCR6COX1 COB CDC19
GO:0006122mitochondrial electron transport, ubiquinol to cytochrome c	P	6.11e-17	11/121 (9.1%)	11/6380 (0.2%)	CYC1 RIP1 QCR9 QCR10 CYT1 QCR8 CYC7 QCR2 QCR7 QCR6 COB
GO:0006793phosphorus metabolic process	P	1.04e-16	56/121 (46.3%)	826/6380 (12.9%)	COX8 CYC1 ADE3 PYK2 TIM11 ATP16 RIP1 PPA2 ATP15 NDI1 ATP5 ATP3 QCR9COX9 ADK1 ATP6 TPI1 COX6 HXK1 COX5A CPA1 ATP17 COX2 COX7 ATP18 QCR10PFK2 ATP20 GLK1 CYT1 OLI1 QCR8 ATP2 COX4 ATP14 COX3 PFK1 CYC7 COX5BQCR2 HXK2 ADH2 ATP4 PGK1 SER2 PGI1 ATP1 URA2 ADH3 QCR7 ATP8 ATP7 QCR6COX1 COB CDC19
GO:0009168purine ribonucleoside monophosphate biosynthetic process	P	1.48e-16	17/121 (14.0%)	41/6380 (0.6%)	TIM11 ATP16 ATP15 ATP5 ATP3 ADK1 ATP6 ATP17 ATP18 ATP20 OLI1 ATP2 ATP14ATP4 ATP1 ATP8 ATP7
GO:0009127purine nucleoside monophosphate biosynthetic process	P	1.48e-16	17/121 (14.0%)	41/6380 (0.6%)	TIM11 ATP16 ATP15 ATP5 ATP3 ADK1 ATP6 ATP17 ATP18 ATP20 OLI1 ATP2 ATP14ATP4 ATP1 ATP8 ATP7
GO:0019320hexose catabolic process	P	1.95e-16	19/121 (15.7%)	58/6380 (0.9%)	TDH1 PYK2 FBA1 PDC1 TDH3 TPI1 GPM1 HXK1 PFK2 GLK1 TDH2 ENO1 PFK1 HXK2PGK1 PGI1 PDC5 ENO2 CDC19
GO:0042451purine nucleoside biosynthetic process	P	1.58e-15	17/121 (14.0%)	46/6380 (0.7%)	TIM11 ATP16 ATP15 ATP5 ATP3 ADK1 ATP6 ATP17 ATP18 ATP20 OLI1 ATP2 ATP14ATP4 ATP1 ATP8 ATP7
GO:0046129purine ribonucleoside biosynthetic process	P	1.58e-15	17/121 (14.0%)	46/6380 (0.7%)	TIM11 ATP16 ATP15 ATP5 ATP3 ADK1 ATP6 ATP17 ATP18 ATP20 OLI1 ATP2 ATP14ATP4 ATP1 ATP8 ATP7
GO:0046365monosaccharide catabolic process	P	2.27e-15	19/121 (15.7%)	65/6380 (1.0%)	TDH1 PYK2 FBA1 PDC1 TDH3 TPI1 GPM1 HXK1 PFK2 GLK1 TDH2 ENO1 PFK1 HXK2PGK1 PGI1 PDC5 ENO2 CDC19
GO:0072522purine-containing compound biosynthetic process	P	3.14e-15	19/121 (15.7%)	66/6380 (1.0%)	ADE3 TIM11 ATP16 ATP15 ATP5 ATP3 ADK1 ATP6 SER1 ATP17 ATP18 ATP20 OLI1ATP2 ATP14 ATP4 ATP1 ATP8 ATP7
GO:0009156ribonucleoside monophosphate biosynthetic process	P	3.92e-15	18/121 (14.9%)	57/6380 (0.9%)	TIM11 ATP16 ATP15 ATP5 ATP3 ADK1 ATP6 ATP17 ATP18 ATP20 OLI1 ATP2 ATP14ATP4 ATP1 URA2 ATP8 ATP7
GO:0006164purine nucleotide biosynthetic process	P	3.92e-15	18/121 (14.9%)	57/6380 (0.9%)	ADE3 TIM11 ATP16 ATP15 ATP5 ATP3 ADK1 ATP6 ATP17 ATP18 ATP20 OLI1 ATP2ATP14 ATP4 ATP1 ATP8 ATP7
GO:0042455ribonucleoside biosynthetic process	P	5.6e-15	18/121 (14.9%)	58/6380 (0.9%)	TIM11 ATP16 ATP15 ATP5 ATP3 ADK1 ATP6 ATP17 ATP18 ATP20 OLI1 ATP2 ATP14ATP4 ATP1 URA2 ATP8 ATP7
GO:0009163nucleoside biosynthetic process	P	7.93e-15	18/121 (14.9%)	59/6380 (0.9%)	TIM11 ATP16 ATP15 ATP5 ATP3 ADK1 ATP6 ATP17 ATP18 ATP20 OLI1 ATP2 ATP14ATP4 ATP1 URA2 ATP8 ATP7
GO:0009124nucleoside monophosphate biosynthetic process	P	1.12e-14	18/121 (14.9%)	60/6380 (0.9%)	TIM11 ATP16 ATP15 ATP5 ATP3 ADK1 ATP6 ATP17 ATP18 ATP20 OLI1 ATP2 ATP14ATP4 ATP1 URA2 ATP8 ATP7
GO:1901659glycosyl compound biosynthetic process	P	2.98e-14	18/121 (14.9%)	63/6380 (1.0%)	TIM11 ATP16 ATP15 ATP5 ATP3 ADK1 ATP6 ATP17 ATP18 ATP20 OLI1 ATP2 ATP14ATP4 ATP1 URA2 ATP8 ATP7
GO:0009060aerobic respiration	P	3.12e-14	20/121 (16.5%)	85/6380 (1.3%)	COX13 MDH1 RIP1 PPA2 QCR9 PET9 COX2 QCR10 QCR8 COX4 COR1 COX3 FUM1AAC1 QCR2 MDH2 QCR7 QCR6 COX1 COB
GO:0009152purine ribonucleotide biosynthetic process	P	3.75e-14	17/121 (14.0%)	54/6380 (0.8%)	TIM11 ATP16 ATP15 ATP5 ATP3 ADK1 ATP6 ATP17 ATP18 ATP20 OLI1 ATP2 ATP14ATP4 ATP1 ATP8 ATP7
GO:0009260ribonucleotide biosynthetic process	P	1.01e-13	18/121 (14.9%)	67/6380 (1.1%)	TIM11 ATP16 ATP15 ATP5 ATP3 ADK1 ATP6 ATP17 ATP18 ATP20 OLI1 ATP2 ATP14ATP4 ATP1 URA2 ATP8 ATP7
GO:0046390ribose phosphate biosynthetic process	P	5.42e-13	18/121 (14.9%)	73/6380 (1.1%)	TIM11 ATP16 ATP15 ATP5 ATP3 ADK1 ATP6 ATP17 ATP18 ATP20 OLI1 ATP2 ATP14ATP4 ATP1 URA2 ATP8 ATP7
GO:0006006glucose metabolic process	P	7.68e-13	20/121 (16.5%)	99/6380 (1.6%)	TDH1 PYK2 FBA1 PDC1 TDH3 TPI1 GPM1 HXK1 PFK2 GLK1 TDH2 ENO1 PFK1 HXK2PGK1 PGI1 MDH2 PDC5 ENO2 CDC19
GO:0034220 ion transmembrane transport	P	1.16e-12	20/121 (16.5%)	101/6380 (1.6%)	TIM11 ATP16 ATP15 ATP5 ATP3 ATP6 ATP17 ATP18 MIR1 ATP20 OLI1 MEP2 ATP2ATP14 ATP4 ATP1 MEP1 ATP8 ATP7 MEP3
GO:0019318hexose metabolic process	P	1.2e-12	21/121 (17.4%)	115/6380 (1.8%)	TDH1 PYK2 FBA1 PDC1 TDH3 TPI1 GPM1 HXK1 PFK2 GLK1 GAL2 TDH2 ENO1 PFK1HXK2 PGK1 PGI1 MDH2 PDC5 ENO2 CDC19
GO:0044765single-organism transport	P	1.92e-12	56/121 (46.3%)	1018/6380 (16.0%)	HXT5 AAC3 TIM11 ATP16 MPH2 ATP15 DUR3 ATP5 ATP3 HXT15 AQY2 ATP6 HXT4PET9 HXK1 AQY1 HXT1 ATP17 HXT11 MPH3 ATP18 PFK2 HXT2 STL1 MIR1 ATP20GLK1 OLI1 HXT10 MEP2 ATP2 HXT6 HXT8 HXT9 HXT3 GAL2 ATP14 AAC1 AGC1PFK1 ATO3 HXK2 ODC1 ATP4 ATP1 MDH2 MEP1 HXT13 PIC2 ATP8 ATP7 HXT16HXT17 HXT7 MEP3 ODC2
GO:0005996monosaccharide metabolic process	P	4.2e-12	21/121 (17.4%)	122/6380 (1.9%)	TDH1 PYK2 FBA1 PDC1 TDH3 TPI1 GPM1 HXK1 PFK2 GLK1 GAL2 TDH2 ENO1 PFK1HXK2 PGK1 PGI1 MDH2 PDC5 ENO2 CDC19
GO:0046034ATP metabolic process	P	6.43e-12	16/121 (13.2%)	60/6380 (0.9%)	TIM11 ATP16 ATP15 ATP5 ATP3 ATP6 ATP17 ATP18 ATP20 OLI1 ATP2 ATP14 ATP4ATP1 ATP8 ATP7
GO:0006812cation transport	P	8.2e-12	23/121 (19.0%)	158/6380 (2.5%)	TIM11 ATP16 ATP15 DUR3 ATP5 ATP3 ATP6 ATP17 ATP18 PFK2 ATP20 OLI1 MEP2ATP2 ATP14 PFK1 ATO3 ATP4 ATP1 MEP1 ATP8 ATP7 MEP3
GO:0016310phosphorylation	P	8.22e-12	31/121 (25.6%)	316/6380 (5.0%)	COX8 CYC1 PYK2 RIP1 NDI1 QCR9 COX9 ADK1 COX6 HXK1 COX5A COX2 COX7QCR10 PFK2 GLK1 CYT1 QCR8 COX4 COX3 PFK1 CYC7 COX5B QCR2 HXK2 PGK1QCR7 QCR6 COX1 COB CDC19
GO:1901566organonitrogen compound biosynthetic process	P	2.46e-11	33/121 (27.3%)	376/6380 (5.9%)	ADE3 CPA2 TIM11 ATP16 ATP15 SER33 ATP5 ATP3 ADK1 SER3 ATP6 SER1 ARG3CPA1 ATP17 ATP18 ATP20 AAT2 OLI1 CAR1 ARG4 ATP2 GLN1 ATP14 AAC1 ATP4ARG1 SER2 AAT1 ATP1 URA2 ATP8 ATP7
GO:0044281small molecule metabolic process	P	2.49e-11	50/121 (41.3%)	869/6380 (13.6%)	MDH1 ADE3 PYK2 CPA2 TIM11 ATP16 ATP15 SER33 DUR3 NDI1 ATP5 ATP3 ADK1SER3 ATP6 PDC1 SER1 ARG3 TPI1 CPA1 ATP17 ATP18 ATP20 AAT2 OLI1 CAR1FDH1 ARG4 ATP2 GDH2 GLN1 ATP14 FUM1 SHM2 ADH2 ATP4 ARG1 SER2 AAT1PGI1 ATP1 MDH2 URA2 ADH3 ADH4 PDC5 PDC6 ATP8 ATP7 CDC19
GO:1901564organonitrogen compound metabolic process	P	2.85e-11	45/121 (37.2%)	711/6380 (11.1%)	ADE3 CPA2 TIM11 ATP16 ATP15 SER33 DUR3 NDI1 ATP5 ATP3 ADK1 SER3 ATP6PDC1 SER1 ARG3 TPI1 CPA1 ATP17 ATP18 ATP20 AAT2 OLI1 CAR1 ARG4 ATP2GDH2 GLN1 ATP14 AAC1 SHM2 ADH2 ATP4 ARG1 SER2 AAT1 PGI1 ATP1 URA2ADH3 ADH4 PDC5 PDC6 ATP8 ATP7
GO:0009126purine nucleoside monophosphate metabolic process	P	1.03e-10	17/121 (14.0%)	83/6380 (1.3%)	TIM11 ATP16 ATP15 ATP5 ATP3 ADK1 ATP6 ATP17 ATP18 ATP20 OLI1 ATP2 ATP14ATP4 ATP1 ATP8 ATP7
GO:0009167purine ribonucleoside monophosphate metabolic process	P	1.03e-10	17/121 (14.0%)	83/6380 (1.3%)	TIM11 ATP16 ATP15 ATP5 ATP3 ADK1 ATP6 ATP17 ATP18 ATP20 OLI1 ATP2 ATP14ATP4 ATP1 ATP8 ATP7
GO:0009161ribonucleoside monophosphate metabolic process	P	1.65e-10	18/121 (14.9%)	99/6380 (1.6%)	TIM11 ATP16 ATP15 ATP5 ATP3 ADK1 ATP6 ATP17 ATP18 ATP20 OLI1 ATP2 ATP14ATP4 ATP1 URA2 ATP8 ATP7
GO:0009165nucleotide biosynthetic process	P	2.06e-10	19/121 (15.7%)	115/6380 (1.8%)	ADE3 TIM11 ATP16 ATP15 ATP5 ATP3 ADK1 ATP6 ATP17 ATP18 ATP20 OLI1 ATP2ATP14 ATP4 ATP1 URA2 ATP8 ATP7
GO:0009123nucleoside monophosphate metabolic process	P	2.84e-10	18/121 (14.9%)	102/6380 (1.6%)	TIM11 ATP16 ATP15 ATP5 ATP3 ADK1 ATP6 ATP17 ATP18 ATP20 OLI1 ATP2 ATP14ATP4 ATP1 URA2 ATP8 ATP7
GO:0044724single-organism carbohydrate catabolic process	P	2.86e-10	19/121 (15.7%)	117/6380 (1.8%)	TDH1 PYK2 FBA1 PDC1 TDH3 TPI1 GPM1 HXK1 PFK2 GLK1 TDH2 ENO1 PFK1 HXK2PGK1 PGI1 PDC5 ENO2 CDC19
GO:1901293nucleoside phosphate biosynthetic process	P	2.86e-10	19/121 (15.7%)	117/6380 (1.8%)	ADE3 TIM11 ATP16 ATP15 ATP5 ATP3 ADK1 ATP6 ATP17 ATP18 ATP20 OLI1 ATP2ATP14 ATP4 ATP1 URA2 ATP8 ATP7
GO:0016052carbohydrate catabolic process	P	8.47e-10	19/121 (15.7%)	124/6380 (1.9%)	TDH1 PYK2 FBA1 PDC1 TDH3 TPI1 GPM1 HXK1 PFK2 GLK1 TDH2 ENO1 PFK1 HXK2PGK1 PGI1 PDC5 ENO2 CDC19
GO:0006811 ion transport	P	1.8e-09	27/121 (22.3%)	288/6380 (4.5%)	TIM11 ATP16 ATP15 DUR3 ATP5 ATP3 ATP6 PET9 ATP17 ATP18 PFK2 MIR1 ATP20OLI1 MEP2 ATP2 ATP14 AGC1 PFK1 ATO3 ATP4 ATP1 MEP1 PIC2 ATP8 ATP7 MEP3
GO:0006094gluconeogenesis	P	8.32e-09	11/121 (9.1%)	33/6380 (0.5%)	TDH1 FBA1 TDH3 TPI1 GPM1 TDH2 ENO1 PGK1 PGI1 MDH2 ENO2
GO:0019319hexose biosynthetic process	P	1.21e-08	11/121 (9.1%)	34/6380 (0.5%)	TDH1 FBA1 TDH3 TPI1 GPM1 TDH2 ENO1 PGK1 PGI1 MDH2 ENO2
GO:0006810transport	P	1.68e-08	56/121 (46.3%)	1253/6380 (19.6%)	HXT5 AAC3 TIM11 ATP16 MPH2 ATP15 DUR3 ATP5 ATP3 HXT15 AQY2 ATP6 HXT4PET9 HXK1 AQY1 HXT1 ATP17 HXT11 MPH3 ATP18 PFK2 HXT2 STL1 MIR1 ATP20GLK1 OLI1 HXT10 MEP2 ATP2 HXT6 HXT8 HXT9 HXT3 GAL2 ATP14 AAC1 AGC1PFK1 ATO3 HXK2 ODC1 ATP4 ATP1 MDH2 MEP1 HXT13 PIC2 ATP8 ATP7 HXT16HXT17 HXT7 MEP3 ODC2
GO:0046364monosaccharide biosynthetic process	P	1.74e-08	11/121 (9.1%)	35/6380 (0.5%)	TDH1 FBA1 TDH3 TPI1 GPM1 TDH2 ENO1 PGK1 PGI1 MDH2 ENO2
GO:0051234establishment of localization	P	5.42e-08	56/121 (46.3%)	1289/6380 (20.2%)	HXT5 AAC3 TIM11 ATP16 MPH2 ATP15 DUR3 ATP5 ATP3 HXT15 AQY2 ATP6 HXT4PET9 HXK1 AQY1 HXT1 ATP17 HXT11 MPH3 ATP18 PFK2 HXT2 STL1 MIR1 ATP20GLK1 OLI1 HXT10 MEP2 ATP2 HXT6 HXT8 HXT9 HXT3 GAL2 ATP14 AAC1 AGC1PFK1 ATO3 HXK2 ODC1 ATP4 ATP1 MDH2 MEP1 HXT13 PIC2 ATP8 ATP7 HXT16HXT17 HXT7 MEP3 ODC2
GO:0019752carboxylic acid metabolic process	P	1.73e-07	29/121 (24.0%)	403/6380 (6.3%)	MDH1 ADE3 PYK2 CPA2 SER33 SER3 PDC1 SER1 ARG3 CPA1 AAT2 CAR1 FDH1ARG4 GDH2 GLN1 FUM1 SHM2 ADH2 ARG1 SER2 AAT1 MDH2 URA2 ADH3 ADH4PDC5 PDC6 CDC19
GO:1901605alpha-amino acid metabolic process	P	3.51e-07	20/121 (16.5%)	194/6380 (3.0%)	ADE3 CPA2 SER33 SER3 PDC1 SER1 ARG3 CPA1 AAT2 CAR1 ARG4 GDH2 GLN1SHM2 ARG1 SER2 AAT1 URA2 PDC5 PDC6
GO:0043436oxoacid metabolic process	P	4.39e-07	29/121 (24.0%)	419/6380 (6.6%)	MDH1 ADE3 PYK2 CPA2 SER33 SER3 PDC1 SER1 ARG3 CPA1 AAT2 CAR1 FDH1ARG4 GDH2 GLN1 FUM1 SHM2 ADH2 ARG1 SER2 AAT1 MDH2 URA2 ADH3 ADH4PDC5 PDC6 CDC19
GO:0006082organic acid metabolic process	P	4.65e-07	29/121 (24.0%)	420/6380 (6.6%)	MDH1 ADE3 PYK2 CPA2 SER33 SER3 PDC1 SER1 ARG3 CPA1 AAT2 CAR1 FDH1ARG4 GDH2 GLN1 FUM1 SHM2 ADH2 ARG1 SER2 AAT1 MDH2 URA2 ADH3 ADH4PDC5 PDC6 CDC19
GO:0009987cellular process	P	6.67e-07	120/121 (99.2%)	5230/6380 (82.0%)	COX13 COX8 MDH1 HXT5 CYC1 ADE3 TDH1 AAC3 PYK2 CPA2 TIM11 ATP16 COX12MPH2 RIP1 PPA2 FBA1 ATP15 SER33 DUR3 NDI1 ATP5 ATP3 QCR9 COX9 ADK1SER3 HXT15 ATP6 PDC1 TDH3 HXT4 SER1 ARG3 TPI1 PET9 COX6 GPM1 HXK1COX5A AQY1 HXT1 CPA1 ATP17 COX2 HXT11 MPH3 COX7 ATP18 QCR10 PFK2 HXT2STL1 MIR1 ATP20 GLK1 CYT1 AAT2 OLI1 HXT10 MEP2 CAR1 FDH1 QCR8 ARG4ATP2 HXT6 GDH2 COX4 HXT8 COR1 GLN1 HXT9 HXT3 GAL2 TDH2 ATP14 COX3…
GO:0009117nucleotide metabolic process	P	1.32e-06	24/121 (19.8%)	304/6380 (4.8%)	ADE3 TIM11 ATP16 ATP15 NDI1 ATP5 ATP3 ADK1 ATP6 TPI1 ATP17 ATP18 ATP20OLI1 ATP2 ATP14 ADH2 ATP4 PGI1 ATP1 URA2 ADH3 ATP8 ATP7
GO:0051179localization	P	1.42e-06	56/121 (46.3%)	1398/6380 (21.9%)	HXT5 AAC3 TIM11 ATP16 MPH2 ATP15 DUR3 ATP5 ATP3 HXT15 AQY2 ATP6 HXT4PET9 HXK1 AQY1 HXT1 ATP17 HXT11 MPH3 ATP18 PFK2 HXT2 STL1 MIR1 ATP20GLK1 OLI1 HXT10 MEP2 ATP2 HXT6 HXT8 HXT9 HXT3 GAL2 ATP14 AAC1 AGC1PFK1 ATO3 HXK2 ODC1 ATP4 ATP1 MDH2 MEP1 HXT13 PIC2 ATP8 ATP7 HXT16HXT17 HXT7 MEP3 ODC2
GO:0006753nucleoside phosphate metabolic process	P	1.84e-06	24/121 (19.8%)	309/6380 (4.8%)	ADE3 TIM11 ATP16 ATP15 NDI1 ATP5 ATP3 ADK1 ATP6 TPI1 ATP17 ATP18 ATP20OLI1 ATP2 ATP14 ADH2 ATP4 PGI1 ATP1 URA2 ADH3 ATP8 ATP7
GO:0055086nucleobase-containing small molecule metabolic process	P	2.23e-06	25/121 (20.7%)	338/6380 (5.3%)	ADE3 TIM11 ATP16 ATP15 NDI1 ATP5 ATP3 ADK1 ATP6 SER1 TPI1 ATP17 ATP18ATP20 OLI1 ATP2 ATP14 ADH2 ATP4 PGI1 ATP1 URA2 ADH3 ATP8 ATP7
GO:0006520cellular amino acid metabolic process	P	3.42e-06	23/121 (19.0%)	293/6380 (4.6%)	ADE3 CPA2 SER33 SER3 PDC1 SER1 ARG3 CPA1 AAT2 CAR1 ARG4 GDH2 GLN1SHM2 ADH2 ARG1 SER2 AAT1 URA2 ADH3 ADH4 PDC5 PDC6
GO:0044723single-organism carbohydrate metabolic process	P	3.65e-06	23/121 (19.0%)	294/6380 (4.6%)	TDH1 PYK2 MPH2 FBA1 PDC1 TDH3 TPI1 GPM1 HXK1 MPH3 PFK2 GLK1 GAL2 TDH2ENO1 PFK1 HXK2 PGK1 PGI1 MDH2 PDC5 ENO2 CDC19
GO:0000947amino acid catabolic process to alcohol via Ehrlich pathway	P	6.87e-06	6/121 (5.0%)	10/6380 (0.2%)	PDC1 ADH2 ADH3 ADH4 PDC5 PDC6
GO:0015758glucose transport	P	6.87e-06	6/121 (5.0%)	10/6380 (0.2%)	HXT5 HXK1 HXT1 HXT2 GLK1 HXK2
GO:0090407organophosphate biosynthetic process	P	9.55e-06	20/121 (16.5%)	234/6380 (3.7%)	ADE3 TIM11 ATP16 ATP15 ATP5 ATP3 ADK1 ATP6 CPA1 ATP17 ATP18 ATP20 OLI1ATP2 ATP14 ATP4 ATP1 URA2 ATP8 ATP7
GO:0000955amino acid catabolic process via Ehrlich pathway	P	1.49e-05	6/121 (5.0%)	11/6380 (0.2%)	PDC1 ADH2 ADH3 ADH4 PDC5 PDC6
GO:0009205purine ribonucleoside triphosphate metabolic process	P	1.9e-05	16/121 (13.2%)	153/6380 (2.4%)	TIM11 ATP16 ATP15 ATP5 ATP3 ATP6 ATP17 ATP18 ATP20 OLI1 ATP2 ATP14 ATP4ATP1 ATP8 ATP7
GO:0006163purine nucleotide metabolic process	P	2.15e-05	18/121 (14.9%)	198/6380 (3.1%)	ADE3 TIM11 ATP16 ATP15 ATP5 ATP3 ADK1 ATP6 ATP17 ATP18 ATP20 OLI1 ATP2ATP14 ATP4 ATP1 ATP8 ATP7
GO:0009144purine nucleoside triphosphate metabolic process	P	2.29e-05	16/121 (13.2%)	155/6380 (2.4%)	TIM11 ATP16 ATP15 ATP5 ATP3 ATP6 ATP17 ATP18 ATP20 OLI1 ATP2 ATP14 ATP4ATP1 ATP8 ATP7
GO:0009259ribonucleotide metabolic process	P	2.33e-05	18/121 (14.9%)	199/6380 (3.1%)	TIM11 ATP16 ATP15 ATP5 ATP3 ADK1 ATP6 ATP17 ATP18 ATP20 OLI1 ATP2 ATP14ATP4 ATP1 URA2 ATP8 ATP7
GO:0009199ribonucleoside triphosphate metabolic process	P	2.75e-05	16/121 (13.2%)	157/6380 (2.5%)	TIM11 ATP16 ATP15 ATP5 ATP3 ATP6 ATP17 ATP18 ATP20 OLI1 ATP2 ATP14 ATP4ATP1 ATP8 ATP7
GO:0072521purine-containing compound metabolic process	P	3.04e-05	19/121 (15.7%)	226/6380 (3.5%)	ADE3 TIM11 ATP16 ATP15 ATP5 ATP3 ADK1 ATP6 SER1 ATP17 ATP18 ATP20 OLI1ATP2 ATP14 ATP4 ATP1 ATP8 ATP7
GO:0019693ribose phosphate metabolic process	P	3.99e-05	18/121 (14.9%)	206/6380 (3.2%)	TIM11 ATP16 ATP15 ATP5 ATP3 ADK1 ATP6 ATP17 ATP18 ATP20 OLI1 ATP2 ATP14ATP4 ATP1 URA2 ATP8 ATP7
GO:0019637organophosphate metabolic process	P	4.21e-05	28/121 (23.1%)	480/6380 (7.5%)	ADE3 TIM11 ATP16 ATP15 NDI1 ATP5 ATP3 ADK1 ATP6 TPI1 CPA1 ATP17 ATP18PFK2 ATP20 GLK1 OLI1 ATP2 ATP14 PFK1 ADH2 ATP4 PGI1 ATP1 URA2 ADH3 ATP8ATP7
GO:0009119ribonucleoside metabolic process	P	4.3e-05	18/121 (14.9%)	207/6380 (3.2%)	TIM11 ATP16 ATP15 ATP5 ATP3 ADK1 ATP6 ATP17 ATP18 ATP20 OLI1 ATP2 ATP14ATP4 ATP1 URA2 ATP8 ATP7
GO:0009150purine ribonucleotide metabolic process	P	5.04e-05	17/121 (14.0%)	186/6380 (2.9%)	TIM11 ATP16 ATP15 ATP5 ATP3 ADK1 ATP6 ATP17 ATP18 ATP20 OLI1 ATP2 ATP14ATP4 ATP1 ATP8 ATP7
GO:0005975carbohydrate metabolic process	P	5.16e-05	24/121 (19.8%)	366/6380 (5.7%)	MDH1 TDH1 PYK2 MPH2 FBA1 PDC1 TDH3 TPI1 GPM1 HXK1 MPH3 PFK2 GLK1 GAL2TDH2 ENO1 PFK1 HXK2 PGK1 PGI1 MDH2 PDC5 ENO2 CDC19
GO:0009141nucleoside triphosphate metabolic process	P	5.58e-05	16/121 (13.2%)	165/6380 (2.6%)	TIM11 ATP16 ATP15 ATP5 ATP3 ATP6 ATP17 ATP18 ATP20 OLI1 ATP2 ATP14 ATP4ATP1 ATP8 ATP7
GO:0046395carboxylic acid catabolic process	P	8.32e-05	12/121 (9.9%)	90/6380 (1.4%)	PDC1 CPA1 CAR1 FDH1 GDH2 ADH2 AAT1 URA2 ADH3 ADH4 PDC5 PDC6
GO:0016054organic acid catabolic process	P	8.32e-05	12/121 (9.9%)	90/6380 (1.4%)	PDC1 CPA1 CAR1 FDH1 GDH2 ADH2 AAT1 URA2 ADH3 ADH4 PDC5 PDC6
GO:0046128purine ribonucleoside metabolic process	P	8.7e-05	17/121 (14.0%)	193/6380 (3.0%)	TIM11 ATP16 ATP15 ATP5 ATP3 ADK1 ATP6 ATP17 ATP18 ATP20 OLI1 ATP2 ATP14ATP4 ATP1 ATP8 ATP7
GO:0042278purine nucleoside metabolic process	P	8.7e-05	17/121 (14.0%)	193/6380 (3.0%)	TIM11 ATP16 ATP15 ATP5 ATP3 ADK1 ATP6 ATP17 ATP18 ATP20 OLI1 ATP2 ATP14ATP4 ATP1 ATP8 ATP7
GO:0044282small molecule catabolic process	P	0.000102	13/121 (10.7%)	110/6380 (1.7%)	DUR3 PDC1 CPA1 CAR1 FDH1 GDH2 ADH2 AAT1 URA2 ADH3 ADH4 PDC5 PDC6
GO:0044712single-organism catabolic process	P	0.000102	13/121 (10.7%)	110/6380 (1.7%)	DUR3 PDC1 CPA1 CAR1 FDH1 GDH2 ADH2 AAT1 URA2 ADH3 ADH4 PDC5 PDC6
GO:0009116nucleoside metabolic process	P	0.000126	18/121 (14.9%)	222/6380 (3.5%)	TIM11 ATP16 ATP15 ATP5 ATP3 ADK1 ATP6 ATP17 ATP18 ATP20 OLI1 ATP2 ATP14ATP4 ATP1 URA2 ATP8 ATP7
GO:1901137carbohydrate derivative biosynthetic process	P	0.000155	18/121 (14.9%)	225/6380 (3.5%)	TIM11 ATP16 ATP15 ATP5 ATP3 ADK1 ATP6 ATP17 ATP18 ATP20 OLI1 ATP2 ATP14ATP4 ATP1 URA2 ATP8 ATP7
GO:1901657glycosyl compound metabolic process	P	0.000165	18/121 (14.9%)	226/6380 (3.5%)	TIM11 ATP16 ATP15 ATP5 ATP3 ADK1 ATP6 ATP17 ATP18 ATP20 OLI1 ATP2 ATP14ATP4 ATP1 URA2 ATP8 ATP7
GO:0009063cellular amino acid catabolic process	P	0.000224	10/121 (8.3%)	64/6380 (1.0%)	PDC1 CPA1 CAR1 GDH2 ADH2 URA2 ADH3 ADH4 PDC5 PDC6
GO:0006563 L-serine metabolic process	P	0.000447	5/121 (4.1%)	10/6380 (0.2%)	SER33 SER3 SER1 SHM2 SER2
GO:0006564 L-serine biosynthetic process	P	0.000514	4/121 (3.3%)	5/6380 (0.1%)	SER33 SER3 SER1 SER2
GO:0006525arginine metabolic process	P	0.000536	6/121 (5.0%)	18/6380 (0.3%)	CPA2 ARG3 CPA1 CAR1 ARG4 ARG1
GO:1901607alpha-amino acid biosynthetic process	P	0.00134	13/121 (10.7%)	137/6380 (2.1%)	ADE3 CPA2 SER33 SER3 SER1 ARG3 CPA1 AAT2 ARG4 GLN1 ARG1 SER2 AAT1
GO:0015696ammonium transport	P	0.00152	4/121 (3.3%)	6/6380 (0.1%)	MEP2 ATO3 MEP1 MEP3
GO:0016051carbohydrate biosynthetic process	P	0.0017	11/121 (9.1%)	98/6380 (1.5%)	TDH1 FBA1 TDH3 TPI1 GPM1 TDH2 ENO1 PGK1 PGI1 MDH2 ENO2
GO:0009064glutamine family amino acid metabolic process	P	0.002	9/121 (7.4%)	63/6380 (1.0%)	CPA2 ARG3 CPA1 CAR1 ARG4 GDH2 GLN1 ARG1 URA2
GO:0006526arginine biosynthetic process	P	0.00218	5/121 (4.1%)	13/6380 (0.2%)	CPA2 ARG3 CPA1 ARG4 ARG1
GO:0072488ammonium transmembrane transport	P	0.00564	3/121 (2.5%)	3/6380 (0.0%)	MEP2 MEP1 MEP3
GO:0035786protein complex oligomerization	P	0.00564	3/121 (2.5%)	3/6380 (0.0%)	TIM11 ATP20 ATP4
GO:0044283small molecule biosynthetic process	P	0.00846	19/121 (15.7%)	326/6380 (5.1%)	ADE3 CPA2 SER33 SER3 PDC1 SER1 ARG3 CPA1 AAT2 ARG4 GLN1 ADH2 ARG1SER2 AAT1 ADH3 ADH4 PDC5 PDC6
GO:0044711single-organism biosynthetic process	P	0.00923	19/121 (15.7%)	328/6380 (5.1%)	ADE3 CPA2 SER33 SER3 PDC1 SER1 ARG3 CPA1 AAT2 ARG4 GLN1 ADH2 ARG1SER2 AAT1 ADH3 ADH4 PDC5 PDC6
GO:0008652cellular amino acid biosynthetic process	P	0.00931	13/121 (10.7%)	163/6380 (2.6%)	ADE3 CPA2 SER33 SER3 SER1 ARG3 CPA1 AAT2 ARG4 GLN1 ARG1 SER2 AAT1
GO:0015698inorganic anion transport	P	0.00932	6/121 (5.0%)	28/6380 (0.4%)	MIR1 MEP2 ATO3 MEP1 PIC2 MEP3
Back to top
Cellular Component
GO Term	Aspect	P-value	Sample frequency	Background frequency	Genes
GO:0005743mitochondrial inner membrane	C	7.18e-34	47/121 (38.8%)	239/6380 (3.7%)	COX13 COX8 AAC3 TIM11 ATP16 COX12 RIP1 ATP15 NDI1 ATP5 ATP3 QCR9 COX9ATP6 PET9 COX6 COX5A ATP17 COX2 COX7 ATP18 QCR10 MIR1 ATP20 CYT1 OLI1QCR8 ATP2 COX4 COR1 ATP14 COX3 AAC1 AGC1 COX5B QCR2 ODC1 ATP4 ATP1 PIC2QCR7 ATP8 ATP7 QCR6 COX1 COB ODC2
GO:0019866organelle inner membrane	C	7.99e-33	47/121 (38.8%)	251/6380 (3.9%)	COX13 COX8 AAC3 TIM11 ATP16 COX12 RIP1 ATP15 NDI1 ATP5 ATP3 QCR9 COX9ATP6 PET9 COX6 COX5A ATP17 COX2 COX7 ATP18 QCR10 MIR1 ATP20 CYT1 OLI1QCR8 ATP2 COX4 COR1 ATP14 COX3 AAC1 AGC1 COX5B QCR2 ODC1 ATP4 ATP1 PIC2QCR7 ATP8 ATP7 QCR6 COX1 COB ODC2
GO:0070469respiratory chain	C	4.07e-32	24/121 (19.8%)	34/6380 (0.5%)	COX13 COX8 CYC1 COX12 RIP1 QCR9 COX9 COX6 COX5A COX2 COX7 QCR10 CYT1QCR8 COX4 COR1 COX3 CYC7 COX5B QCR2 QCR7 QCR6 COX1 COB
GO:0044455mitochondrial membrane part	C	8.84e-31	39/121 (32.2%)	163/6380 (2.6%)	COX13 COX8 TIM11 ATP16 COX12 RIP1 ATP15 ATP5 ATP3 QCR9 COX9 ATP6 COX6COX5A ATP17 COX2 COX7 ATP18 QCR10 MIR1 ATP20 CYT1 OLI1 QCR8 ATP2 COX4COR1 ATP14 COX3 COX5B QCR2 ATP4 ATP1 QCR7 ATP8 ATP7 QCR6 COX1 COB
GO:0005746mitochondrial respiratory chain	C	2.11e-30	22/121 (18.2%)	29/6380 (0.5%)	COX13 COX8 COX12 RIP1 QCR9 COX9 COX6 COX5A COX2 COX7 QCR10 CYT1 QCR8COX4 COR1 COX3 COX5B QCR2 QCR7 QCR6 COX1 COB
GO:0005740mitochondrial envelope	C	1.66e-26	51/121 (42.1%)	420/6380 (6.6%)	COX13 COX8 CYC1 AAC3 TIM11 ATP16 COX12 RIP1 ATP15 NDI1 ATP5 ATP3 QCR9COX9 ADK1 ATP6 PET9 COX6 GPM1 COX5A ATP17 COX2 COX7 ATP18 QCR10 MIR1ATP20 CYT1 OLI1 QCR8 ATP2 COX4 COR1 ATP14 COX3 AAC1 AGC1 CYC7 COX5BQCR2 ODC1 ATP4 ATP1 PIC2 QCR7 ATP8 ATP7 QCR6 COX1 COB ODC2
GO:0005739mitochondrion	C	7.76e-26	77/121 (63.6%)	1165/6380 (18.3%)	COX13 COX8 MDH1 CYC1 TDH1 AAC3 PYK2 TIM11 ATP16 COX12 RIP1 PPA2 FBA1ATP15 NDI1 ATP5 ATP3 QCR9 COX9 ADK1 ATP6 TDH3 TPI1 PET9 COX6 GPM1 HXK1COX5A ATP17 COX2 COX7 ATP18 QCR10 PFK2 MIR1 ATP20 CYT1 OLI1 HXT10 QCR8ATP2 HXT6 GDH2 COX4 COR1 TDH2 ATP14 COX3 FUM1 AAC1 ENO1 AGC1 PFK1 CYC7COX5B QCR2 ATO3 HXK2 ODC1 ATP4 PGK1 AAT1 PGI1 ATP1 URA2 ADH3 ADH4 PIC2QCR7 ATP8 ATP7 ENO2 QCR6 COX1 HXT7 COB ODC2
GO:0031966mitochondrial membrane	C	2.54e-24	47/121 (38.8%)	380/6380 (6.0%)	COX13 COX8 AAC3 TIM11 ATP16 COX12 RIP1 ATP15 NDI1 ATP5 ATP3 QCR9 COX9ATP6 PET9 COX6 COX5A ATP17 COX2 COX7 ATP18 QCR10 MIR1 ATP20 CYT1 OLI1QCR8 ATP2 COX4 COR1 ATP14 COX3 AAC1 AGC1 COX5B QCR2 ODC1 ATP4 ATP1 PIC2QCR7 ATP8 ATP7 QCR6 COX1 COB ODC2
GO:0005753mitochondrial proton-transporting ATP synthase complex	C	1.27e-23	16/121 (13.2%)	18/6380 (0.3%)	TIM11 ATP16 ATP15 ATP5 ATP3 ATP6 ATP17 ATP18 ATP20 OLI1 ATP2 ATP14 ATP4ATP1 ATP8 ATP7
GO:0045259proton-transporting ATP synthase complex	C	1.27e-23	16/121 (13.2%)	18/6380 (0.3%)	TIM11 ATP16 ATP15 ATP5 ATP3 ATP6 ATP17 ATP18 ATP20 OLI1 ATP2 ATP14 ATP4ATP1 ATP8 ATP7
GO:0044429mitochondrial part	C	1.03e-22	55/121 (45.5%)	601/6380 (9.4%)	COX13 COX8 MDH1 CYC1 AAC3 TIM11 ATP16 COX12 RIP1 ATP15 NDI1 ATP5 ATP3QCR9 COX9 ADK1 ATP6 PET9 COX6 GPM1 COX5A ATP17 COX2 COX7 ATP18 QCR10MIR1 ATP20 CYT1 OLI1 QCR8 ATP2 COX4 COR1 ATP14 COX3 FUM1 AAC1 AGC1 CYC7COX5B QCR2 ODC1 ATP4 AAT1 ATP1 ADH3 PIC2 QCR7 ATP8 ATP7 QCR6 COX1 COBODC2
GO:0031975envelope	C	2.22e-20	51/121 (42.1%)	563/6380 (8.8%)	COX13 COX8 CYC1 AAC3 TIM11 ATP16 COX12 RIP1 ATP15 NDI1 ATP5 ATP3 QCR9COX9 ADK1 ATP6 PET9 COX6 GPM1 COX5A ATP17 COX2 COX7 ATP18 QCR10 MIR1ATP20 CYT1 OLI1 QCR8 ATP2 COX4 COR1 ATP14 COX3 AAC1 AGC1 CYC7 COX5BQCR2 ODC1 ATP4 ATP1 PIC2 QCR7 ATP8 ATP7 QCR6 COX1 COB ODC2
GO:0031967organelle envelope	C	2.22e-20	51/121 (42.1%)	563/6380 (8.8%)	COX13 COX8 CYC1 AAC3 TIM11 ATP16 COX12 RIP1 ATP15 NDI1 ATP5 ATP3 QCR9COX9 ADK1 ATP6 PET9 COX6 GPM1 COX5A ATP17 COX2 COX7 ATP18 QCR10 MIR1ATP20 CYT1 OLI1 QCR8 ATP2 COX4 COR1 ATP14 COX3 AAC1 AGC1 CYC7 COX5BQCR2 ODC1 ATP4 ATP1 PIC2 QCR7 ATP8 ATP7 QCR6 COX1 COB ODC2
GO:0016020membrane	C	3.04e-17	87/121 (71.9%)	2008/6380 (31.5%)	COX13 COX8 HXT5 CYC1 TDH1 AAC3 TIM11 ATP16 COX12 MPH2 RIP1 ATP15 DUR3NDI1 ATP5 ATP3 QCR9 COX9 HXT15 AQY2 ATP6 TDH3 HXT4 TPI1 PET9 COX6 COX5AAQY1 HXT1 ATP17 COX2 HXT11 MPH3 COX7 ATP18 QCR10 HXT2 STL1 MIR1 ATP20GLK1 CYT1 OLI1 HXT10 MEP2 QCR8 ATP2 HXT6 COX4 HXT8 COR1 HXT9 HXT3 GAL2TDH2 ATP14 COX3 AAC1 ENO1 AGC1 SHM2 CYC7 COX5B QCR2 ATO3 ODC1 ATP4PGK1 PGI1 ATP1 MEP1 URA2 HXT13 PIC2 QCR7 ATP8 ATP7 HXT…
GO:0016469proton-transporting two-sector ATPase complex	C	7.66e-17	16/121 (13.2%)	33/6380 (0.5%)	TIM11 ATP16 ATP15 ATP5 ATP3 ATP6 ATP17 ATP18 ATP20 OLI1 ATP2 ATP14 ATP4ATP1 ATP8 ATP7
GO:0005751mitochondrial respiratory chain complex IV	C	9.3e-17	12/121 (9.9%)	14/6380 (0.2%)	COX13 COX8 COX12 COX9 COX6 COX5A COX2 COX7 COX4 COX3 COX5B COX1
GO:0045277respiratory chain complex IV	C	9.3e-17	12/121 (9.9%)	14/6380 (0.2%)	COX13 COX8 COX12 COX9 COX6 COX5A COX2 COX7 COX4 COX3 COX5B COX1
GO:0016021integral to membrane	C	1.13e-16	71/121 (58.7%)	1351/6380 (21.2%)	COX13 COX8 HXT5 AAC3 TIM11 ATP16 COX12 MPH2 RIP1 ATP15 DUR3 ATP5 ATP3QCR9 COX9 HXT15 AQY2 ATP6 HXT4 PET9 COX6 COX5A AQY1 HXT1 COX2 HXT11MPH3 COX7 ATP18 QCR10 HXT2 STL1 MIR1 CYT1 OLI1 HXT10 MEP2 QCR8 ATP2 HXT6COX4 HXT8 COR1 HXT9 HXT3 GAL2 ATP14 COX3 AAC1 AGC1 COX5B QCR2 ATO3ODC1 ATP4 ATP1 MEP1 URA2 HXT13 PIC2 QCR7 ATP8 ATP7 HXT16 QCR6 COX1 HXT17HXT7 MEP3 COB ODC2
GO:0045263proton-transporting ATP synthase complex, coupling factor F(o)	C	7.21e-16	11/121 (9.1%)	12/6380 (0.2%)	TIM11 ATP5 ATP6 ATP17 ATP18 ATP20 OLI1 ATP14 ATP4 ATP8 ATP7
GO:0000276mitochondrial proton-transporting ATP synthase complex, coupling factor F(o)	C	7.21e-16	11/121 (9.1%)	12/6380 (0.2%)	TIM11 ATP5 ATP6 ATP17 ATP18 ATP20 OLI1 ATP14 ATP4 ATP8 ATP7
GO:0031224intrinsic to membrane	C	1.43e-15	71/121 (58.7%)	1410/6380 (22.1%)	COX13 COX8 HXT5 AAC3 TIM11 ATP16 COX12 MPH2 RIP1 ATP15 DUR3 ATP5 ATP3QCR9 COX9 HXT15 AQY2 ATP6 HXT4 PET9 COX6 COX5A AQY1 HXT1 COX2 HXT11MPH3 COX7 ATP18 QCR10 HXT2 STL1 MIR1 CYT1 OLI1 HXT10 MEP2 QCR8 ATP2 HXT6COX4 HXT8 COR1 HXT9 HXT3 GAL2 ATP14 COX3 AAC1 AGC1 COX5B QCR2 ATO3ODC1 ATP4 ATP1 MEP1 URA2 HXT13 PIC2 QCR7 ATP8 ATP7 HXT16 QCR6 COX1 HXT17HXT7 MEP3 COB ODC2
GO:0005750mitochondrial respiratory chain complex III	C	3.5e-15	10/121 (8.3%)	10/6380 (0.2%)	RIP1 QCR9 QCR10 CYT1 QCR8 COR1 QCR2 QCR7 QCR6 COB
GO:0045275respiratory chain complex III	C	3.5e-15	10/121 (8.3%)	10/6380 (0.2%)	RIP1 QCR9 QCR10 CYT1 QCR8 COR1 QCR2 QCR7 QCR6 COB
GO:0044425membrane part	C	9.91e-15	76/121 (62.8%)	1666/6380 (26.1%)	COX13 COX8 HXT5 CYC1 AAC3 TIM11 ATP16 COX12 MPH2 RIP1 ATP15 DUR3 ATP5ATP3 QCR9 COX9 HXT15 AQY2 ATP6 HXT4 PET9 COX6 COX5A AQY1 HXT1 ATP17COX2 HXT11 MPH3 COX7 ATP18 QCR10 HXT2 STL1 MIR1 ATP20 CYT1 OLI1 HXT10MEP2 QCR8 ATP2 HXT6 COX4 HXT8 COR1 HXT9 HXT3 GAL2 ATP14 COX3 AAC1 AGC1CYC7 COX5B QCR2 ATO3 ODC1 ATP4 ATP1 MEP1 URA2 HXT13 PIC2 QCR7 ATP8 ATP7HXT16 ENO2 QCR6 COX1 HXT17 HXT7 MEP3 COB ODC2
GO:0033177proton-transporting two-sector ATPase complex, proton-transporting domain	C	4.06e-12	11/121 (9.1%)	19/6380 (0.3%)	TIM11 ATP5 ATP6 ATP17 ATP18 ATP20 OLI1 ATP14 ATP4 ATP8 ATP7
GO:0005886plasma membrane	C	7.77e-12	37/121 (30.6%)	461/6380 (7.2%)	HXT5 TDH1 MPH2 DUR3 HXT15 AQY2 TDH3 HXT4 TPI1 AQY1 HXT1 HXT11 MPH3 HXT2STL1 GLK1 HXT10 MEP2 HXT6 HXT8 HXT9 HXT3 GAL2 TDH2 ENO1 SHM2 ATO3 PGK1PGI1 MEP1 HXT13 HXT16 ENO2 HXT17 HXT7 MEP3 CDC19
GO:0071944cell periphery	C	3.38e-07	37/121 (30.6%)	654/6380 (10.3%)	HXT5 TDH1 MPH2 DUR3 HXT15 AQY2 TDH3 HXT4 TPI1 AQY1 HXT1 HXT11 MPH3 HXT2STL1 GLK1 HXT10 MEP2 HXT6 HXT8 HXT9 HXT3 GAL2 TDH2 ENO1 SHM2 ATO3 PGK1PGI1 MEP1 HXT13 HXT16 ENO2 HXT17 HXT7 MEP3 CDC19
GO:0045261proton-transporting ATP synthase complex, catalytic core F(1)	C	1.91e-06	5/121 (4.1%)	5/6380 (0.1%)	ATP16 ATP15 ATP3 ATP2 ATP1
GO:0000275mitochondrial proton-transporting ATP synthase complex, catalytic core F(1)	C	1.91e-06	5/121 (4.1%)	5/6380 (0.1%)	ATP16 ATP15 ATP3 ATP2 ATP1
GO:0031090organelle membrane	C	3.9e-06	49/121 (40.5%)	1151/6380 (18.0%)	COX13 COX8 AAC3 TIM11 ATP16 COX12 RIP1 ATP15 NDI1 ATP5 ATP3 QCR9 COX9AQY2 ATP6 PET9 COX6 COX5A AQY1 ATP17 COX2 COX7 ATP18 QCR10 MIR1 ATP20CYT1 OLI1 QCR8 ATP2 COX4 COR1 ATP14 COX3 AAC1 AGC1 COX5B QCR2 ODC1ATP4 ATP1 PIC2 QCR7 ATP8 ATP7 QCR6 COX1 COB ODC2
GO:0044444cytoplasmic part	C	4.16e-06	90/121 (74.4%)	3101/6380 (48.6%)	COX13 COX8 MDH1 CYC1 TDH1 AAC3 PYK2 CPA2 TIM11 ATP16 COX12 RIP1 PPA2FBA1 ATP15 NDI1 ATP5 ATP3 QCR9 COX9 ADK1 AQY2 ATP6 PDC1 TDH3 ARG3 TPI1PET9 COX6 GPM1 HXK1 COX5A AQY1 CPA1 ATP17 COX2 COX7 ATP18 QCR10 PFK2MIR1 ATP20 GLK1 CYT1 AAT2 OLI1 HXT10 CAR1 FDH1 QCR8 ARG4 ATP2 HXT6 GDH2COX4 COR1 TDH2 ATP14 COX3 FUM1 AAC1 ENO1 AGC1 PFK1 CYC7 COX5B QCR2ATO3 HXK2 ODC1 ATP4 ARG1 PGK1 AAT1 PGI1 ATP1 MDH2 URA2 A…
GO:0044464cell part	C	0.000101	121/121 (100.0%)	5600/6380 (87.8%)	COX13 COX8 MDH1 HXT5 CYC1 ADE3 TDH1 AAC3 PYK2 CPA2 TIM11 ATP16 COX12MPH2 RIP1 PPA2 FBA1 ATP15 SER33 DUR3 NDI1 ATP5 ATP3 QCR9 COX9 ADK1 SER3HXT15 AQY2 ATP6 PDC1 TDH3 HXT4 SER1 ARG3 TPI1 PET9 COX6 GPM1 HXK1 COX5AAQY1 HXT1 CPA1 ATP17 COX2 HXT11 MPH3 COX7 ATP18 QCR10 PFK2 HXT2 STL1MIR1 ATP20 GLK1 CYT1 AAT2 OLI1 HXT10 MEP2 CAR1 FDH1 QCR8 ARG4 ATP2 HXT6GDH2 COX4 HXT8 COR1 GLN1 HXT9 HXT3 GAL2 TDH2 ATP14…
GO:0005623cell	C	0.000101	121/121 (100.0%)	5600/6380 (87.8%)	COX13 COX8 MDH1 HXT5 CYC1 ADE3 TDH1 AAC3 PYK2 CPA2 TIM11 ATP16 COX12MPH2 RIP1 PPA2 FBA1 ATP15 SER33 DUR3 NDI1 ATP5 ATP3 QCR9 COX9 ADK1 SER3HXT15 AQY2 ATP6 PDC1 TDH3 HXT4 SER1 ARG3 TPI1 PET9 COX6 GPM1 HXK1 COX5AAQY1 HXT1 CPA1 ATP17 COX2 HXT11 MPH3 COX7 ATP18 QCR10 PFK2 HXT2 STL1MIR1 ATP20 GLK1 CYT1 AAT2 OLI1 HXT10 MEP2 CAR1 FDH1 QCR8 ARG4 ATP2 HXT6GDH2 COX4 HXT8 COR1 GLN1 HXT9 HXT3 GAL2 TDH2 ATP14…
GO:0033178proton-transporting two-sector ATPase complex, catalytic domain	C	0.00218	5/121 (4.1%)	13/6380 (0.2%)	ATP16 ATP15 ATP3 ATP2 ATP1
GO:0000274mitochondrial proton-transporting ATP synthase, stator stalk	C	0.00564	3/121 (2.5%)	3/6380 (0.0%)	ATP5 ATP4 ATP7
GO:0045265proton-transporting ATP synthase, stator stalk	C	0.00564	3/121 (2.5%)	3/6380 (0.0%)	ATP5 ATP4 ATP7
GO:0045269proton-transporting ATP synthase, central stalk	C	0.00564	3/121 (2.5%)	3/6380 (0.0%)	ATP16 ATP15 ATP3
GO:0005756mitochondrial proton-transporting ATP synthase, central stalk	C	0.00564	3/121 (2.5%)	3/6380 (0.0%)	ATP16 ATP15 ATP3
Back to top
Molecular Function
GO Term	Aspect	P-value	Sample frequency	Background frequency	Genes
GO:0022891substrate-specific transmembrane transporter activity	F	5.39e-57	69/121 (57.0%)	319/6380 (5.0%)	COX13 COX8 HXT5 AAC3 TIM11 ATP16 COX12 MPH2 RIP1 ATP15 DUR3 ATP5ATP3 QCR9 COX9 HXT15 AQY2 ATP6 HXT4 PET9 COX6 COX5A AQY1 HXT1ATP17 COX2 HXT11 MPH3 COX7 ATP18 QCR10 HXT2 STL1 ATP20 OLI1 HXT10MEP2 QCR8 ATP2 HXT6 COX4 HXT8 COR1 HXT9 HXT3 GAL2 ATP14 COX3AAC1 AGC1 COX5B QCR2 ATO3 ODC1 ATP4 ATP1 MEP1 HXT13 QCR7 ATP8ATP7 HXT16 QCR6 COX1 HXT17 HXT7 MEP3 COB ODC2
GO:0022857transmembrane transporter activity	F	1.83e-56	71/121 (58.7%)	355/6380 (5.6%)	COX13 COX8 HXT5 AAC3 TIM11 ATP16 COX12 MPH2 RIP1 ATP15 DUR3 ATP5ATP3 QCR9 COX9 HXT15 AQY2 ATP6 HXT4 PET9 COX6 COX5A AQY1 HXT1ATP17 COX2 HXT11 MPH3 COX7 ATP18 QCR10 HXT2 STL1 MIR1 ATP20 OLI1HXT10 MEP2 QCR8 ATP2 HXT6 COX4 HXT8 COR1 HXT9 HXT3 GAL2 ATP14COX3 AAC1 AGC1 COX5B QCR2 ATO3 ODC1 ATP4 ATP1 MEP1 HXT13 PIC2QCR7 ATP8 ATP7 HXT16 QCR6 COX1 HXT17 HXT7 MEP3 COB ODC2
GO:0022892substrate-specific transporter activity	F	3.89e-51	69/121 (57.0%)	383/6380 (6.0%)	COX13 COX8 HXT5 AAC3 TIM11 ATP16 COX12 MPH2 RIP1 ATP15 DUR3 ATP5ATP3 QCR9 COX9 HXT15 AQY2 ATP6 HXT4 PET9 COX6 COX5A AQY1 HXT1ATP17 COX2 HXT11 MPH3 COX7 ATP18 QCR10 HXT2 STL1 ATP20 OLI1 HXT10MEP2 QCR8 ATP2 HXT6 COX4 HXT8 COR1 HXT9 HXT3 GAL2 ATP14 COX3AAC1 AGC1 COX5B QCR2 ATO3 ODC1 ATP4 ATP1 MEP1 HXT13 QCR7 ATP8ATP7 HXT16 QCR6 COX1 HXT17 HXT7 MEP3 COB ODC2
GO:0005215transporter activity	F	1.27e-48	71/121 (58.7%)	452/6380 (7.1%)	COX13 COX8 HXT5 AAC3 TIM11 ATP16 COX12 MPH2 RIP1 ATP15 DUR3 ATP5ATP3 QCR9 COX9 HXT15 AQY2 ATP6 HXT4 PET9 COX6 COX5A AQY1 HXT1ATP17 COX2 HXT11 MPH3 COX7 ATP18 QCR10 HXT2 STL1 MIR1 ATP20 OLI1HXT10 MEP2 QCR8 ATP2 HXT6 COX4 HXT8 COR1 HXT9 HXT3 GAL2 ATP14COX3 AAC1 AGC1 COX5B QCR2 ATO3 ODC1 ATP4 ATP1 MEP1 HXT13 PIC2QCR7 ATP8 ATP7 HXT16 QCR6 COX1 HXT17 HXT7 MEP3 COB ODC2
GO:0015077monovalent inorganic cation transmembrane transporter activity	F	7.08e-47	41/121 (33.9%)	87/6380 (1.4%)	COX13 COX8 TIM11 ATP16 COX12 RIP1 ATP15 ATP5 ATP3 QCR9 COX9 ATP6COX6 COX5A ATP17 COX2 COX7 ATP18 QCR10 ATP20 OLI1 MEP2 QCR8 ATP2COX4 COR1 ATP14 COX3 COX5B QCR2 ATO3 ATP4 ATP1 MEP1 QCR7 ATP8ATP7 QCR6 COX1 MEP3 COB
GO:0015078hydrogen ion transmembrane transporter activity	F	1.19e-44	37/121 (30.6%)	69/6380 (1.1%)	COX13 COX8 TIM11 ATP16 COX12 RIP1 ATP15 ATP5 ATP3 QCR9 COX9 ATP6COX6 COX5A ATP17 COX2 COX7 ATP18 QCR10 ATP20 OLI1 QCR8 ATP2 COX4COR1 ATP14 COX3 COX5B QCR2 ATP4 ATP1 QCR7 ATP8 ATP7 QCR6 COX1COB
GO:0022890inorganic cation transmembrane transporter activity	F	1.39e-38	41/121 (33.9%)	127/6380 (2.0%)	COX13 COX8 TIM11 ATP16 COX12 RIP1 ATP15 ATP5 ATP3 QCR9 COX9 ATP6COX6 COX5A ATP17 COX2 COX7 ATP18 QCR10 ATP20 OLI1 MEP2 QCR8 ATP2COX4 COR1 ATP14 COX3 COX5B QCR2 ATO3 ATP4 ATP1 MEP1 QCR7 ATP8ATP7 QCR6 COX1 MEP3 COB
GO:0015075 ion transmembrane transporter activity	F	5.92e-36	49/121 (40.5%)	245/6380 (3.8%)	COX13 COX8 AAC3 TIM11 ATP16 COX12 RIP1 ATP15 DUR3 ATP5 ATP3 QCR9COX9 ATP6 PET9 COX6 COX5A ATP17 COX2 COX7 ATP18 QCR10 STL1 ATP20OLI1 MEP2 QCR8 ATP2 COX4 COR1 ATP14 COX3 AAC1 AGC1 COX5B QCR2ATO3 ODC1 ATP4 ATP1 MEP1 QCR7 ATP8 ATP7 QCR6 COX1 MEP3 COB ODC2
GO:0008324 cation transmembrane transporter activity	F	5.72e-35	43/121 (35.5%)	175/6380 (2.7%)	COX13 COX8 TIM11 ATP16 COX12 RIP1 ATP15 DUR3 ATP5 ATP3 QCR9 COX9ATP6 COX6 COX5A ATP17 COX2 COX7 ATP18 QCR10 STL1 ATP20 OLI1 MEP2QCR8 ATP2 COX4 COR1 ATP14 COX3 COX5B QCR2 ATO3 ATP4 ATP1 MEP1QCR7 ATP8 ATP7 QCR6 COX1 MEP3 COB
GO:0005355 glucose transmembrane transporter activity	F	8.57e-26	16/121 (13.2%)	16/6380 (0.3%)	HXT5 HXT15 HXT4 HXT1 HXT11 HXT2 HXT10 HXT6 HXT8 HXT9 HXT3 GAL2HXT13 HXT16 HXT17 HXT7
GO:0051119 sugar transmembrane transporter activity	F	1.59e-25	18/121 (14.9%)	22/6380 (0.3%)	HXT5 MPH2 HXT15 HXT4 HXT1 HXT11 MPH3 HXT2 HXT10 HXT6 HXT8 HXT9HXT3 GAL2 HXT13 HXT16 HXT17 HXT7
GO:0015145monosaccharide transmembrane transporter activity	F	1.43e-24	16/121 (13.2%)	17/6380 (0.3%)	HXT5 HXT15 HXT4 HXT1 HXT11 HXT2 HXT10 HXT6 HXT8 HXT9 HXT3 GAL2HXT13 HXT16 HXT17 HXT7
GO:0015149 hexose transmembrane transporter activity	F	1.43e-24	16/121 (13.2%)	17/6380 (0.3%)	HXT5 HXT15 HXT4 HXT1 HXT11 HXT2 HXT10 HXT6 HXT8 HXT9 HXT3 GAL2HXT13 HXT16 HXT17 HXT7
GO:0005353 fructose transmembrane transporter activity	F	5.15e-24	15/121 (12.4%)	15/6380 (0.2%)	HXT5 HXT15 HXT4 HXT1 HXT11 HXT2 HXT10 HXT6 HXT8 HXT9 HXT3 HXT13HXT16 HXT17 HXT7
GO:0015578mannose transmembrane transporter activity	F	5.15e-24	15/121 (12.4%)	15/6380 (0.2%)	HXT5 HXT15 HXT4 HXT1 HXT11 HXT2 HXT10 HXT6 HXT8 HXT9 HXT3 HXT13HXT16 HXT17 HXT7
GO:1901476carbohydrate transporter activity	F	9.97e-24	18/121 (14.9%)	25/6380 (0.4%)	HXT5 MPH2 HXT15 HXT4 HXT1 HXT11 MPH3 HXT2 HXT10 HXT6 HXT8 HXT9HXT3 GAL2 HXT13 HXT16 HXT17 HXT7
GO:0015144carbohydrate transmembrane transporter activity	F	9.97e-24	18/121 (14.9%)	25/6380 (0.4%)	HXT5 MPH2 HXT15 HXT4 HXT1 HXT11 MPH3 HXT2 HXT10 HXT6 HXT8 HXT9HXT3 GAL2 HXT13 HXT16 HXT17 HXT7
GO:0046933 proton-transporting ATP synthase activity, rotational mechanism	F	2.49e-19	13/121 (10.7%)	14/6380 (0.2%)	ATP16 ATP15 ATP5 ATP3 ATP6 ATP17 ATP18 OLI1 ATP2 ATP14 ATP1 ATP8ATP7
GO:0046961 proton-transporting ATPase activity, rotational mechanism	F	4.75e-18	16/121 (13.2%)	29/6380 (0.5%)	TIM11 ATP16 ATP15 ATP5 ATP3 ATP6 ATP17 ATP18 ATP20 OLI1 ATP2 ATP14ATP4 ATP1 ATP8 ATP7
GO:0044769 ATPase activity, coupled to transmembrane movement of ions, rotational mechanism	F	1e-17	16/121 (13.2%)	30/6380 (0.5%)	TIM11 ATP16 ATP15 ATP5 ATP3 ATP6 ATP17 ATP18 ATP20 OLI1 ATP2 ATP14ATP4 ATP1 ATP8 ATP7
GO:0036442hydrogen-exporting ATPase activity	F	2.04e-17	16/121 (13.2%)	31/6380 (0.5%)	TIM11 ATP16 ATP15 ATP5 ATP3 ATP6 ATP17 ATP18 ATP20 OLI1 ATP2 ATP14ATP4 ATP1 ATP8 ATP7
GO:0016491oxidoreductase activity	F	2.57e-14	35/121 (28.9%)	342/6380 (5.4%)	COX13 COX8 MDH1 ADE3 TDH1 COX12 RIP1 SER33 NDI1 QCR9 COX9 SER3TDH3 COX6 COX5A COX2 COX7 QCR10 FDH1 QCR8 GDH2 COX4 COR1 TDH2COX3 COX5B QCR2 ADH2 MDH2 ADH3 ADH4 QCR7 QCR6 COX1 COB
GO:0016676oxidoreductase activity, acting on a heme group of donors, oxygen as acceptor	F	4.75e-14	12/121 (9.9%)	19/6380 (0.3%)	COX13 COX8 COX12 COX9 COX6 COX5A COX2 COX7 COX4 COX3 COX5BCOX1
GO:0016675oxidoreductase activity, acting on a heme group of donors	F	4.75e-14	12/121 (9.9%)	19/6380 (0.3%)	COX13 COX8 COX12 COX9 COX6 COX5A COX2 COX7 COX4 COX3 COX5BCOX1
GO:0015002 heme-copper terminal oxidase activity	F	4.75e-14	12/121 (9.9%)	19/6380 (0.3%)	COX13 COX8 COX12 COX9 COX6 COX5A COX2 COX7 COX4 COX3 COX5BCOX1
GO:0004129cytochrome-c oxidase activity	F	4.75e-14	12/121 (9.9%)	19/6380 (0.3%)	COX13 COX8 COX12 COX9 COX6 COX5A COX2 COX7 COX4 COX3 COX5BCOX1
GO:0019829 cation-transporting ATPase activity	F	5.31e-14	16/121 (13.2%)	46/6380 (0.7%)	TIM11 ATP16 ATP15 ATP5 ATP3 ATP6 ATP17 ATP18 ATP20 OLI1 ATP2 ATP14ATP4 ATP1 ATP8 ATP7
GO:0042625 ATPase activity, coupled to transmembrane movement of ions	F	1.17e-13	16/121 (13.2%)	48/6380 (0.8%)	TIM11 ATP16 ATP15 ATP5 ATP3 ATP6 ATP17 ATP18 ATP20 OLI1 ATP2 ATP14ATP4 ATP1 ATP8 ATP7
GO:0008121ubiquinol-cytochrome-c reductase activity	F	1.99e-13	9/121 (7.4%)	9/6380 (0.1%)	RIP1 QCR9 QCR10 QCR8 COR1 QCR2 QCR7 QCR6 COB
GO:0016679oxidoreductase activity, acting on diphenols and related substances as donors	F	1.99e-13	9/121 (7.4%)	9/6380 (0.1%)	RIP1 QCR9 QCR10 QCR8 COR1 QCR2 QCR7 QCR6 COB
GO:0016681oxidoreductase activity, acting on diphenols and related substances as donors, cytochrome as acceptor	F	1.99e-13	9/121 (7.4%)	9/6380 (0.1%)	RIP1 QCR9 QCR10 QCR8 COR1 QCR2 QCR7 QCR6 COB
GO:0022804 active transmembrane transporter activity	F	3.81e-13	23/121 (19.0%)	138/6380 (2.2%)	AAC3 TIM11 ATP16 ATP15 ATP5 ATP3 ATP6 PET9 ATP17 ATP18 STL1 MIR1ATP20 OLI1 ATP2 ATP14 AAC1 AGC1 ATP4 ATP1 PIC2 ATP8 ATP7
GO:0016820hydrolase activity, acting on acid anhydrides, catalyzing transmembrane movement of substances	F	1.16e-10	16/121 (13.2%)	71/6380 (1.1%)	TIM11 ATP16 ATP15 ATP5 ATP3 ATP6 ATP17 ATP18 ATP20 OLI1 ATP2 ATP14ATP4 ATP1 ATP8 ATP7
GO:0042626 ATPase activity, coupled to transmembrane movement of substances	F	1.16e-10	16/121 (13.2%)	71/6380 (1.1%)	TIM11 ATP16 ATP15 ATP5 ATP3 ATP6 ATP17 ATP18 ATP20 OLI1 ATP2 ATP14ATP4 ATP1 ATP8 ATP7
GO:0043492 ATPase activity, coupled to movement of substances	F	2.9e-10	16/121 (13.2%)	75/6380 (1.2%)	TIM11 ATP16 ATP15 ATP5 ATP3 ATP6 ATP17 ATP18 ATP20 OLI1 ATP2 ATP14ATP4 ATP1 ATP8 ATP7
GO:0003824 catalytic activity	F	3.27e-10	84/121 (69.4%)	2372/6380 (37.2%)	COX13 COX8 MDH1 ADE3 TDH1 PYK2 CPA2 TIM11 ATP16 COX12 RIP1 PPA2FBA1 ATP15 SER33 NDI1 ATP5 ATP3 QCR9 COX9 ADK1 SER3 ATP6 PDC1TDH3 SER1 ARG3 TPI1 COX6 GPM1 HXK1 COX5A CPA1 ATP17 COX2 COX7ATP18 QCR10 PFK2 ATP20 GLK1 AAT2 OLI1 CAR1 FDH1 QCR8 ARG4 ATP2GDH2 COX4 COR1 GLN1 TDH2 ATP14 COX3 FUM1 ENO1 SHM2 PFK1 COX5BQCR2 HXK2 ADH2 ATP4 ARG1 PGK1 SER2 AAT1 PGI1 ATP1 MDH2 URA2 ADH3ADH4 PDC5 QCR7 PDC6 ATP8 AT…
GO:0015399 primary active transmembrane transporter activity	F	5.57e-10	16/121 (13.2%)	78/6380 (1.2%)	TIM11 ATP16 ATP15 ATP5 ATP3 ATP6 ATP17 ATP18 ATP20 OLI1 ATP2 ATP14ATP4 ATP1 ATP8 ATP7
GO:0015405 P-P-bond-hydrolysis-driven transmembrane transporter activity	F	5.57e-10	16/121 (13.2%)	78/6380 (1.2%)	TIM11 ATP16 ATP15 ATP5 ATP3 ATP6 ATP17 ATP18 ATP20 OLI1 ATP2 ATP14ATP4 ATP1 ATP8 ATP7
GO:0005354galactose transmembrane transporter activity	F	1.13e-05	5/121 (4.1%)	6/6380 (0.1%)	HXT1 HXT11 HXT10 HXT9 GAL2
GO:0015146 pentose transmembrane transporter activity	F	0.000104	4/121 (3.3%)	4/6380 (0.1%)	HXT4 HXT1 HXT2 HXT7
GO:0000287magnesium ion binding	F	0.000609	9/121 (7.4%)	55/6380 (0.9%)	PYK2 PPA2 PDC1 ENO1 SER2 PDC5 PDC6 ENO2 CDC19
GO:0015101 organic cation transmembrane transporter activity	F	0.000807	5/121 (4.1%)	11/6380 (0.2%)	DUR3 MEP2 ATO3 MEP1 MEP3
GO:0048037 cofactor binding	F	0.000943	14/121 (11.6%)	155/6380 (2.4%)	TDH1 SER33 NDI1 SER3 PDC1 TDH3 SER1 AAT2 FDH1 TDH2 SHM2 AAT1 PDC5PDC6
GO:0008519ammonium transmembrane transporter activity	F	0.00152	4/121 (3.3%)	6/6380 (0.1%)	MEP2 ATO3 MEP1 MEP3
GO:0042623 ATPase activity, coupled	F	0.00173	16/121 (13.2%)	212/6380 (3.3%)	TIM11 ATP16 ATP15 ATP5 ATP3 ATP6 ATP17 ATP18 ATP20 OLI1 ATP2 ATP14ATP4 ATP1 ATP8 ATP7
GO:0019200carbohydrate kinase activity	F	0.00334	5/121 (4.1%)	14/6380 (0.2%)	HXK1 PFK2 GLK1 PFK1 HXK2
GO:0004088carbamoyl-phosphate synthase (glutamine-hydrolyzing) activity	F	0.00564	3/121 (2.5%)	3/6380 (0.0%)	CPA2 CPA1 URA2
GO:0004365glyceraldehyde-3-phosphate dehydrogenase (NAD+) (phosphorylating) activity	F	0.00564	3/121 (2.5%)	3/6380 (0.0%)	TDH1 TDH3 TDH2
GO:0051287 NAD binding	F	0.00588	6/121 (5.0%)	26/6380 (0.4%)	TDH1 SER33 SER3 TDH3 FDH1 TDH2

## Sheet: info
Biomass composition: the "elephant in the room" of metabolic modelling
Metabolomics Journal
Duygu Dikicioglua,b, Betul Kirdarb, Stephen G. Olivera,b*
aCambridge Systems Biology Centre & Department of Biochemistry, University of Cambridge
bDepartment of Chemical Engineering, Bogazici University
*To whom the correspondence should be addressed:
sgo24@cam.ac.uk
GO enrichment for the HFS enzymes
The GO aspect, the p-value associated with the GO enrichment, sampling frequency, the background frequency and the list of the genes that were identified with that GO term among the HFS subset
