# Supplementary material for: Biomass composition: the “elephant in the room” of metabolic modelling
Source: Metabolomics. 2015 Jun 11;11(6):1690–701. doi: 10.1007/s11306-015-0819-2 (PMC4605984; doi:10.1007/s11306-015-0819-2)
Supplement: Supplementary file 1 — Supplementary material 1 (ZIP 11071 kb) [file 11306_2015_819_MOESM1_ESM.zip › Dikicioglu_etal_ESM/ESM_6.xlsx.xlsx]

## Sheet: ESM_6
GO enrichment for enzymes catalysing reactions with extremely elevated fluxes
Biological Process
GO Term	Aspect	P-value	Sample frequency	Background frequency	Genes
GO:0015986 ATP synthesis coupled proton transport	P	5.94e-36	16/31 (51.6%)	17/6380 (0.3%)	ATP4 ATP2 ATP1 TIM11 ATP16 ATP17 ATP15 ATP5 ATP3 ATP18 ATP14 ATP8 ATP7 ATP6ATP20 OLI1
GO:0015985 energy coupled proton transport, down electrochemical gradient	P	5.94e-36	16/31 (51.6%)	17/6380 (0.3%)	ATP4 ATP2 ATP1 TIM11 ATP16 ATP17 ATP15 ATP5 ATP3 ATP18 ATP14 ATP8 ATP7 ATP6ATP20 OLI1
GO:0006754 ATP biosynthetic process	P	3.37e-34	16/31 (51.6%)	19/6380 (0.3%)	ATP4 ATP2 ATP1 TIM11 ATP16 ATP17 ATP15 ATP5 ATP3 ATP18 ATP14 ATP8 ATP7 ATP6ATP20 OLI1
GO:0009206 purine ribonucleoside triphosphate biosynthetic process	P	2.58e-32	16/31 (51.6%)	22/6380 (0.3%)	ATP4 ATP2 ATP1 TIM11 ATP16 ATP17 ATP15 ATP5 ATP3 ATP18 ATP14 ATP8 ATP7 ATP6ATP20 OLI1
GO:0009145 purine nucleoside triphosphate biosynthetic process	P	2.58e-32	16/31 (51.6%)	22/6380 (0.3%)	ATP4 ATP2 ATP1 TIM11 ATP16 ATP17 ATP15 ATP5 ATP3 ATP18 ATP14 ATP8 ATP7 ATP6ATP20 OLI1
GO:0009201 ribonucleoside triphosphate biosynthetic process	P	1.82e-30	16/31 (51.6%)	26/6380 (0.4%)	ATP4 ATP2 ATP1 TIM11 ATP16 ATP17 ATP15 ATP5 ATP3 ATP18 ATP14 ATP8 ATP7 ATP6ATP20 OLI1
GO:0009142 nucleoside triphosphate biosynthetic process	P	2.31e-29	16/31 (51.6%)	29/6380 (0.5%)	ATP4 ATP2 ATP1 TIM11 ATP16 ATP17 ATP15 ATP5 ATP3 ATP18 ATP14 ATP8 ATP7 ATP6ATP20 OLI1
GO:0009168 purine ribonucleoside monophosphate biosynthetic process	P	3.42e-26	16/31 (51.6%)	41/6380 (0.6%)	ATP4 ATP2 ATP1 TIM11 ATP16 ATP17 ATP15 ATP5 ATP3 ATP18 ATP14 ATP8 ATP7 ATP6ATP20 OLI1
GO:0009127 purine nucleoside monophosphate biosynthetic process	P	3.42e-26	16/31 (51.6%)	41/6380 (0.6%)	ATP4 ATP2 ATP1 TIM11 ATP16 ATP17 ATP15 ATP5 ATP3 ATP18 ATP14 ATP8 ATP7 ATP6ATP20 OLI1
GO:0015992 proton transport	P	5.51e-26	16/31 (51.6%)	42/6380 (0.7%)	ATP4 ATP2 ATP1 TIM11 ATP16 ATP17 ATP15 ATP5 ATP3 ATP18 ATP14 ATP8 ATP7 ATP6ATP20 OLI1
GO:0006818 hydrogen transport	P	8.75e-26	16/31 (51.6%)	43/6380 (0.7%)	ATP4 ATP2 ATP1 TIM11 ATP16 ATP17 ATP15 ATP5 ATP3 ATP18 ATP14 ATP8 ATP7 ATP6ATP20 OLI1
GO:0042451 purine nucleoside biosynthetic process	P	3.25e-25	16/31 (51.6%)	46/6380 (0.7%)	ATP4 ATP2 ATP1 TIM11 ATP16 ATP17 ATP15 ATP5 ATP3 ATP18 ATP14 ATP8 ATP7 ATP6ATP20 OLI1
GO:0046129 purine ribonucleoside biosynthetic process	P	3.25e-25	16/31 (51.6%)	46/6380 (0.7%)	ATP4 ATP2 ATP1 TIM11 ATP16 ATP17 ATP15 ATP5 ATP3 ATP18 ATP14 ATP8 ATP7 ATP6ATP20 OLI1
GO:0009152 purine ribonucleotide biosynthetic process	P	6.79e-24	16/31 (51.6%)	54/6380 (0.8%)	ATP4 ATP2 ATP1 TIM11 ATP16 ATP17 ATP15 ATP5 ATP3 ATP18 ATP14 ATP8 ATP7 ATP6ATP20 OLI1
GO:0055085 transmembrane transport	P	1.31e-23	25/31 (80.6%)	371/6380 (5.8%)	ATP4 ATP2 AAC3 ATP1 MDH2 TIM11 ATP16 ATP17 ATP15 ATP5 ATP3 ATP18 PIC2 ATP14ATP8 ATP7 AAC1 AGC1 MIR1 ATP6 ATP20 OLI1 ODC1 ODC2 PET9
GO:0009156 ribonucleoside monophosphate biosynthetic process	P	1.85e-23	16/31 (51.6%)	57/6380 (0.9%)	ATP4 ATP2 ATP1 TIM11 ATP16 ATP17 ATP15 ATP5 ATP3 ATP18 ATP14 ATP8 ATP7 ATP6ATP20 OLI1
GO:0006164 purine nucleotide biosynthetic process	P	1.85e-23	16/31 (51.6%)	57/6380 (0.9%)	ATP4 ATP2 ATP1 TIM11 ATP16 ATP17 ATP15 ATP5 ATP3 ATP18 ATP14 ATP8 ATP7 ATP6ATP20 OLI1
GO:0042455 ribonucleoside biosynthetic process	P	2.55e-23	16/31 (51.6%)	58/6380 (0.9%)	ATP4 ATP2 ATP1 TIM11 ATP16 ATP17 ATP15 ATP5 ATP3 ATP18 ATP14 ATP8 ATP7 ATP6ATP20 OLI1
GO:0009163 nucleoside biosynthetic process	P	3.49e-23	16/31 (51.6%)	59/6380 (0.9%)	ATP4 ATP2 ATP1 TIM11 ATP16 ATP17 ATP15 ATP5 ATP3 ATP18 ATP14 ATP8 ATP7 ATP6ATP20 OLI1
GO:0046034 ATP metabolic process	P	4.75e-23	16/31 (51.6%)	60/6380 (0.9%)	ATP4 ATP2 ATP1 TIM11 ATP16 ATP17 ATP15 ATP5 ATP3 ATP18 ATP14 ATP8 ATP7 ATP6ATP20 OLI1
GO:0009124 nucleoside monophosphate biosynthetic process	P	4.75e-23	16/31 (51.6%)	60/6380 (0.9%)	ATP4 ATP2 ATP1 TIM11 ATP16 ATP17 ATP15 ATP5 ATP3 ATP18 ATP14 ATP8 ATP7 ATP6ATP20 OLI1
GO:1901659 glycosyl compound biosynthetic process	P	1.16e-22	16/31 (51.6%)	63/6380 (1.0%)	ATP4 ATP2 ATP1 TIM11 ATP16 ATP17 ATP15 ATP5 ATP3 ATP18 ATP14 ATP8 ATP7 ATP6ATP20 OLI1
GO:0015672 monovalent inorganic cation transport	P	2.68e-22	16/31 (51.6%)	66/6380 (1.0%)	ATP4 ATP2 ATP1 TIM11 ATP16 ATP17 ATP15 ATP5 ATP3 ATP18 ATP14 ATP8 ATP7 ATP6ATP20 OLI1
GO:0072522 purine-containing compound biosynthetic process	P	2.68e-22	16/31 (51.6%)	66/6380 (1.0%)	ATP4 ATP2 ATP1 TIM11 ATP16 ATP17 ATP15 ATP5 ATP3 ATP18 ATP14 ATP8 ATP7 ATP6ATP20 OLI1
GO:0009260 ribonucleotide biosynthetic process	P	3.51e-22	16/31 (51.6%)	67/6380 (1.1%)	ATP4 ATP2 ATP1 TIM11 ATP16 ATP17 ATP15 ATP5 ATP3 ATP18 ATP14 ATP8 ATP7 ATP6ATP20 OLI1
GO:0046390 ribose phosphate biosynthetic process	P	1.63e-21	16/31 (51.6%)	73/6380 (1.1%)	ATP4 ATP2 ATP1 TIM11 ATP16 ATP17 ATP15 ATP5 ATP3 ATP18 ATP14 ATP8 ATP7 ATP6ATP20 OLI1
GO:0034220 ion transmembrane transport	P	5.54e-21	17/31 (54.8%)	101/6380 (1.6%)	ATP4 ATP2 ATP1 TIM11 ATP16 ATP17 ATP15 ATP5 ATP3 ATP18 ATP14 ATP8 ATP7 MIR1ATP6 ATP20 OLI1
GO:0009126 purine nucleoside monophosphate metabolic process	P	1.56e-20	16/31 (51.6%)	83/6380 (1.3%)	ATP4 ATP2 ATP1 TIM11 ATP16 ATP17 ATP15 ATP5 ATP3 ATP18 ATP14 ATP8 ATP7 ATP6ATP20 OLI1
GO:0009167 purine ribonucleoside monophosphate metabolic process	P	1.56e-20	16/31 (51.6%)	83/6380 (1.3%)	ATP4 ATP2 ATP1 TIM11 ATP16 ATP17 ATP15 ATP5 ATP3 ATP18 ATP14 ATP8 ATP7 ATP6ATP20 OLI1
GO:0009161 ribonucleoside monophosphate metabolic process	P	3.29e-19	16/31 (51.6%)	99/6380 (1.6%)	ATP4 ATP2 ATP1 TIM11 ATP16 ATP17 ATP15 ATP5 ATP3 ATP18 ATP14 ATP8 ATP7 ATP6ATP20 OLI1
GO:0009123 nucleoside monophosphate metabolic process	P	5.48e-19	16/31 (51.6%)	102/6380 (1.6%)	ATP4 ATP2 ATP1 TIM11 ATP16 ATP17 ATP15 ATP5 ATP3 ATP18 ATP14 ATP8 ATP7 ATP6ATP20 OLI1
GO:0009165 nucleotide biosynthetic process	P	4.21e-18	16/31 (51.6%)	115/6380 (1.8%)	ATP4 ATP2 ATP1 TIM11 ATP16 ATP17 ATP15 ATP5 ATP3 ATP18 ATP14 ATP8 ATP7 ATP6ATP20 OLI1
GO:1901293 nucleoside phosphate biosynthetic process	P	5.63e-18	16/31 (51.6%)	117/6380 (1.8%)	ATP4 ATP2 ATP1 TIM11 ATP16 ATP17 ATP15 ATP5 ATP3 ATP18 ATP14 ATP8 ATP7 ATP6ATP20 OLI1
GO:0006811 ion transport	P	1.44e-17	20/31 (64.5%)	288/6380 (4.5%)	ATP4 ATP2 ATP1 TIM11 ATP16 ATP17 ATP15 ATP5 ATP3 ATP18 PIC2 ATP14 ATP8 ATP7AGC1 MIR1 ATP6 ATP20 OLI1 PET9
GO:0009205 purine ribonucleoside triphosphate metabolic process	P	4.93e-16	16/31 (51.6%)	153/6380 (2.4%)	ATP4 ATP2 ATP1 TIM11 ATP16 ATP17 ATP15 ATP5 ATP3 ATP18 ATP14 ATP8 ATP7 ATP6ATP20 OLI1
GO:0009144 purine nucleoside triphosphate metabolic process	P	6.11e-16	16/31 (51.6%)	155/6380 (2.4%)	ATP4 ATP2 ATP1 TIM11 ATP16 ATP17 ATP15 ATP5 ATP3 ATP18 ATP14 ATP8 ATP7 ATP6ATP20 OLI1
GO:0009199 ribonucleoside triphosphate metabolic process	P	7.54e-16	16/31 (51.6%)	157/6380 (2.5%)	ATP4 ATP2 ATP1 TIM11 ATP16 ATP17 ATP15 ATP5 ATP3 ATP18 ATP14 ATP8 ATP7 ATP6ATP20 OLI1
GO:0006812 cation transport	P	8.37e-16	16/31 (51.6%)	158/6380 (2.5%)	ATP4 ATP2 ATP1 TIM11 ATP16 ATP17 ATP15 ATP5 ATP3 ATP18 ATP14 ATP8 ATP7 ATP6ATP20 OLI1
GO:0009141 nucleoside triphosphate metabolic process	P	1.71e-15	16/31 (51.6%)	165/6380 (2.6%)	ATP4 ATP2 ATP1 TIM11 ATP16 ATP17 ATP15 ATP5 ATP3 ATP18 ATP14 ATP8 ATP7 ATP6ATP20 OLI1
GO:0009150 purine ribonucleotide metabolic process	P	1.21e-14	16/31 (51.6%)	186/6380 (2.9%)	ATP4 ATP2 ATP1 TIM11 ATP16 ATP17 ATP15 ATP5 ATP3 ATP18 ATP14 ATP8 ATP7 ATP6ATP20 OLI1
GO:0046128 purine ribonucleoside metabolic process	P	2.2e-14	16/31 (51.6%)	193/6380 (3.0%)	ATP4 ATP2 ATP1 TIM11 ATP16 ATP17 ATP15 ATP5 ATP3 ATP18 ATP14 ATP8 ATP7 ATP6ATP20 OLI1
GO:0042278 purine nucleoside metabolic process	P	2.2e-14	16/31 (51.6%)	193/6380 (3.0%)	ATP4 ATP2 ATP1 TIM11 ATP16 ATP17 ATP15 ATP5 ATP3 ATP18 ATP14 ATP8 ATP7 ATP6ATP20 OLI1
GO:0006163 purine nucleotide metabolic process	P	3.33e-14	16/31 (51.6%)	198/6380 (3.1%)	ATP4 ATP2 ATP1 TIM11 ATP16 ATP17 ATP15 ATP5 ATP3 ATP18 ATP14 ATP8 ATP7 ATP6ATP20 OLI1
GO:0009259 ribonucleotide metabolic process	P	3.61e-14	16/31 (51.6%)	199/6380 (3.1%)	ATP4 ATP2 ATP1 TIM11 ATP16 ATP17 ATP15 ATP5 ATP3 ATP18 ATP14 ATP8 ATP7 ATP6ATP20 OLI1
GO:0009117 nucleotide metabolic process	P	4.74e-14	18/31 (58.1%)	304/6380 (4.8%)	ADH2 ATP4 ATP2 ATP1 TIM11 ATP16 ATP17 ADH3 ATP15 ATP5 ATP3 ATP18 ATP14 ATP8ATP7 ATP6 ATP20 OLI1
GO:0019693 ribose phosphate metabolic process	P	6.32e-14	16/31 (51.6%)	206/6380 (3.2%)	ATP4 ATP2 ATP1 TIM11 ATP16 ATP17 ATP15 ATP5 ATP3 ATP18 ATP14 ATP8 ATP7 ATP6ATP20 OLI1
GO:0006753 nucleoside phosphate metabolic process	P	6.35e-14	18/31 (58.1%)	309/6380 (4.8%)	ADH2 ATP4 ATP2 ATP1 TIM11 ATP16 ATP17 ADH3 ATP15 ATP5 ATP3 ATP18 ATP14 ATP8ATP7 ATP6 ATP20 OLI1
GO:0009119 ribonucleoside metabolic process	P	6.83e-14	16/31 (51.6%)	207/6380 (3.2%)	ATP4 ATP2 ATP1 TIM11 ATP16 ATP17 ATP15 ATP5 ATP3 ATP18 ATP14 ATP8 ATP7 ATP6ATP20 OLI1
GO:1901566 organonitrogen compound biosynthetic process	P	8.45e-14	19/31 (61.3%)	376/6380 (5.9%)	ATP4 ATP2 AAT1 ATP1 TIM11 ATP16 ATP17 ATP15 ATP5 ATP3 ATP18 ATP14 ATP8 ATP7AAC1 ATP6 ATP20 AAT2 OLI1
GO:0009116 nucleoside metabolic process	P	2.11e-13	16/31 (51.6%)	222/6380 (3.5%)	ATP4 ATP2 ATP1 TIM11 ATP16 ATP17 ATP15 ATP5 ATP3 ATP18 ATP14 ATP8 ATP7 ATP6ATP20 OLI1
GO:1901137 carbohydrate derivative biosynthetic process	P	2.61e-13	16/31 (51.6%)	225/6380 (3.5%)	ATP4 ATP2 ATP1 TIM11 ATP16 ATP17 ATP15 ATP5 ATP3 ATP18 ATP14 ATP8 ATP7 ATP6ATP20 OLI1
GO:0072521 purine-containing compound metabolic process	P	2.81e-13	16/31 (51.6%)	226/6380 (3.5%)	ATP4 ATP2 ATP1 TIM11 ATP16 ATP17 ATP15 ATP5 ATP3 ATP18 ATP14 ATP8 ATP7 ATP6ATP20 OLI1
GO:1901657 glycosyl compound metabolic process	P	2.81e-13	16/31 (51.6%)	226/6380 (3.5%)	ATP4 ATP2 ATP1 TIM11 ATP16 ATP17 ATP15 ATP5 ATP3 ATP18 ATP14 ATP8 ATP7 ATP6ATP20 OLI1
GO:0055086 nucleobase-containing small molecule metabolic process	P	3.15e-13	18/31 (58.1%)	338/6380 (5.3%)	ADH2 ATP4 ATP2 ATP1 TIM11 ATP16 ATP17 ADH3 ATP15 ATP5 ATP3 ATP18 ATP14 ATP8ATP7 ATP6 ATP20 OLI1
GO:0090407 organophosphate biosynthetic process	P	4.9e-13	16/31 (51.6%)	234/6380 (3.7%)	ATP4 ATP2 ATP1 TIM11 ATP16 ATP17 ATP15 ATP5 ATP3 ATP18 ATP14 ATP8 ATP7 ATP6ATP20 OLI1
GO:0044765 single-organism transport	P	1.05e-12	25/31 (80.6%)	1018/6380 (16.0%)	ATP4 ATP2 AAC3 ATP1 MDH2 TIM11 ATP16 ATP17 ATP15 ATP5 ATP3 ATP18 PIC2 ATP14ATP8 ATP7 AAC1 AGC1 MIR1 ATP6 ATP20 OLI1 ODC1 ODC2 PET9
GO:1901564 organonitrogen compound metabolic process	P	2.51e-12	22/31 (71.0%)	711/6380 (11.1%)	ADH2 ATP4 ATP2 AAT1 ATP1 TIM11 ATP16 ATP17 ADH3 ADH4 ATP15 ATP5 ATP3 ATP18ATP14 ATP8 ATP7 AAC1 ATP6 ATP20 AAT2 OLI1
GO:0044281 small molecule metabolic process	P	1.03e-11	23/31 (74.2%)	869/6380 (13.6%)	ADH2 ATP4 MDH1 ATP2 AAT1 ATP1 MDH2 TIM11 ATP16 ATP17 ADH3 ADH4 ATP15 ATP5ATP3 ATP18 ATP14 ATP8 ATP7 ATP6 ATP20 AAT2 OLI1
GO:0044710 single-organism metabolic process	P	1.79e-11	26/31 (83.9%)	1291/6380 (20.2%)	ADH2 ATP4 MDH1 ATP2 AAC3 AAT1 ATP1 MDH2 TIM11 ATP16 ATP17 ADH3 ADH4ATP15 ATP5 ATP3 ATP18 ATP14 ATP8 ATP7 AAC1 ATP6 ATP20 AAT2 OLI1 PET9
GO:0019637 organophosphate metabolic process	P	1.49e-10	18/31 (58.1%)	480/6380 (7.5%)	ADH2 ATP4 ATP2 ATP1 TIM11 ATP16 ATP17 ADH3 ATP15 ATP5 ATP3 ATP18 ATP14 ATP8ATP7 ATP6 ATP20 OLI1
GO:0006810 transport	P	1.55e-10	25/31 (80.6%)	1253/6380 (19.6%)	ATP4 ATP2 AAC3 ATP1 MDH2 TIM11 ATP16 ATP17 ATP15 ATP5 ATP3 ATP18 PIC2 ATP14ATP8 ATP7 AAC1 AGC1 MIR1 ATP6 ATP20 OLI1 ODC1 ODC2 PET9
GO:0051234 establishment of localization	P	3.05e-10	25/31 (80.6%)	1289/6380 (20.2%)	ATP4 ATP2 AAC3 ATP1 MDH2 TIM11 ATP16 ATP17 ATP15 ATP5 ATP3 ATP18 PIC2 ATP14ATP8 ATP7 AAC1 AGC1 MIR1 ATP6 ATP20 OLI1 ODC1 ODC2 PET9
GO:0051179 localization	P	2.09e-09	25/31 (80.6%)	1398/6380 (21.9%)	ATP4 ATP2 AAC3 ATP1 MDH2 TIM11 ATP16 ATP17 ATP15 ATP5 ATP3 ATP18 PIC2 ATP14ATP8 ATP7 AAC1 AGC1 MIR1 ATP6 ATP20 OLI1 ODC1 ODC2 PET9
GO:1901135 carbohydrate derivative metabolic process	P	4.5e-09	16/31 (51.6%)	419/6380 (6.6%)	ATP4 ATP2 ATP1 TIM11 ATP16 ATP17 ATP15 ATP5 ATP3 ATP18 ATP14 ATP8 ATP7 ATP6ATP20 OLI1
GO:0006796 phosphate-containing compound metabolic process	P	8.63e-07	18/31 (58.1%)	801/6380 (12.6%)	ADH2 ATP4 ATP2 ATP1 TIM11 ATP16 ATP17 ADH3 ATP15 ATP5 ATP3 ATP18 ATP14 ATP8ATP7 ATP6 ATP20 OLI1
GO:0006793 phosphorus metabolic process	P	1.43e-06	18/31 (58.1%)	826/6380 (12.9%)	ADH2 ATP4 ATP2 ATP1 TIM11 ATP16 ATP17 ADH3 ATP15 ATP5 ATP3 ATP18 ATP14 ATP8ATP7 ATP6 ATP20 OLI1
GO:0044271 cellular nitrogen compound biosynthetic process	P	2.45e-06	19/31 (61.3%)	974/6380 (15.3%)	ATP4 ATP2 AAT1 ATP1 TIM11 ATP16 ATP17 ATP15 ATP5 ATP3 ATP18 ATP14 ATP8 ATP7AAC1 AGC1 ATP6 ATP20 OLI1
GO:0035786 protein complex oligomerization	P	4.28e-05	3/31 (9.7%)	3/6380 (0.0%)	ATP4 TIM11 ATP20
GO:0019438 aromatic compound biosynthetic process	P	0.000107	17/31 (54.8%)	951/6380 (14.9%)	ATP4 ATP2 ATP1 TIM11 ATP16 ATP17 ATP15 ATP5 ATP3 ATP18 ATP14 ATP8 ATP7 AAC1ATP6 ATP20 OLI1
GO:0018130 heterocycle biosynthetic process	P	0.000145	17/31 (54.8%)	971/6380 (15.2%)	ATP4 ATP2 ATP1 TIM11 ATP16 ATP17 ATP15 ATP5 ATP3 ATP18 ATP14 ATP8 ATP7 AAC1ATP6 ATP20 OLI1
GO:0015886 heme transport	P	0.000171	3/31 (9.7%)	4/6380 (0.1%)	AAC3 AAC1 PET9
GO:1901362 organic cyclic compound biosynthetic process	P	0.000271	17/31 (54.8%)	1013/6380 (15.9%)	ATP4 ATP2 ATP1 TIM11 ATP16 ATP17 ATP15 ATP5 ATP3 ATP18 ATP14 ATP8 ATP7 AAC1ATP6 ATP20 OLI1
GO:0034654 nucleobase-containing compound biosynthetic process	P	0.000273	16/31 (51.6%)	887/6380 (13.9%)	ATP4 ATP2 ATP1 TIM11 ATP16 ATP17 ATP15 ATP5 ATP3 ATP18 ATP14 ATP8 ATP7 ATP6ATP20 OLI1
GO:0009058 biosynthetic process	P	0.00112	24/31 (77.4%)	2289/6380 (35.9%)	ADH2 ATP4 ATP2 AAT1 ATP1 MDH2 TIM11 ATP16 ATP17 ADH3 ADH4 ATP15 ATP5 ATP3ATP18 ATP14 ATP8 ATP7 AAC1 AGC1 ATP6 ATP20 AAT2 OLI1
GO:0015980 energy derivation by oxidation of organic compounds	P	0.00315	7/31 (22.6%)	157/6380 (2.5%)	MDH1 AAC3 MDH2 ADH3 ADH4 AAC1 PET9
GO:0044763 single-organism cellular process	P	0.00322	27/31 (87.1%)	3092/6380 (48.5%)	ATP4 MDH1 ATP2 AAC3 AAT1 ATP1 MDH2 TIM11 ATP16 ATP17 ATP15 ATP5 ATP3 ATP18PIC2 ATP14 ATP8 ATP7 AAC1 AGC1 MIR1 ATP6 ATP20 OLI1 ODC1 ODC2 PET9
GO:1901576 organic substance biosynthetic process	P	0.00494	23/31 (74.2%)	2261/6380 (35.4%)	ADH2 ATP4 ATP2 AAT1 ATP1 MDH2 TIM11 ATP16 ATP17 ADH3 ADH4 ATP15 ATP5 ATP3ATP18 ATP14 ATP8 ATP7 AAC1 ATP6 ATP20 AAT2 OLI1
GO:0042407 cristae formation	P	0.00502	3/31 (9.7%)	10/6380 (0.2%)	TIM11 ATP14 ATP20
GO:0000947 amino acid catabolic process to alcohol via Ehrlich pathway	P	0.00502	3/31 (9.7%)	10/6380 (0.2%)	ADH2 ADH3 ADH4
GO:0044699 single-organism process	P	0.00633	27/31 (87.1%)	3182/6380 (49.9%)	ATP4 MDH1 ATP2 AAC3 AAT1 ATP1 MDH2 TIM11 ATP16 ATP17 ATP15 ATP5 ATP3 ATP18PIC2 ATP14 ATP8 ATP7 AAC1 AGC1 MIR1 ATP6 ATP20 OLI1 ODC1 ODC2 PET9
GO:0000955 amino acid catabolic process via Ehrlich pathway	P	0.00688	3/31 (9.7%)	11/6380 (0.2%)	ADH2 ADH3 ADH4
GO:0009061 anaerobic respiration	P	0.00941	2/31 (6.5%)	2/6380 (0.0%)	AAC3 PET9
GO:0006532 aspartate biosynthetic process	P	0.00941	2/31 (6.5%)	2/6380 (0.0%)	AAT1 AAT2
Back to top
Cellular Component
GO Term	Aspect	P-value	Sample frequency	Background frequency	Genes
GO:0045259 proton-transporting ATP synthase complex	C	5.34e-35	16/31 (51.6%)	18/6380 (0.3%)	ATP4 ATP2 ATP1 TIM11 ATP16 ATP17 ATP15 ATP5 ATP3 ATP18 ATP14 ATP8 ATP7ATP6 ATP20 OLI1
GO:0005753 mitochondrial proton-transporting ATP synthase complex	C	5.34e-35	16/31 (51.6%)	18/6380 (0.3%)	ATP4 ATP2 ATP1 TIM11 ATP16 ATP17 ATP15 ATP5 ATP3 ATP18 ATP14 ATP8 ATP7ATP6 ATP20 OLI1
GO:0016469 proton-transporting two-sector ATPase complex	C	3.94e-28	16/31 (51.6%)	33/6380 (0.5%)	ATP4 ATP2 ATP1 TIM11 ATP16 ATP17 ATP15 ATP5 ATP3 ATP18 ATP14 ATP8 ATP7ATP6 ATP20 OLI1
GO:0005743 mitochondrial inner membrane	C	1.59e-26	24/31 (77.4%)	239/6380 (3.7%)	ATP4 ATP2 AAC3 ATP1 TIM11 ATP16 ATP17 ATP15 ATP5 ATP3 ATP18 PIC2 ATP14ATP8 ATP7 AAC1 AGC1 MIR1 ATP6 ATP20 OLI1 ODC1 ODC2 PET9
GO:0019866 organelle inner membrane	C	5.38e-26	24/31 (77.4%)	251/6380 (3.9%)	ATP4 ATP2 AAC3 ATP1 TIM11 ATP16 ATP17 ATP15 ATP5 ATP3 ATP18 PIC2 ATP14ATP8 ATP7 AAC1 AGC1 MIR1 ATP6 ATP20 OLI1 ODC1 ODC2 PET9
GO:0045263 proton-transporting ATP synthase complex, coupling factor F(o)	C	2.36e-23	11/31 (35.5%)	12/6380 (0.2%)	ATP4 TIM11 ATP17 ATP5 ATP18 ATP14 ATP8 ATP7 ATP6 ATP20 OLI1
GO:0000276 mitochondrial proton-transporting ATP synthase complex, coupling factor F(o)	C	2.36e-23	11/31 (35.5%)	12/6380 (0.2%)	ATP4 TIM11 ATP17 ATP5 ATP18 ATP14 ATP8 ATP7 ATP6 ATP20 OLI1
GO:0044429 mitochondrial part	C	1.05e-21	27/31 (87.1%)	601/6380 (9.4%)	ATP4 MDH1 ATP2 AAC3 AAT1 ATP1 TIM11 ATP16 ATP17 ADH3 ATP15 ATP5 ATP3ATP18 PIC2 ATP14 ATP8 ATP7 AAC1 AGC1 MIR1 ATP6 ATP20 OLI1 ODC1 ODC2 PET9
GO:0031966 mitochondrial membrane	C	1.45e-21	24/31 (77.4%)	380/6380 (6.0%)	ATP4 ATP2 AAC3 ATP1 TIM11 ATP16 ATP17 ATP15 ATP5 ATP3 ATP18 PIC2 ATP14ATP8 ATP7 AAC1 AGC1 MIR1 ATP6 ATP20 OLI1 ODC1 ODC2 PET9
GO:0005740 mitochondrial envelope	C	1.65e-20	24/31 (77.4%)	420/6380 (6.6%)	ATP4 ATP2 AAC3 ATP1 TIM11 ATP16 ATP17 ATP15 ATP5 ATP3 ATP18 PIC2 ATP14ATP8 ATP7 AAC1 AGC1 MIR1 ATP6 ATP20 OLI1 ODC1 ODC2 PET9
GO:0033177 proton-transporting two-sector ATPase complex, proton-transporting domain	C	1.46e-19	11/31 (35.5%)	19/6380 (0.3%)	ATP4 TIM11 ATP17 ATP5 ATP18 ATP14 ATP8 ATP7 ATP6 ATP20 OLI1
GO:0031967 organelle envelope	C	1.89e-17	24/31 (77.4%)	563/6380 (8.8%)	ATP4 ATP2 AAC3 ATP1 TIM11 ATP16 ATP17 ATP15 ATP5 ATP3 ATP18 PIC2 ATP14ATP8 ATP7 AAC1 AGC1 MIR1 ATP6 ATP20 OLI1 ODC1 ODC2 PET9
GO:0031975 envelope	C	1.89e-17	24/31 (77.4%)	563/6380 (8.8%)	ATP4 ATP2 AAC3 ATP1 TIM11 ATP16 ATP17 ATP15 ATP5 ATP3 ATP18 PIC2 ATP14ATP8 ATP7 AAC1 AGC1 MIR1 ATP6 ATP20 OLI1 ODC1 ODC2 PET9
GO:0044455 mitochondrial membrane part	C	2.91e-17	17/31 (54.8%)	163/6380 (2.6%)	ATP4 ATP2 ATP1 TIM11 ATP16 ATP17 ATP15 ATP5 ATP3 ATP18 ATP14 ATP8 ATP7MIR1 ATP6 ATP20 OLI1
GO:0005739 mitochondrion	C	1.68e-15	28/31 (90.3%)	1165/6380 (18.3%)	ATP4 MDH1 ATP2 AAC3 AAT1 ATP1 TIM11 ATP16 ATP17 ADH3 ADH4 ATP15 ATP5ATP3 ATP18 PIC2 ATP14 ATP8 ATP7 AAC1 AGC1 MIR1 ATP6 ATP20 OLI1 ODC1 ODC2PET9
GO:0031090 organelle membrane	C	3.4e-10	24/31 (77.4%)	1151/6380 (18.0%)	ATP4 ATP2 AAC3 ATP1 TIM11 ATP16 ATP17 ATP15 ATP5 ATP3 ATP18 PIC2 ATP14ATP8 ATP7 AAC1 AGC1 MIR1 ATP6 ATP20 OLI1 ODC1 ODC2 PET9
GO:0045261 proton-transporting ATP synthase complex, catalytic core F(1)	C	7.96e-10	5/31 (16.1%)	5/6380 (0.1%)	ATP2 ATP1 ATP16 ATP15 ATP3
GO:0000275 mitochondrial proton-transporting ATP synthase complex, catalytic core F(1)	C	7.96e-10	5/31 (16.1%)	5/6380 (0.1%)	ATP2 ATP1 ATP16 ATP15 ATP3
GO:0033178 proton-transporting two-sector ATPase complex, catalytic domain	C	9.97e-07	5/31 (16.1%)	13/6380 (0.2%)	ATP2 ATP1 ATP16 ATP15 ATP3
GO:0044425 membrane part	C	1.32e-06	24/31 (77.4%)	1666/6380 (26.1%)	ATP4 ATP2 AAC3 ATP1 TIM11 ATP16 ATP17 ATP15 ATP5 ATP3 ATP18 PIC2 ATP14ATP8 ATP7 AAC1 AGC1 MIR1 ATP6 ATP20 OLI1 ODC1 ODC2 PET9
GO:0016021 integral to membrane	C	1.44e-06	22/31 (71.0%)	1351/6380 (21.2%)	ATP4 ATP2 AAC3 ATP1 TIM11 ATP16 ATP15 ATP5 ATP3 ATP18 PIC2 ATP14 ATP8 ATP7AAC1 AGC1 MIR1 ATP6 OLI1 ODC1 ODC2 PET9
GO:0044444 cytoplasmic part	C	2.52e-06	30/31 (96.8%)	3101/6380 (48.6%)	ATP4 MDH1 ATP2 AAC3 AAT1 ATP1 MDH2 TIM11 ATP16 ATP17 ADH3 ADH4 ATP15ATP5 ATP3 ATP18 PIC2 ATP14 ATP8 ATP7 AAC1 AGC1 MIR1 ATP6 ATP20 AAT2 OLI1ODC1 ODC2 PET9
GO:0031224 intrinsic to membrane	C	3.36e-06	22/31 (71.0%)	1410/6380 (22.1%)	ATP4 ATP2 AAC3 ATP1 TIM11 ATP16 ATP15 ATP5 ATP3 ATP18 PIC2 ATP14 ATP8 ATP7AAC1 AGC1 MIR1 ATP6 OLI1 ODC1 ODC2 PET9
GO:0000274 mitochondrial proton-transporting ATP synthase, stator stalk	C	4.28e-05	3/31 (9.7%)	3/6380 (0.0%)	ATP4 ATP5 ATP7
GO:0045269 proton-transporting ATP synthase, central stalk	C	4.28e-05	3/31 (9.7%)	3/6380 (0.0%)	ATP16 ATP15 ATP3
GO:0045265 proton-transporting ATP synthase, stator stalk	C	4.28e-05	3/31 (9.7%)	3/6380 (0.0%)	ATP4 ATP5 ATP7
GO:0005756 mitochondrial proton-transporting ATP synthase, central stalk	C	4.28e-05	3/31 (9.7%)	3/6380 (0.0%)	ATP16 ATP15 ATP3
GO:0016020 membrane	C	7.31e-05	24/31 (77.4%)	2008/6380 (31.5%)	ATP4 ATP2 AAC3 ATP1 TIM11 ATP16 ATP17 ATP15 ATP5 ATP3 ATP18 PIC2 ATP14ATP8 ATP7 AAC1 AGC1 MIR1 ATP6 ATP20 OLI1 ODC1 ODC2 PET9
GO:0044446 intracellular organelle part	C	0.000832	27/31 (87.1%)	2921/6380 (45.8%)	ATP4 MDH1 ATP2 AAC3 AAT1 ATP1 TIM11 ATP16 ATP17 ADH3 ATP15 ATP5 ATP3ATP18 PIC2 ATP14 ATP8 ATP7 AAC1 AGC1 MIR1 ATP6 ATP20 OLI1 ODC1 ODC2 PET9
GO:0044422 organelle part	C	0.000853	27/31 (87.1%)	2924/6380 (45.8%)	ATP4 MDH1 ATP2 AAC3 AAT1 ATP1 TIM11 ATP16 ATP17 ADH3 ATP15 ATP5 ATP3ATP18 PIC2 ATP14 ATP8 ATP7 AAC1 AGC1 MIR1 ATP6 ATP20 OLI1 ODC1 ODC2 PET9
GO:0005737 cytoplasm	C	0.00272	31/31 (100.0%)	4347/6380 (68.1%)	ADH2 ATP4 MDH1 ATP2 AAC3 AAT1 ATP1 MDH2 TIM11 ATP16 ATP17 ADH3 ADH4ATP15 ATP5 ATP3 ATP18 PIC2 ATP14 ATP8 ATP7 AAC1 AGC1 MIR1 ATP6 ATP20 AAT2OLI1 ODC1 ODC2 PET9
GO:0005754 mitochondrial proton-transporting ATP synthase, catalytic core	C	0.00941	2/31 (6.5%)	2/6380 (0.0%)	ATP2 ATP1
GO:0045267 proton-transporting ATP synthase, catalytic core	C	0.00941	2/31 (6.5%)	2/6380 (0.0%)	ATP2 ATP1
Back to top
Molecular Function
GO Term	Aspect	P-value	Sample frequency	Background frequency	Genes
GO:0046961 proton-transporting ATPase activity, rotational mechanism	F	2.31e-29	16/31 (51.6%)	29/6380 (0.5%)	ATP4 ATP2 ATP1 TIM11 ATP16 ATP17 ATP15 ATP5 ATP3 ATP18 ATP14ATP8 ATP7 ATP6 ATP20 OLI1
GO:0044769 ATPase activity, coupled to transmembrane movement of ions, rotational mechanism	F	4.94e-29	16/31 (51.6%)	30/6380 (0.5%)	ATP4 ATP2 ATP1 TIM11 ATP16 ATP17 ATP15 ATP5 ATP3 ATP18 ATP14ATP8 ATP7 ATP6 ATP20 OLI1
GO:0036442 hydrogen-exporting ATPase activity	F	1.02e-28	16/31 (51.6%)	31/6380 (0.5%)	ATP4 ATP2 ATP1 TIM11 ATP16 ATP17 ATP15 ATP5 ATP3 ATP18 ATP14ATP8 ATP7 ATP6 ATP20 OLI1
GO:0046933 proton-transporting ATP synthase activity, rotational mechanism	F	2.58e-28	13/31 (41.9%)	14/6380 (0.2%)	ATP2 ATP1 ATP16 ATP17 ATP15 ATP5 ATP3 ATP18 ATP14 ATP8 ATP7ATP6 OLI1
GO:0022804 active transmembrane transporter activity	F	2.95e-28	22/31 (71.0%)	138/6380 (2.2%)	ATP4 ATP2 AAC3 ATP1 TIM11 ATP16 ATP17 ATP15 ATP5 ATP3 ATP18PIC2 ATP14 ATP8 ATP7 AAC1 AGC1 MIR1 ATP6 ATP20 OLI1 PET9
GO:0019829 cation-transporting ATPase activity	F	3.25e-25	16/31 (51.6%)	46/6380 (0.7%)	ATP4 ATP2 ATP1 TIM11 ATP16 ATP17 ATP15 ATP5 ATP3 ATP18 ATP14ATP8 ATP7 ATP6 ATP20 OLI1
GO:0042625 ATPase activity, coupled to transmembrane movement of ions	F	7.36e-25	16/31 (51.6%)	48/6380 (0.8%)	ATP4 ATP2 ATP1 TIM11 ATP16 ATP17 ATP15 ATP5 ATP3 ATP18 ATP14ATP8 ATP7 ATP6 ATP20 OLI1
GO:0015075 ion transmembrane transporter activity	F	1.72e-22	22/31 (71.0%)	245/6380 (3.8%)	ATP4 ATP2 AAC3 ATP1 TIM11 ATP16 ATP17 ATP15 ATP5 ATP3 ATP18ATP14 ATP8 ATP7 AAC1 AGC1 ATP6 ATP20 OLI1 ODC1 ODC2 PET9
GO:0022857 transmembrane transporter activity	F	2.77e-22	24/31 (77.4%)	355/6380 (5.6%)	ATP4 ATP2 AAC3 ATP1 TIM11 ATP16 ATP17 ATP15 ATP5 ATP3 ATP18PIC2 ATP14 ATP8 ATP7 AAC1 AGC1 MIR1 ATP6 ATP20 OLI1 ODC1 ODC2PET9
GO:0015078 hydrogen ion transmembrane transporter activity	F	5.96e-22	16/31 (51.6%)	69/6380 (1.1%)	ATP4 ATP2 ATP1 TIM11 ATP16 ATP17 ATP15 ATP5 ATP3 ATP18 ATP14ATP8 ATP7 ATP6 ATP20 OLI1
GO:0016820 hydrolase activity, acting on acid anhydrides, catalyzing transmembrane movement of substances	F	9.92e-22	16/31 (51.6%)	71/6380 (1.1%)	ATP4 ATP2 ATP1 TIM11 ATP16 ATP17 ATP15 ATP5 ATP3 ATP18 ATP14ATP8 ATP7 ATP6 ATP20 OLI1
GO:0042626 ATPase activity, coupled to transmembrane movement of substances	F	9.92e-22	16/31 (51.6%)	71/6380 (1.1%)	ATP4 ATP2 ATP1 TIM11 ATP16 ATP17 ATP15 ATP5 ATP3 ATP18 ATP14ATP8 ATP7 ATP6 ATP20 OLI1
GO:0043492 ATPase activity, coupled to movement of substances	F	2.63e-21	16/31 (51.6%)	75/6380 (1.2%)	ATP4 ATP2 ATP1 TIM11 ATP16 ATP17 ATP15 ATP5 ATP3 ATP18 ATP14ATP8 ATP7 ATP6 ATP20 OLI1
GO:0015399 primary active transmembrane transporter activity	F	5.25e-21	16/31 (51.6%)	78/6380 (1.2%)	ATP4 ATP2 ATP1 TIM11 ATP16 ATP17 ATP15 ATP5 ATP3 ATP18 ATP14ATP8 ATP7 ATP6 ATP20 OLI1
GO:0015405 P-P-bond-hydrolysis-driven transmembrane transporter activity	F	5.25e-21	16/31 (51.6%)	78/6380 (1.2%)	ATP4 ATP2 ATP1 TIM11 ATP16 ATP17 ATP15 ATP5 ATP3 ATP18 ATP14ATP8 ATP7 ATP6 ATP20 OLI1
GO:0015077 monovalent inorganic cation transmembrane transporter activity	F	3.54e-20	16/31 (51.6%)	87/6380 (1.4%)	ATP4 ATP2 ATP1 TIM11 ATP16 ATP17 ATP15 ATP5 ATP3 ATP18 ATP14ATP8 ATP7 ATP6 ATP20 OLI1
GO:0022891 substrate-specific transmembrane transporter activity	F	6.49e-20	22/31 (71.0%)	319/6380 (5.0%)	ATP4 ATP2 AAC3 ATP1 TIM11 ATP16 ATP17 ATP15 ATP5 ATP3 ATP18ATP14 ATP8 ATP7 AAC1 AGC1 ATP6 ATP20 OLI1 ODC1 ODC2 PET9
GO:0005215 transporter activity	F	9.73e-20	24/31 (77.4%)	452/6380 (7.1%)	ATP4 ATP2 AAC3 ATP1 TIM11 ATP16 ATP17 ATP15 ATP5 ATP3 ATP18PIC2 ATP14 ATP8 ATP7 AAC1 AGC1 MIR1 ATP6 ATP20 OLI1 ODC1 ODC2PET9
GO:0022892 substrate-specific transporter activity	F	3.75e-18	22/31 (71.0%)	383/6380 (6.0%)	ATP4 ATP2 AAC3 ATP1 TIM11 ATP16 ATP17 ATP15 ATP5 ATP3 ATP18ATP14 ATP8 ATP7 AAC1 AGC1 ATP6 ATP20 OLI1 ODC1 ODC2 PET9
GO:0022890 inorganic cation transmembrane transporter activity	F	2.23e-17	16/31 (51.6%)	127/6380 (2.0%)	ATP4 ATP2 ATP1 TIM11 ATP16 ATP17 ATP15 ATP5 ATP3 ATP18 ATP14ATP8 ATP7 ATP6 ATP20 OLI1
GO:0008324 cation transmembrane transporter activity	F	4.47e-15	16/31 (51.6%)	175/6380 (2.7%)	ATP4 ATP2 ATP1 TIM11 ATP16 ATP17 ATP15 ATP5 ATP3 ATP18 ATP14ATP8 ATP7 ATP6 ATP20 OLI1
GO:0042623 ATPase activity, coupled	F	1e-13	16/31 (51.6%)	212/6380 (3.3%)	ATP4 ATP2 ATP1 TIM11 ATP16 ATP17 ATP15 ATP5 ATP3 ATP18 ATP14ATP8 ATP7 ATP6 ATP20 OLI1
GO:0016887 ATPase activity	F	1.06e-11	16/31 (51.6%)	284/6380 (4.5%)	ATP4 ATP2 ATP1 TIM11 ATP16 ATP17 ATP15 ATP5 ATP3 ATP18 ATP14ATP8 ATP7 ATP6 ATP20 OLI1
GO:0017111 nucleoside-triphosphatase activity	F	1.82e-09	16/31 (51.6%)	395/6380 (6.2%)	ATP4 ATP2 ATP1 TIM11 ATP16 ATP17 ATP15 ATP5 ATP3 ATP18 ATP14ATP8 ATP7 ATP6 ATP20 OLI1
GO:0016818 hydrolase activity, acting on acid anhydrides, in phosphorus-containing anhydrides	F	4.34e-09	16/31 (51.6%)	418/6380 (6.6%)	ATP4 ATP2 ATP1 TIM11 ATP16 ATP17 ATP15 ATP5 ATP3 ATP18 ATP14ATP8 ATP7 ATP6 ATP20 OLI1
GO:0016462 pyrophosphatase activity	F	4.34e-09	16/31 (51.6%)	418/6380 (6.6%)	ATP4 ATP2 ATP1 TIM11 ATP16 ATP17 ATP15 ATP5 ATP3 ATP18 ATP14ATP8 ATP7 ATP6 ATP20 OLI1
GO:0016817 hydrolase activity, acting on acid anhydrides	F	4.34e-09	16/31 (51.6%)	418/6380 (6.6%)	ATP4 ATP2 ATP1 TIM11 ATP16 ATP17 ATP15 ATP5 ATP3 ATP18 ATP14ATP8 ATP7 ATP6 ATP20 OLI1
GO:1901677 phosphate transmembrane transporter activity	F	5.96e-05	5/31 (16.1%)	27/6380 (0.4%)	AAC3 PIC2 AAC1 MIR1 PET9
GO:0015291 secondary active transmembrane transporter activity	F	0.00011	6/31 (19.4%)	58/6380 (0.9%)	AAC3 PIC2 AAC1 AGC1 MIR1 PET9
GO:0015217 ADP transmembrane transporter activity	F	0.000171	3/31 (9.7%)	4/6380 (0.1%)	AAC3 AAC1 PET9
GO:0005471 ATP:ADP antiporter activity	F	0.000171	3/31 (9.7%)	4/6380 (0.1%)	AAC3 AAC1 PET9
GO:0005347 ATP transmembrane transporter activity	F	0.000171	3/31 (9.7%)	4/6380 (0.1%)	AAC3 AAC1 PET9
GO:0015301 anion:anion antiporter activity	F	0.000425	3/31 (9.7%)	5/6380 (0.1%)	AAC3 AAC1 PET9
GO:0005346 purine ribonucleotide transmembrane transporter activity	F	0.000425	3/31 (9.7%)	5/6380 (0.1%)	AAC3 AAC1 PET9
GO:0000295 adenine nucleotide transmembrane transporter activity	F	0.000848	3/31 (9.7%)	6/6380 (0.1%)	AAC3 AAC1 PET9
GO:0004022 alcohol dehydrogenase (NAD) activity	F	0.000848	3/31 (9.7%)	6/6380 (0.1%)	ADH2 ADH3 ADH4
GO:0008514 organic anion transmembrane transporter activity	F	0.000879	6/31 (19.4%)	82/6380 (1.3%)	AAC3 AAC1 AGC1 ODC1 ODC2 PET9
GO:0015211 purine nucleoside transmembrane transporter activity	F	0.00148	3/31 (9.7%)	7/6380 (0.1%)	AAC3 AAC1 PET9
GO:0015216 purine nucleotide transmembrane transporter activity	F	0.00148	3/31 (9.7%)	7/6380 (0.1%)	AAC3 AAC1 PET9
GO:0015297 antiporter activity	F	0.00187	4/31 (12.9%)	24/6380 (0.4%)	AAC3 AAC1 AGC1 PET9
GO:0016787 hydrolase activity	F	0.00187	16/31 (51.6%)	1021/6380 (16.0%)	ATP4 ATP2 ATP1 TIM11 ATP16 ATP17 ATP15 ATP5 ATP3 ATP18 ATP14ATP8 ATP7 ATP6 ATP20 OLI1
GO:0008509 anion transmembrane transporter activity	F	0.00298	6/31 (19.4%)	101/6380 (1.6%)	AAC3 AAC1 AGC1 ODC1 ODC2 PET9
GO:0005310 dicarboxylic acid transmembrane transporter activity	F	0.00353	3/31 (9.7%)	9/6380 (0.1%)	AGC1 ODC1 ODC2
GO:0005337 nucleoside transmembrane transporter activity	F	0.00688	3/31 (9.7%)	11/6380 (0.2%)	AAC3 AAC1 PET9
GO:0004069 L-aspartate:2-oxoglutarate aminotransferase activity	F	0.00941	2/31 (6.5%)	2/6380 (0.0%)	AAT1 AAT2

## Sheet: info
Biomass composition: the "elephant in the room" of metabolic modelling
Metabolomics Journal
Duygu Dikicioglua,b, Betul Kirdarb, Stephen G. Olivera,b*
aCambridge Systems Biology Centre & Department of Biochemistry, University of Cambridge
bDepartment of Chemical Engineering, Bogazici University
*To whom the correspondence should be addressed:
sgo24@cam.ac.uk
GO enrichment for enzymes catalysing reactions with extremely elevated fluxes
The GO aspect, the p-value associated with the GO enrichment, sampling frequency, the background frequency and the list of the genes that were identified with that GO term among the extremely elevated fluxes
