# Supplementary material for: Biomass composition: the “elephant in the room” of metabolic modelling
Source: Metabolomics. 2015 Jun 11;11(6):1690–701. doi: 10.1007/s11306-015-0819-2 (PMC4605984; doi:10.1007/s11306-015-0819-2)
Supplement: Supplementary file 1 — Supplementary material 1 (ZIP 11071 kb) [file 11306_2015_819_MOESM1_ESM.zip › Dikicioglu_etal_ESM/ESM_7.xlsx.xlsx]

## Sheet: ESM_7
Success rate of the prediction of viability using FBA
Gene	ORF	Growth	Reaction	Notes	Predicted	Lumped&Predicted	from SGD		red	incorrect precitions as single null mutations
CYC1	YJR048W	1.25221	r_0001, r_0002,r_ 0004, r_0437, r_0438, r_0439		viable	viable	viable		green	incorrect precitions as a complex of enzymes catalyzing one or more reactions
CYC7	YEL039C	1.25221	r_0001, r_0002,r_ 0004, r_0437, r_0438, r_0439		viable	viable	viable		yellow highlight	an incorrect prediction as a single null mutation improved by considering the enzyme complex as a single entity
PDC1	YLR044C	1.25221	r_0062, r_0064, r_0095, r_0567, r_0959, r_0960		viable	viable	viable
PDC5	YLR134W	1.25221	r_0062, r_0064, r_0095, r_0567, r_0959, r_0960		viable	viable	viable		Metabolic genes list from Yeast 7			Metabolic gene subset
PDC6	YGR087C	1.25221	r_0062, r_0064, r_0095, r_0567, r_0959, r_0960		viable	viable	viable		Q0045	COX1		Q0045	COX1
ADK1	YDR226W	3.70433e-12	r_0148		inviable	-	viable		Q0080	ATP8		Q0080	ATP8
ADH2	YMR303C	1.25221	r_0163		viable	-	viable		Q0085	ATP6		Q0085	ATP6
ADH3	YMR083W	1.25221	r_0165, r_0167, r_0170, r_0180, r_0183, r_0187		viable	viable	viable		Q0105	COB		Q0105	COB
ADH4	YGL256W	1.25221	r_0165, r_0167, r_0170, r_0180, r_0183, r_0187		viable	viable	viable		Q0130	OLI1		Q0130	OLI1
CAR1	YPL111W	1.25221	r_0206		viable	-	viable		Q0250	COX2		Q0250	COX2
ARG4	YHR018C	0	r_0207		inviable	-	viable		Q0275	COX3		Q0275	COX3
ARG1	YOL058W	0	r_0208		inviable	-	viable		YAL012W	CYS3		YAL038W	CDC19
URA2	YJL130C	-2.5314e-26	r_0214		inviable	inviable (for r_0250)	viable		YAL022C	FUN26		YBL030C	PET9
AAT2	YLR027C	1.25221	r_0216, r_0218, r_0681, r_0683, r_1065		viable	-	viable		YAL023C	PMT2		YBL045C	COR1
AAT1	YKL106W	1.25221	r_0217, r_0682		viable	-	viable		YAL038W	CDC19		YBL099W	ATP1
ATP1	YBL099W	0.901432	r_0226		viable	-	viable		YAL044C	GCV3		YBR039W	ATP3
ATP14	YLR295C	0.901432	r_0226		viable	-	viable		YAL054C	ACS1		YBR085W	AAC3
ATP15	YPL271W	0.901432	r_0226		viable	-	viable		YAL060W	BDH1		YBR196C	PGI1
ATP16	YDL004W	0.901432	r_0226		viable	-	inviable		YAL062W	GDH3		YCL040W	GLK1
ATP17	YDR377W	0.901432	r_0226		viable	-	viable		YAR015W	ADE1		YCR012W	PGK1
ATP18	YML081C-A	0.901432	r_0226		viable	-	viable		YAR035W	YAT1		YDL004W	ATP16
ATP2	YJR121W	0.901432	r_0226		viable	-	viable		YAR071W	PHO11		YDL067C	COX9
ATP20	YPR020W	1.25221	r_0226		viable	inviable	viable		YBL011W	SCT1		YDL215C	GDH2
ATP3	YBR039W	0.901432	r_0226		viable	-	viable		YBL013W	FMT1		YDL245C	HXT15
ATP4	YPL078C	0.901432	r_0226		viable	-	viable		YBL015W	ACH1		YDL247W	MPH2
ATP5	YDR298C	0.901432	r_0226		viable	-	viable		YBL030C	PET9		YDR050C	TPI1
ATP6	Q0085	0.901432	r_0226	#N/A (BIOGRID epistasis data)	viable	-	viable		YBL033C	RIB1		YDR226W	ADK1
ATP7	YKL016C	0.901432	r_0226		viable	-	viable		YBL039C	URA7		YDR298C	ATP5
ATP8	Q0080	0.901432	r_0226	#N/A (BIOGRID epistasis data)	viable	-	viable		YBL042C	FUI1		YDR322C-A	TIM11
OLI1	Q0130	0.901432	r_0226		viable	-	#N/A		YBL045C	COR1		YDR342C	HXT7
TIM11	YDR322C-A	1.25221	r_0226	#N/A (null mutant reported in SGD)	viable	inviable	viable		YBL064C	PRX1		YDR343C	HXT6
CPA1	YOR303W	1.25221	r_0250		viable	inviable	viable		YBL068W	PRS4		YDR345C	HXT3
CPA2	YJR109C	1.25221	r_0250		viable	inviable	viable		YBL076C	ILS1		YDR377W	ATP17
FBA1	YKL060C	1.25221	r_0322, r_0450, r_0990		viable	-	inviable		YBL098W	BNA4		YDR384C	ATO3
GPM1	YKL152C	1.25221	r_0356, r_0893		viable	-	inviable		YBL099W	ATP1		YDR529C	QCR7
ENO1	YGR254W	1.25221	r_0366	#N/A (null mutant reported in SGD)	viable	viable	viable		YBR002C	RER2		YDR536W	STL1
ENO2	YHR174W	1.25221	r_0366	#N/A (null mutant reported in SGD)	viable	viable	viable		YBR003W	COQ1		YEL024W	RIP1
COX1	Q0045	0.410625	r_0438		viable	viable	viable		YBR004C	GPI18		YEL039C	CYC7
COX12	YLR038C	0.410625	r_0438		viable	viable	viable		YBR006W	UGA2		YEL069C	HXT13
COX13	YGL191W	0.410625	r_0438		viable	viable	viable		YBR011C	IPP1		YER053C	PIC2
COX2	Q0250	0.410625	r_0438	#N/A (null mutant reported in SGD)	viable	viable	viable		YBR018C	GAL7		YER081W	SER3
COX3	Q0275	0.410625	r_0438	#N/A (null mutant reported in SGD)	viable	viable	viable		YBR019C	GAL10		YFL011W	HXT10
COX4	YGL187C	0.410625	r_0438	#N/A (null mutant reported in SGD)	viable	viable	viable		YBR020W	GAL1		YFR033C	QCR6
COX5A	YNL052W	1.25221	r_0438		viable	viable	viable		YBR021W	FUR4		YFR053C	HXK1
COX5B	YIL111W	1.25221	r_0438	#N/A (null mutant reported in SGD)	viable	viable	viable		YBR023C	CHS3		YGL187C	COX4
COX6	YHR051W	0.410625	r_0438		viable	viable	viable		YBR026C	ETR1		YGL191W	COX13
COX7	YMR256C	0.410625	r_0438		viable	viable	viable		YBR029C	CDS1		YGL253W	HXK2
COX8	YLR395C	0.410625	r_0438		viable	viable	viable		YBR034C	HMT1		YGL256W	ADH4
COX9	YDL067C	0.410625	r_0438		viable	viable	viable		YBR035C	PDX3		YGR087C	PDC6
COB	Q0105	0.410625	r_0439	#N/A (BIOGRID epistasis data)	viable	viable	viable		YBR036C	CSG2		YGR121C	MEP1
COR1	YBL045C	0.410625	r_0439		viable	viable	viable		YBR038W	CHS2		YGR183C	QCR9
CYT1	YOR065W	0.410625	r_0439		viable	viable	viable		YBR039W	ATP3		YGR192C	TDH3
QCR10	YHR001W-A	0.410625	r_0439		viable	viable	viable		YBR041W	FAT1		YGR204W	ADE3
QCR2	YPR191W	0.410625	r_0439		viable	viable	viable		YBR042C	CST26		YGR208W	SER2
QCR6	YFR033C	0.410625	r_0439		viable	viable	viable		YBR058C-A	TSC3		YGR240C	PFK1
QCR7	YDR529C	0.410625	r_0439		viable	viable	viable		YBR068C	BAP2		YGR254W	ENO1
QCR8	YJL166W	0.410625	r_0439		viable	viable	viable		YBR069C	TAT1		YHL016C	DUR3
QCR9	YGR183C	0.410625	r_0439		viable	viable	viable		YBR084W	MIS1		YHR001W-A	QCR10
RIP1	YEL024W	0.410625	r_0439		viable	viable	viable		YBR085W	AAC3		YHR018C	ARG4
FDH1	YOR388C	1.25221	r_0445	#N/A (BIOGRID epistasis data)	viable	-	viable		YBR092C	PHO3		YHR051W	COX6
ADE3	YGR204W	-5.06279e-26	r_0446, r_0725, r_0732		inviable	-	viable		YBR093C	PHO5		YHR092C	HXT4
FUM1	YPL262W	1.25221	r_0451, r_0452		viable	-	viable		YBR097W	VPS15		YHR094C	HXT1
PGI1	YBR196C	1.25221	r_0467		viable	-	inviable		YBR110W	ALG1		YHR096C	HXT5
GDH2	YDL215C	1.25221	r_0470		viable	-	viable		YBR115C	LYS2		YHR174W	ENO2
GLN1	YPR035W	-6.04083e-26	r_0476		inviable	-	inviable		YBR117C	TKL2		YIL074C	SER33
TDH1	YJL052W	1.25221	r_0486		viable	viable	viable		YBR121C	GRS1		YIL111W	COX5B
TDH2	YJR009C	1.25221	r_0486		viable	viable	viable		YBR126C	TPS1		YJL052W	TDH1
TDH3	YGR192C	1.25221	r_0486		viable	viable	viable		YBR127C	VMA2		YJL088W	ARG3
SHM2	YLR058C	1.25221	r_0502		viable	-	viable		YBR132C	AGP2		YJL130C	URA2
HXK1	YFR053C	1.25221	r_0533, r_0534, r_0535		viable	inviable (for r_0534)	viable		YBR145W	ADH5		YJL166W	QCR8
HXK2	YGL253W	1.25221	r_0533, r_0534, r_0535		viable	inviable (for r_0534)	viable		YBR149W	ARA1		YJL214W	HXT8
GLK1	YCL040W	1.25221	r_0534		viable	inviable (for r_0534)	viable		YBR153W	RIB7		YJL219W	HXT9
PPA2	YMR267W	1.25221	r_0569		viable	-	viable		YBR159W	IFA38		YJR009C	TDH2
MDH1	YKL085W	1.25221	r_0713		viable	-	viable		YBR161W	CSH1		YJR048W	CYC1
MDH2	YOL126C	1.25221	r_0714		viable	-	viable		YBR166C	TYR1		YJR077C	MIR1
NDI1	YML120C	1.25221	r_0773		viable	-	viable		YBR176W	ECM31		YJR109C	CPA2
ARG3	YJL088W	0	r_0816		inviable	-	viable		YBR180W	DTR1		YJR121W	ATP2
PFK1	YGR240C	1.25221	r_0886, r_0887		viable	viable	viable		YBR183W	YPC1		YJR158W	HXT16
PFK2	YMR205C	1.25221	r_0886, r_0887		viable	viable	viable		YBR192W	RIM2		YJR160C	MPH3
SER3	YER081W	1.25221	r_0891		viable	viable	viable		YBR196C	PGI1		YKL016C	ATP7
SER33	YIL074C	1.25221	r_0891		viable	viable	viable		YBR199W	KTR4		YKL060C	FBA1
PGK1	YCR012W	1.25221	r_0892		viable	-	inviable		YBR204C	LDH1		YKL085W	MDH1
SER2	YGR208W	1.25221	r_0917		viable	-	viable		YBR205W	KTR3		YKL106W	AAT1
SER1	YOR184W	1.25221	r_0918		viable	-	viable		YBR208C	DUR1,2		YKL152C	GPM1
CDC19	YAL038W	1.25221	r_0962		viable	viable	inviable		YBR213W	MET8		YLL052C	AQY2
PYK2	YOR347C	1.25221	r_0962		viable	viable	viable		YBR218C	PYC2		YLR027C	AAT2
TPI1	YDR050C	1.25221	r_1054		viable	-	inviable		YBR221C	PDB1		YLR038C	COX12
ODC1	YPL134C	1.25221	r_1099, r_2132		viable	inviable	viable		YBR244W	GPX2		YLR044C	PDC1
ODC2	YOR222W	1.25221	r_1099, r_2132		viable	inviable	viable		YBR248C	HIS7		YLR058C	SHM2
AAC1	YMR056C	1.25221	r_1110		viable	inviable	viable		YBR249C	ARO4		YLR081W	GAL2
AAC3	YBR085W	1.25221	r_1110		viable	inviable	viable		YBR252W	DUT1		YLR134W	PDC5
PET9	YBL030C	1.25221	r_1110		viable	inviable	inviable		YBR256C	RIB5		YLR295C	ATP14
ATO3	YDR384C	1.25221	r_1115		viable	inviable	viable		YBR263W	SHM1		YLR395C	COX8
MEP1	YGR121C	1.25221	r_1115		viable	inviable	viable		YBR265W	TSC10		YML081C-A	ATP18
MEP2	YNL142W	1.25221	r_1115		viable	inviable	viable		YBR291C	CTP1		YML120C	NDI1
MEP3	YPR138C	1.25221	r_1115		viable	inviable	viable		YBR293W	VBA2		YMR011W	HXT2
AGC1	YPR021C	1.25221	r_1117, r_1118, r_1194		viable	-	viable		YBR294W	SUL1		YMR056C	AAC1
HXT10	YFL011W	1.25221	r_1134, r_1135, r_1139, r_1166		viable	viable	viable		YBR296C	PHO89		YMR083W	ADH3
HXT11	YOL156W	1.25221	r_1134, r_1135, r_1139, r_1166	#N/A (BIOGRID epistasis data)	viable	viable	viable		YBR298C	MAL31		YMR205C	PFK2
HXT9	YJL219W	1.25221	r_1134, r_1135, r_1139, r_1166	#N/A (BIOGRID epistasis data)	viable	viable	viable		YBR299W	MAL32		YMR256C	COX7
HXT1	YHR094C	1.25221	r_1134, r_1139, r_1166	1134 and 1139 LUMP1	viable	viable	viable		YCL004W	PGS1		YMR267W	PPA2
HXT13	YEL069C	1.25221	r_1134, r_1139, r_1166		viable	viable	#N/A		YCL009C	ILV6		YMR303C	ADH2
HXT15	YDL245C	1.25221	r_1134, r_1139, r_1166	#N/A (BIOGRID epistasis data)	viable	viable	viable		YCL018W	LEU2		YNL052W	COX5A
HXT16	YJR158W	1.25221	r_1134, r_1139, r_1166	#N/A (BIOGRID epistasis data)	viable	viable	viable		YCL025C	AGP1		YNL142W	MEP2
HXT17	YNR072W	1.25221	r_1134, r_1139, r_1166		viable	viable	viable		YCL030C	HIS4		YNR072W	HXT17
HXT2	YMR011W	1.25221	r_1134, r_1139, r_1166		viable	viable	viable		YCL035C	GRX1		YOL058W	ARG1
HXT3	YDR345C	1.25221	r_1134, r_1139, r_1166		viable	viable	viable		YCL038C	ATG22		YOL126C	MDH2
HXT4	YHR092C	1.25221	r_1134, r_1139, r_1166		viable	viable	viable		YCL040W	GLK1		YOL156W	HXT11
HXT5	YHR096C	1.25221	r_1134, r_1139, r_1166		viable	viable	viable		YCL050C	APA1		YOR065W	CYT1
HXT6	YDR343C	1.25221	r_1134, r_1139, r_1166	#N/A (BIOGRID epistasis data)	viable	viable	viable		YCL052C	PBN1		YOR184W	SER1
HXT7	YDR342C	1.25221	r_1134, r_1139, r_1166	#N/A (BIOGRID epistasis data)	viable	viable	viable		YCL064C	CHA1		YOR222W	ODC2
HXT8	YJL214W	1.25221	r_1134, r_1139, r_1166		viable	viable	viable		YCL069W	VBA3		YOR303W	CPA1
GAL2	YLR081W	1.25221	r_1135, r_1166	1134, 1135, 1139, 1166 LUMP2	viable	inviable	viable		YCR005C	CIT2		YOR347C	PYK2
STL1	YDR536W	1.25221	r_1135, r_1166, r_1171	1171 1227 always there	viable	inviable	viable		YCR010C	ADY2		YOR388C	FDH1
MPH2	YDL247W	1.25221	r_1166, r_1227		viable	viable	#N/A		YCR012W	PGK1		YPL078C	ATP4
MPH3	YJR160C	1.25221	r_1166, r_1227	#N/A (BIOGRID epistasis data)	viable	viable	viable		YCR024C	SLM5		YPL111W	CAR1
MIR1	YJR077C	1.25221	r_1245		viable	viable	viable		YCR024C-A	PMP1		YPL134C	ODC1
PIC2	YER053C	1.25221	r_1245		viable	viable	viable		YCR028C	FEN2		YPL262W	FUM1
DUR3	YHL016C	1.25221	r_1260, r_1273	r_1260 always there	viable	-	viable		YCR034W	FEN1		YPL271W	ATP15
AQY1	YPR192W	1.25221	r_1277		viable	viable	viable		YCR036W	RBK1		YPR020W	ATP20
AQY2	YLL052C	1.25221	r_1277		viable	viable	viable		YCR037C	PHO87		YPR021C	AGC1
									YCR048W	ARE1		YPR035W	GLN1
									YCR053W	THR4		YPR138C	MEP3
									YCR075C	ERS1		YPR191W	QCR2
									YCR083W	TRX3		YPR192W	AQY1
									YCR098C	GIT1
									YCR105W	ADH7
									YDL004W	ATP16
									YDL015C	TSC13
									YDL022W	GPD1
									YDL042C	SIR2
									YDL045C	FAD1
									YDL052C	SLC1
									YDL055C	PSA1
									YDL066W	IDP1
									YDL067C	COX9
									YDL078C	MDH3
									YDL080C	THI3
									YDL085W	NDE2
									YDL090C	RAM1
									YDL093W	PMT5
									YDL095W	PMT1
									YDL100C	GET3
									YDL103C	QRI1
									YDL131W	LYS21
									YDL141W	BPL1
									YDL142C	CRD1
									YDL168W	SFA1
									YDL171C	GLT1
									YDL174C	DLD1
									YDL178W	DLD2
									YDL182W	LYS20
									YDL185W	VMA1
									YDL198C	GGC1
									YDL205C	HEM3
									YDL210W	UGA4
									YDL215C	GDH2
									YDL238C	GUD1
									YDL245C	HXT15
									YDL247W	MPH2
									YDR001C	NTH1
									YDR007W	TRP1
									YDR017C	KCS1
									YDR019C	GCV1
									YDR023W	SES1
									YDR035W	ARO3
									YDR037W	KRS1
									YDR044W	HEM13
									YDR046C	BAP3
									YDR047W	HEM12
									YDR050C	TPI1
									YDR058C	TGL2
									YDR062W	LCB2
									YDR072C	IPT1
									YDR074W	TPS2
									YDR098C	GRX3
									YDR127W	ARO1
									YDR135C	YCF1
									YDR147W	EKI1
									YDR148C	KGD2
									YDR158W	HOM2
									YDR173C	ARG82
									YDR178W	SDH4
									YDR191W	HST4
									YDR196C	CAB5
									YDR204W	COQ4
									YDR208W	MSS4
									YDR226W	ADK1
									YDR232W	HEM1
									YDR234W	LYS4
									YDR236C	FMN1
									YDR256C	CTA1
									YDR261C	EXG2
									YDR268W	MSW1
									YDR272W	GLO2
									YDR284C	DPP1
									YDR287W	INM2
									YDR294C	DPL1
									YDR297W	SUR2
									YDR298C	ATP5
									YDR300C	PRO1
									YDR302W	GPI11
									YDR305C	HNT2
									YDR315C	IPK1
									YDR321W	ASP1
									YDR322C-A	TIM11
									YDR341C	YDR341C
									YDR342C	HXT7
									YDR343C	HXT6
									YDR345C	HXT3
									YDR353W	TRR1
									YDR354W	TRP4
									YDR367W	KEI1
									YDR368W	YPR1
									YDR373W	FRQ1
									YDR376W	ARH1
									YDR377W	ATP17
									YDR380W	ARO10
									YDR384C	ATO3
									YDR399W	HPT1
									YDR400W	URH1
									YDR402C	DIT2
									YDR403W	DIT1
									YDR408C	ADE8
									YDR428C	BNA7
									YDR453C	TSA2
									YDR454C	GUK1
									YDR481C	PHO8
									YDR483W	KRE2
									YDR487C	RIB3
									YDR497C	ITR1
									YDR502C	SAM2
									YDR503C	LPP1
									YDR508C	GNP1
									YDR513W	GRX2
									YDR529C	QCR7
									YDR530C	APA2
									YDR531W	CAB1
									YDR536W	STL1
									YEL006W	YEA6
									YEL017C-A	PMP2
									YEL021W	URA3
									YEL024W	RIP1
									YEL027W	VMA3
									YEL029C	BUD16
									YEL038W	UTR4
									YEL039C	CYC7
									YEL041W	YEF1
									YEL042W	GDA1
									YEL046C	GLY1
									YEL047C	FRD1
									YEL051W	VMA8
									YEL058W	PCM1
									YEL063C	CAN1
									YEL069C	HXT13
									YEL071W	DLD3
									YER003C	PMI40
									YER005W	YND1
									YER014W	HEM14
									YER015W	FAA2
									YER019W	ISC1
									YER023W	PRO3
									YER024W	YAT2
									YER026C	CHO1
									YER037W	PHM8
									YER043C	SAH1
									YER052C	HOM3
									YER053C	PIC2
									YER055C	HIS1
									YER056C	FCY2
									YER060W	FCY21
									YER060W-A	FCY22
									YER061C	CEM1
									YER062C	GPP2
									YER065C	ICL1
									YER069W	ARG5,6
									YER070W	RNR1
									YER073W	ALD5
									YER081W	SER3
									YER086W	ILV1
									YER090W	TRP2
									YER091C	MET6
									YER099C	PRS2
									YER119C	AVT6
									YER141W	COX15
									YER152C	YER152C
									YER170W	ADK2
									YER174C	GRX4
									YER175C	TMT1
									YER178W	PDA1
									YER183C	FAU1
									YFL001W	DEG1
									YFL011W	HXT10
									YFL017C	GNA1
									YFL018C	LPD1
									YFL022C	FRS2
									YFL030W	AGX1
									YFL045C	SEC53
									YFL053W	DAK2
									YFL055W	AGP3
									YFR015C	GSY1
									YFR019W	FAB1
									YFR025C	HIS2
									YFR030W	MET10
									YFR033C	QCR6
									YFR047C	BNA6
									YFR053C	HXK1
									YGL001C	ERG26
									YGL008C	PMA1
									YGL009C	LEU1
									YGL012W	ERG4
									YGL026C	TRP5
									YGL037C	PNC1
									YGL040C	HEM2
									YGL055W	OLE1
									YGL062W	PYC1
									YGL063W	PUS2
									YGL067W	NPY1
									YGL077C	HNM1
									YGL080W	FMP37
									YGL084C	GUP1
									YGL119W	COQ8
									YGL125W	MET13
									YGL142C	GPI10
									YGL148W	ARO2
									YGL154C	LYS5
									YGL184C	STR3
									YGL186C	TPN1
									YGL187C	COX4
									YGL191W	COX13
									YGL202W	ARO8
									YGL205W	POX1
									YGL224C	SDT1
									YGL225W	VRG4
									YGL234W	ADE5,7
									YGL245W	GUS1
									YGL248W	PDE1
									YGL253W	HXK2
									YGL256W	ADH4
									YGR007W	ECT1
									YGR010W	NMA2
									YGR019W	UGA1
									YGR020C	VMA7
									YGR032W	GSC2
									YGR055W	MUP1
									YGR060W	ERG25
									YGR061C	ADE6
									YGR065C	VHT1
									YGR087C	PDC6
									YGR088W	CTT1
									YGR094W	VAS1
									YGR096W	TPC1
									YGR110W	CLD1
									YGR121C	MEP1
									YGR124W	ASN2
									YGR138C	TPO2
									YGR143W	SKN1
									YGR155W	CYS4
									YGR157W	CHO2
									YGR170W	PSD2
									YGR171C	MSM1
									YGR175C	ERG1
									YGR177C	ATF2
									YGR180C	RNR4
									YGR183C	QCR9
									YGR185C	TYS1
									YGR191W	HIP1
									YGR192C	TDH3
									YGR193C	PDX1
									YGR194C	XKS1
									YGR202C	PCT1
									YGR204W	ADE3
									YGR208W	SER2
									YGR209C	TRX2
									YGR240C	PFK1
									YGR243W	FMP43
									YGR244C	LSC2
									YGR247W	CPD1
									YGR248W	SOL4
									YGR254W	ENO1
									YGR255C	COQ6
									YGR256W	GND2
									YGR260W	TNA1
									YGR264C	MES1
									YGR267C	FOL2
									YGR277C	CAB4
									YGR282C	BGL2
									YGR286C	BIO2
									YGR287C	IMA1
									YGR289C	MAL11
									YGR292W	MAL12
									YHL003C	LAG1
									YHL011C	PRS3
									YHL016C	DUR3
									YHL032C	GUT1
									YHL036W	MUP3
									YHR001W-A	QCR10
									YHR002W	LEU5
									YHR007C	ERG11
									YHR011W	DIA4
									YHR018C	ARG4
									YHR019C	DED81
									YHR020W	YHR020W
									YHR025W	THR1
									YHR026W	VMA16
									YHR037W	PUT2
									YHR039C-A	VMA10
									YHR042W	NCP1
									YHR046C	INM1
									YHR051W	COX6
									YHR063C	PAN5
									YHR067W	HTD2
									YHR068W	DYS1
									YHR072W	ERG7
									YHR074W	QNS1
									YHR091C	MSR1
									YHR092C	HXT4
									YHR094C	HXT1
									YHR096C	HXT5
									YHR100C	GEP4
									YHR104W	GRE3
									YHR106W	TRR2
									YHR123W	EPT1
									YHR128W	FUR1
									YHR137W	ARO9
									YHR144C	DCD1
									YHR162W	MPC2
									YHR163W	SOL3
									YHR174W	ENO2
									YHR183W	GND1
									YHR190W	ERG9
									YHR208W	BAT1
									YHR216W	IMD2
									YIL002C	INP51
									YIL006W	YIA6
									YIL009W	FAA3
									YIL010W	DOT5
									YIL013C	PDR11
									YIL020C	HIS6
									YIL053W	GPP1
									YIL066C	RNR3
									YIL074C	SER33
									YIL078W	THS1
									YIL083C	CAB2
									YIL094C	LYS12
									YIL099W	SGA1
									YIL107C	PFK26
									YIL111W	COX5B
									YIL116W	HIS5
									YIL124W	AYR1
									YIL125W	KGD1
									YIL134W	FLX1
									YIL145C	PAN6
									YIL155C	GUT2
									YIL160C	POT1
									YIL162W	SUC2
									YIL172C	IMA3
									YIR027C	DAL1
									YIR028W	DAL4
									YIR029W	DAL2
									YIR031C	DAL7
									YIR032C	DAL3
									YIR034C	LYS1
									YIR037W	HYR1
									YJL005W	CYR1
									YJL026W	RNR2
									YJL045W	YJL045W
									YJL052W	TDH1
									YJL060W	BNA3
									YJL068C	YJL068C
									YJL071W	ARG2
									YJL088W	ARG3
									YJL091C	GWT1
									YJL097W	PHS1
									YJL100W	LSB6
									YJL101C	GSH1
									YJL121C	RPE1
									YJL129C	TRK1
									YJL130C	URA2
									YJL134W	LCB3
									YJL137C	GLG2
									YJL139C	YUR1
									YJL153C	INO1
									YJL155C	FBP26
									YJL166W	QCR8
									YJL167W	ERG20
									YJL196C	ELO1
									YJL198W	PHO90
									YJL212C	OPT1
									YJL214W	HXT8
									YJL216C	IMA5
									YJL219W	HXT9
									YJL221C	IMA4
									YJR001W	AVT1
									YJR009C	TDH2
									YJR010W	MET3
									YJR013W	GPI14
									YJR016C	ILV3
									YJR019C	TES1
									YJR025C	BNA1
									YJR048W	CYC1
									YJR049C	UTR1
									YJR057W	CDC8
									YJR073C	OPI3
									YJR077C	MIR1
									YJR078W	BNA2
									YJR095W	SFC1
									YJR103W	URA8
									YJR105W	ADO1
									YJR109C	CPA2
									YJR110W	YMR1
									YJR121W	ATP2
									YJR130C	STR2
									YJR133W	XPT1
									YJR137C	MET5
									YJR139C	HOM6
									YJR143C	PMT4
									YJR148W	BAT2
									YJR152W	DAL5
									YJR153W	PGU1
									YJR158W	HXT16
									YJR159W	SOR1
									YJR160C	MPH3
									YKL001C	MET14
									YKL004W	AUR1
									YKL008C	LAC1
									YKL016C	ATP7
									YKL019W	RAM2
									YKL024C	URA6
									YKL026C	GPX1
									YKL029C	MAE1
									YKL035W	UGP1
									YKL055C	OAR1
									YKL060C	FBA1
									YKL067W	YNK1
									YKL080W	VMA5
									YKL085W	MDH1
									YKL088W	CAB3
									YKL094W	YJU3
									YKL104C	GFA1
									YKL106W	AAT1
									YKL120W	OAC1
									YKL127W	PGM1
									YKL132C	RMA1
									YKL140W	TGL1
									YKL141W	SDH3
									YKL146W	AVT3
									YKL148C	SDH1
									YKL152C	GPM1
									YKL165C	MCD4
									YKL174C	TPO5
									YKL181W	PRS1
									YKL182W	FAS1
									YKL184W	SPE1
									YKL188C	PXA2
									YKL192C	ACP1
									YKL194C	MST1
									YKL211C	TRP3
									YKL212W	SAC1
									YKL216W	URA1
									YKL217W	JEN1
									YKR009C	FOX2
									YKR031C	SPO14
									YKR039W	GAP1
									YKR043C	SHB17
									YKR053C	YSR3
									YKR058W	GLG1
									YKR061W	KTR2
									YKR066C	CCP1
									YKR067W	GPT2
									YKR069W	MET1
									YKR072C	SIS2
									YKR080W	MTD1
									YKR089C	TGL4
									YKR097W	PCK1
									YLL012W	YEH1
									YLL015W	BPT1
									YLL018C	DPS1
									YLL028W	TPO1
									YLL031C	GPI13
									YLL041C	SDH2
									YLL043W	FPS1
									YLL048C	YBT1
									YLL052C	AQY2
									YLL057C	JLP1
									YLL061W	MMP1
									YLL062C	MHT1
									YLR011W	LOT6
									YLR017W	MEU1
									YLR020C	YEH2
									YLR027C	AAT2
									YLR028C	ADE16
									YLR038C	COX12
									YLR043C	TRX1
									YLR044C	PDC1
									YLR056W	ERG3
									YLR058C	SHM2
									YLR060W	FRS1
									YLR070C	XYL2
									YLR081W	GAL2
									YLR089C	ALT1
									YLR092W	SUL2
									YLR100W	ERG27
									YLR109W	AHP1
									YLR133W	CKI1
									YLR134W	PDC5
									YLR138W	NHA1
									YLR142W	PUT1
									YLR146C	SPE4
									YLR153C	ACS2
									YLR155C	ASP3-1
									YLR157C	ASP3-2
									YLR158C	ASP3-3
									YLR160C	ASP3-4
									YLR172C	DPH5
									YLR174W	IDP2
									YLR180W	SAM1
									YLR189C	ATG26
									YLR201C	COQ9
									YLR209C	PNP1
									YLR231C	BNA5
									YLR237W	THI7
									YLR240W	VPS34
									YLR245C	CDD1
									YLR258W	GSY2
									YLR260W	LCB5
									YLR284C	ECI1
									YLR285W	NNT1
									YLR295C	ATP14
									YLR299W	ECM38
									YLR300W	EXG1
									YLR303W	MET17
									YLR304C	ACO1
									YLR305C	STT4
									YLR307W	CDA1
									YLR308W	CDA2
									YLR328W	NMA1
									YLR342W	FKS1
									YLR348C	DIC1
									YLR354C	TAL1
									YLR355C	ILV5
									YLR359W	ADE13
									YLR372W	SUR4
									YLR377C	FBP1
									YLR382C	NAM2
									YLR386W	VAC14
									YLR395C	COX8
									YLR410W	VIP1
									YLR420W	URA4
									YLR432W	IMD3
									YLR438W	CAR2
									YLR447C	VMA6
									YLR450W	HMG2
									YML004C	GLO1
									YML008C	ERG6
									YML022W	APT1
									YML035C	AMD1
									YML042W	CAT2
									YML054C	CYB2
									YML056C	IMD4
									YML059C	NTE1
									YML070W	DAK1
									YML075C	HMG1
									YML081C-A	ATP18
									YML086C	ALO1
									YML100W	TSL1
									YML106W	URA5
									YML110C	COQ5
									YML120C	NDI1
									YML123C	PHO84
									YML126C	ERG13
									YMR006C	PLB2
									YMR008C	PLB1
									YMR009W	ADI1
									YMR011W	HXT2
									YMR013C	SEC59
									YMR015C	ERG5
									YMR020W	FMS1
									YMR041C	ARA2
									YMR054W	STV1
									YMR056C	AAC1
									YMR062C	ARG7
									YMR083W	ADH3
									YMR088C	VBA1
									YMR101C	SRT1
									YMR105C	PGM2
									YMR108W	ILV2
									YMR113W	FOL3
									YMR120C	ADE17
									YMR145C	NDE1
									YMR165C	PAH1
									YMR169C	ALD3
									YMR170C	ALD2
									YMR189W	GCV2
									YMR202W	ERG2
									YMR205C	PFK2
									YMR207C	HFA1
									YMR208W	ERG12
									YMR217W	GUA1
									YMR220W	ERG8
									YMR226C	YMR226C
									YMR241W	YHM2
									YMR246W	FAA4
									YMR250W	GAD1
									YMR256C	COX7
									YMR261C	TPS3
									YMR267W	PPA2
									YMR271C	URA10
									YMR272C	SCS7
									YMR278W	PRM15
									YMR281W	GPI12
									YMR289W	ABZ2
									YMR293C	HER2
									YMR296C	LCB1
									YMR298W	LIP1
									YMR300C	ADE4
									YMR303C	ADH2
									YMR313C	TGL3
									YMR318C	ADH6
									YMR319C	FET4
									YNL003C	PET8
									YNL009W	IDP3
									YNL029C	KTR5
									YNL037C	IDH1
									YNL045W	LAP2
									YNL052W	COX5A
									YNL071W	LAT1
									YNL073W	MSK1
									YNL101W	AVT4
									YNL104C	LEU4
									YNL106C	INP52
									YNL117W	MLS1
									YNL129W	NRK1
									YNL130C	CPT1
									YNL141W	AAH1
									YNL142W	MEP2
									YNL169C	PSD1
									YNL192W	CHS1
									YNL202W	SPS19
									YNL220W	ADE12
									YNL241C	ZWF1
									YNL247W	YNL247W
									YNL256W	FOL1
									YNL267W	PIK1
									YNL268W	LYP1
									YNL270C	ALP1
									YNL277W	MET2
									YNL280C	ERG24
									YNL292W	PUS4
									YNL316C	PHA2
									YNL318C	HXT14
									YNL325C	FIG4
									YNR001C	CIT1
									YNR008W	LRO1
									YNR012W	URK1
									YNR013C	PHO91
									YNR016C	ACC1
									YNR019W	ARE2
									YNR033W	ABZ1
									YNR041C	COQ2
									YNR043W	MVD1
									YNR050C	LYS9
									YNR056C	BIO5
									YNR057C	BIO4
									YNR058W	BIO3
									YNR067C	DSE4
									YNR072W	HXT17
									YOL011W	PLB3
									YOL020W	TAT2
									YOL033W	MSE1
									YOL049W	GSH2
									YOL052C	SPE2
									YOL055C	THI20
									YOL058W	ARG1
									YOL059W	GPD2
									YOL061W	PRS5
									YOL064C	MET22
									YOL065C	INP54
									YOL066C	RIB2
									YOL068C	HST1
									YOL086C	ADH1
									YOL096C	COQ3
									YOL097C	WRS1
									YOL103W	ITR2
									YOL126C	MDH2
									YOL136C	PFK27
									YOL140W	ARG8
									YOL143C	RIB4
									YOL151W	GRE2
									YOL156W	HXT11
									YOR011W	AUS1
									YOR025W	HST3
									YOR040W	GLO4
									YOR054C	VHS3
									YOR065W	CYT1
									YOR071C	NRT1
									YOR074C	CDC21
									YOR081C	TGL5
									YOR095C	RKI1
									YOR099W	KTR1
									YOR100C	CRC1
									YOR108W	LEU9
									YOR109W	INP53
									YOR120W	GCY1
									YOR125C	CAT5
									YOR126C	IAH1
									YOR128C	ADE2
									YOR130C	ORT1
									YOR136W	IDH2
									YOR142W	LSC1
									YOR143C	THI80
									YOR155C	ISN1
									YOR163W	DDP1
									YOR168W	GLN4
									YOR171C	LCB4
									YOR175C	ALE1
									YOR176W	HEM15
									YOR180C	DCI1
									YOR184W	SER1
									YOR190W	SPR1
									YOR192C	THI72
									YOR202W	HIS3
									YOR209C	NPT1
									YOR221C	MCT1
									YOR222W	ODC2
									YOR236W	DFR1
									YOR241W	MET7
									YOR245C	DGA1
									YOR270C	VPH1
									YOR273C	TPO4
									YOR278W	HEM4
									YOR303W	CPA1
									YOR311C	DGK1
									YOR317W	FAA1
									YOR321W	PMT3
									YOR323C	PRO2
									YOR332W	VMA4
									YOR335C	ALA1
									YOR347C	PYK2
									YOR348C	PUT4
									YOR360C	PDE2
									YOR374W	ALD4
									YOR375C	GDH1
									YOR377W	ATF1
									YOR388C	FDH1
									YPL015C	HST2
									YPL023C	MET12
									YPL028W	ERG10
									YPL036W	PMA2
									YPL040C	ISM1
									YPL053C	KTR6
									YPL057C	SUR1
									YPL059W	GRX5
									YPL061W	ALD6
									YPL069C	BTS1
									YPL078C	ATP4
									YPL087W	YDC1
									YPL091W	GLR1
									YPL092W	SSU1
									YPL097W	MSY1
									YPL104W	MSD1
									YPL110C	GDE1
									YPL111W	CAR1
									YPL117C	IDI1
									YPL134C	ODC1
									YPL147W	PXA1
									YPL148C	PPT2
									YPL160W	CDC60
									YPL172C	COX10
									YPL188W	POS5
									YPL189W	GUP2
									YPL206C	PGC1
									YPL212C	PUS1
									YPL214C	THI6
									YPL231W	FAS2
									YPL234C	VMA11
									YPL244C	HUT1
									YPL252C	YAH1
									YPL258C	THI21
									YPL262W	FUM1
									YPL265W	DIP5
									YPL268W	PLC1
									YPL271W	ATP15
									YPL273W	SAM4
									YPL274W	SAM3
									YPR001W	CIT3
									YPR002W	PDH1
									YPR006C	ICL2
									YPR020W	ATP20
									YPR021C	AGC1
									YPR026W	ATH1
									YPR033C	HTS1
									YPR035W	GLN1
									YPR036W	VMA13
									YPR047W	MSF1
									YPR060C	ARO7
									YPR062W	FCY1
									YPR069C	SPE3
									YPR074C	TKL1
									YPR081C	GRS2
									YPR113W	PIS1
									YPR121W	THI22
									YPR128C	ANT1
									YPR138C	MEP3
									YPR140W	TAZ1
									YPR145W	ASN1
									YPR156C	TPO3
									YPR159W	KRE6
									YPR160W	GPH1
									YPR167C	MET16
									YPR183W	DPM1
									YPR184W	GDB1
									YPR191W	QCR2
									YPR192W	AQY1

## Sheet: info
Biomass composition: the "elephant in the room" of metabolic modelling
Metabolomics Journal
Duygu Dikicioglua,b, Betul Kirdarb, Stephen G. Olivera,b*
aCambridge Systems Biology Centre & Department of Biochemistry, University of Cambridge
bDepartment of Chemical Engineering, Bogazici University
*To whom the correspondence should be addressed:
sgo24@cam.ac.uk
Success rate of the prediction of viability using FBA
The reaction associations of the metabolic enzymes, the predicted and the empirical viability predictions for the deletion mutants of the genes encoding the metabolic enzymes are provided for each gene followed by its ORF ID
