# Supplementary material for: Biomass composition: the “elephant in the room” of metabolic modelling
Source: Metabolomics. 2015 Jun 11;11(6):1690–701. doi: 10.1007/s11306-015-0819-2 (PMC4605984; doi:10.1007/s11306-015-0819-2)
Supplement: Supplementary file 1 — Supplementary material 1 (ZIP 11071 kb) [file 11306_2015_819_MOESM1_ESM.zip › Dikicioglu_etal_ESM/ESM_8.xlsx.xlsx]

## Sheet: ESM_8
Synthetic lethal predictions
Fitness predictions for metabolic genes						SL pairs			Fitness predictions for metabolic sub-network						SL pairs
A	B	xAB				A	B		A	B	xAB				A	B
YKL181W	YOL061W	-9.35e-27	SL predicted	SL		Q0045	YLR348C		YGR208W	YLR058C	2.27e-12	SL predicted	SL		YMR056C	YBL030C
YOL061W	YKL181W	-9.35e-27	SL predicted	SL		Q0045	YPL262W		YLR058C	YGR208W	2.27e-12	SL predicted	SL		YGR204W	YLR058C
YHL011C	YOL061W	-9.35e-27	SL predicted	SL		Q0045	YDR300C		YOR184W	YLR058C	2.27e-12	SL predicted	SL		YBL099W	YPL262W
YOL061W	YHL011C	-9.35e-27	SL predicted	SL		Q0045	YOR323C		YLR058C	YOR184W	2.27e-12	SL predicted	SL		YAL038W	YOR347C
YGR143W	YPR159W	0	SL predicted	SL		Q0045	YLR142W		YOR222W	YPL134C	0	SL predicted	viable		Q0045	YPL262W
YPR159W	YGR143W	0	SL predicted	SL		Q0045	YKL141W		YPL134C	YOR222W	0	SL predicted	viable		YBL030C	YGL187C
YGR124W	YPR145W	1.38e-26	SL predicted	SL		Q0045	YKL216W		YMR205C	YEL024W	8.62e-14	SL predicted	viable		YBL030C	YOR065W
YPR145W	YGR124W	1.38e-26	SL predicted	SL		Q0045	YEL047C		YEL024W	YMR205C	8.62e-14	SL predicted	viable		YGR254W	YHR174W
YBR117C	YPR074C	-3.11e-13	SL predicted	SL		Q0045	YLR348C		YGR240C	YFR033C	8.62e-14	SL predicted	viable		YGR254W	YHR174W
YPR074C	YBR117C	-3.11e-13	SL predicted	SL		Q0045	YPL262W		YFR033C	YGR240C	8.62e-14	SL predicted	viable		YBL099W	YPL262W
YGR032W	YLR342W	0	SL predicted	SL		Q0045	YDR300C		YGR240C	YLR395C	5.67e-14	SL predicted	viable		Q0045	YPL262W
YLR342W	YGR032W	0	SL predicted	SL		Q0045	YOR323C		YLR395C	YGR240C	5.67e-14	SL predicted	viable		YPL262W	YEL024W
YLR058C	YOR184W	2.27e-12	SL predicted	SL		Q0045	YLR142W		YHR051W	YKL060C	-1.22e-13	SL predicted	viable		YCL040W	YFR053C
YOR184W	YLR058C	2.27e-12	SL predicted	SL		Q0045	YKL141W		YKL060C	YHR051W	-1.22e-13	SL predicted	viable		YCL040W	YGL253W
YDR502C	YLR180W	-5.77e-11	SL predicted	SL		Q0045	YKL216W		YKL106W	YLR027C	2.92e-13	SL predicted	viable		YFR053C	YCL040W
YLR180W	YDR502C	-5.77e-11	SL predicted	SL		Q0045	YEL047C		YPR021C	YLR027C	-9.41e-13	SL predicted	viable		YFR053C	YGL253W
YCR034W	YLR372W	-3.84e-11	SL predicted	SL		YAL038W	YBR218C		YLR027C	YKL106W	2.92e-13	SL predicted	viable		YGL253W	YCL040W
YLR372W	YCR034W	-3.84e-11	SL predicted	SL		YAL038W	YOR347C		YCR012W	YBL099W	6.49e-13	SL predicted	viable		YFR053C	YGL253W
YGR170W	YNL169C	-5.25e-10	SL predicted	SL		YAL038W	YBR218C		YCR012W	YLR295C	6.49e-13	SL predicted	viable		YKL085W	YML120C
YNL169C	YGR170W	-5.25e-10	SL predicted	SL		YAL038W	YOR347C		YCR012W	YPL271W	6.49e-13	SL predicted	viable		YGR121C	YNL142W
YJR105W	YNL141W	-7.91e-11	SL predicted	SL		YAL054C	YLR153C		YCR012W	YDL004W	6.49e-13	SL predicted	viable		YGR121C	YPR138C
YNL141W	YJR105W	-7.91e-11	SL predicted	SL		YAL054C	YLR153C		YCR012W	YDR377W	6.49e-13	SL predicted	viable		YGR121C	YNL142W
YML106W	YMR271C	-2.53e-26	SL predicted	SL		YAL062W	YDL171C		YCR012W	YML081C-A	6.49e-13	SL predicted	viable		YNL142W	YPR138C
YMR271C	YML106W	-2.53e-26	SL predicted	SL		YAL062W	YDL171C		YCR012W	YJR121W	6.49e-13	SL predicted	viable		YPR138C	YGR121C
YML100W	YMR261C	1.98e-25	SL predicted	SL		YBL030C	YGL187C		YCR012W	YBR039W	6.49e-13	SL predicted	viable		YNL142W	YPR138C
YMR261C	YML100W	1.98e-25	SL predicted	SL		YBL030C	YOR065W		YCR012W	YPL078C	6.49e-13	SL predicted	viable		YBL030C	YJR077C
YLR450W	YML075C	2.73e-11	SL predicted	SL		YBL030C	YDL198C		YCR012W	YDR298C	6.49e-13	SL predicted	viable		YKL085W	YML120C
YML075C	YLR450W	2.73e-11	SL predicted	SL		YBL030C	YJR077C		YCR012W	Q0085	6.49e-13	SL predicted	viable		YLR044C	YLR134W
YLR438W	YOR323C	0	SL predicted	SL		YBL030C	YGL187C		YCR012W	YKL016C	6.49e-13	SL predicted	viable		YLR044C	YGR087C
YOR323C	YLR438W	0	SL predicted	SL		YBL030C	YOR065W		YCR012W	Q0080	6.49e-13	SL predicted	viable		YLR044C	YLR134W
YDR300C	YLR438W	0	SL predicted	SL		YBL030C	YDL198C		YCR012W	Q0130	6.49e-13	SL predicted	viable		YLR134W	YGR087C
YLR438W	YDR300C	0	SL predicted	SL		YBL030C	YJR077C		Q0045	YKL060C	-1.22e-13	SL predicted	viable		YLR044C	YGR087C
YGR209C	YLR043C	-5.75e-27	SL predicted	SL		YBL039C	YJR103W		YLR038C	YKL060C	-1.22e-13	SL predicted	viable		YLR134W	YGR087C
YLR043C	YGR209C	-5.75e-27	SL predicted	SL		YBL099W	YLR348C		YGL191W	YKL060C	-1.22e-13	SL predicted	viable		YMR056C	YBL030C
YLR028C	YMR120C	0	SL predicted	SL		YBL099W	YPL262W		Q0250	YKL060C	-1.22e-13	SL predicted	viable		YBL030C	YGL187C
YMR120C	YLR028C	0	SL predicted	SL		YBL099W	YER014W		Q0275	YKL060C	-1.22e-13	SL predicted	viable		YBL030C	YOR065W
YBL011W	YKR067W	-7.09e-11	SL predicted	SL		YBL099W	YIL125W		YGL187C	YKL060C	-1.22e-13	SL predicted	viable		YBL030C	YJR077C
YKR067W	YBL011W	-7.09e-11	SL predicted	SL		YBL099W	YGR244C		YMR256C	YKL060C	-1.22e-13	SL predicted	viable		YGR240C	YMR205C
YBL039C	YJR103W	-4.17e-27	SL predicted	SL		YBL099W	YKL141W		YLR395C	YKL060C	-1.22e-13	SL predicted	viable		YGR240C	YMR205C
YJR103W	YBL039C	-4.17e-27	SL predicted	SL		YBL099W	YLR348C		YDL067C	YKL060C	-1.22e-13	SL predicted	viable		YAL038W	YOR347C
YKL127W	YMR105C	0	SL predicted	SL		YBL099W	YPL262W		Q0105	YKL060C	-9.83e-14	SL predicted	viable		YPL262W	YEL024W
YMR105C	YKL127W	0	SL predicted	SL		YBL099W	YER014W		YBL045C	YKL060C	-9.83e-14	SL predicted	viable		YOR184W	YLR058C
YJL121C	YNL241C	8.1e-14	SL predicted	SL		YBL099W	YIL125W		YOR065W	YKL060C	-9.83e-14	SL predicted	viable		YGR208W	YLR058C
YNL241C	YJL121C	8.1e-14	SL predicted	SL		YBL099W	YGR244C		YHR001W-A	YKL060C	-9.83e-14	SL predicted	viable		YER081W	YIL074C
YDR287W	YHR046C	1.18e-24	SL predicted	SL		YBL099W	YKL141W		YPR191W	YKL060C	-9.83e-14	SL predicted	viable		YER081W	YIL074C
YHR046C	YDR287W	1.18e-24	SL predicted	SL		YBR018C	YKL035W		YFR033C	YKL060C	-9.83e-14	SL predicted	viable		YLR058C	YGR204W
YGR208W	YLR058C	2.27e-12	SL predicted	SL		YBR018C	YKL035W		YDR529C	YKL060C	-9.83e-14	SL predicted	viable		YOR184W	YLR058C
YLR058C	YGR208W	2.27e-12	SL predicted	SL		YBR023C	YPL069C		YJL166W	YKL060C	-9.83e-14	SL predicted	viable		YGR208W	YLR058C
YGL202W	YHR137W	0	SL predicted	SL		YBR023C	YPL069C		YGR183C	YKL060C	-9.83e-14	SL predicted	viable		YJL052W	YJR009C
YHR137W	YGL202W	0	SL predicted	SL		YBR023C	YBR038W		YEL024W	YKL060C	-9.83e-14	SL predicted	viable		YJL052W	YGR192C
YFR015C	YLR258W	0	SL predicted	SL		YBR023C	YFR019W		YDR050C	YKL060C	2.52e-10	SL predicted	viable		YJL052W	YJR009C
YLR258W	YFR015C	0	SL predicted	SL		YBR023C	YLR342W		Q0045	YKL152C	-7.98e-13	SL predicted	viable		YJR009C	YGR192C
YBR249C	YDR035W	-4.88e-13	SL predicted	SL		YBR023C	YGL084C		YLR038C	YKL152C	-7.98e-13	SL predicted	viable		YJL052W	YGR192C
YDR035W	YBR249C	-4.88e-13	SL predicted	SL		YBR023C	YKL194C		YGL191W	YKL152C	-7.98e-13	SL predicted	viable		YJR009C	YGR192C
YDL131W	YDL182W	0	SL predicted	SL		YBR023C	YJR073C		Q0250	YKL152C	-7.98e-13	SL predicted	viable
YDL182W	YDL131W	0	SL predicted	SL		YBR023C	YFR019W		Q0275	YKL152C	-7.98e-13	SL predicted	viable
YCR048W	YNR019W	-2.37e-23	SL predicted	SL		YBR023C	YGL084C		YGL187C	YKL152C	-7.98e-13	SL predicted	viable
YNR019W	YCR048W	-2.37e-23	SL predicted	SL		YBR023C	YKL194C		YHR051W	YKL152C	-7.98e-13	SL predicted	viable
YCL050C	YJR010W	4.6e-26	SL predicted	SL		YBR023C	YJR073C		YMR256C	YKL152C	-7.98e-13	SL predicted	viable
YJR010W	YCL050C	4.6e-26	SL predicted	SL		YBR038W	YBR023C		YLR395C	YKL152C	-7.98e-13	SL predicted	viable
YBR294W	YLR092W	0	SL predicted	SL		YBR117C	YNL241C		YDL067C	YKL152C	-7.98e-13	SL predicted	viable
YLR092W	YBR294W	0	SL predicted	SL		YBR117C	YNL241C		Q0105	YKL152C	5.04e-13	SL predicted	viable
YBR018C	YKL035W	0	SL predicted	SL		YBR126C	YMR261C		YBL045C	YKL152C	5.04e-13	SL predicted	viable
YKL035W	YBR018C	0	SL predicted	SL		YBR126C	YML100W		YOR065W	YKL152C	5.04e-13	SL predicted	viable
YAL054C	YLR153C	2.02e-10	SL predicted	SL		YBR126C	YMR261C		YHR001W-A	YKL152C	5.04e-13	SL predicted	viable
YLR153C	YAL054C	2.02e-10	SL predicted	SL		YBR126C	YML100W		YPR191W	YKL152C	5.04e-13	SL predicted	viable
YBL015W	YDR148C	0	SL predicted	viable		YBR127C	YMR202W		YFR033C	YKL152C	5.04e-13	SL predicted	viable
YDR148C	YBL015W	0	SL predicted	viable		YBR127C	YJL101C		YDR529C	YKL152C	5.04e-13	SL predicted	viable
YEL024W	YMR205C	8.62e-14	SL predicted	viable		YBR127C	YMR296C		YJL166W	YKL152C	5.04e-13	SL predicted	viable
YFR033C	YGR240C	8.62e-14	SL predicted	viable		YBR127C	YMR202W		YGR183C	YKL152C	5.04e-13	SL predicted	viable
YGR240C	YFR033C	8.62e-14	SL predicted	viable		YBR127C	YJL101C		YEL024W	YKL152C	5.04e-13	SL predicted	viable
YGR240C	YLR395C	5.67e-14	SL predicted	viable		YBR127C	YMR296C		YKL060C	Q0045	-1.22e-13	SL predicted	viable
YHR051W	YKL060C	-1.22e-13	SL predicted	viable		YBR127C	YLR240W		YKL152C	Q0045	-7.98e-13	SL predicted	viable
YKL060C	YHR051W	-1.22e-13	SL predicted	viable		YBR127C	YLR240W		YBR196C	Q0045	1.67e-13	SL predicted	viable
YLR395C	YGR240C	5.67e-14	SL predicted	viable		YBR159W	YIL124W		YGR240C	Q0045	5.67e-14	SL predicted	viable
YMR205C	YEL024W	8.62e-14	SL predicted	viable		YBR159W	YCR034W		YMR205C	Q0045	5.67e-14	SL predicted	viable
YNL104C	YOR108W	6.11e-27	SL predicted	viable		YBR159W	YIL124W		YCR012W	Q0045	2.51e-13	SL predicted	viable
YOR108W	YNL104C	6.11e-27	SL predicted	viable		YBR159W	YCR034W		YPR021C	Q0045	-8.05e-27	SL predicted	viable
YOR222W	YPL134C	0	SL predicted	viable		YBR161W	YPL057C		YKL060C	YLR038C	-1.22e-13	SL predicted	viable
YPL134C	YOR222W	0	SL predicted	viable		YBR161W	YPL057C		YKL152C	YLR038C	-7.98e-13	SL predicted	viable
Q0045	YBR196C	1.67e-13	SL predicted	viable		YBR176W	YCR028C		YBR196C	YLR038C	1.67e-13	SL predicted	viable
Q0045	YCR012W	2.51e-13	SL predicted	viable		YBR176W	YCR028C		YGR240C	YLR038C	5.67e-14	SL predicted	viable
Q0045	YGR240C	5.67e-14	SL predicted	viable		YBR183W	YPL087W		YMR205C	YLR038C	5.67e-14	SL predicted	viable
Q0045	YKL060C	-1.22e-13	SL predicted	viable		YBR183W	YPL087W		YCR012W	YLR038C	2.51e-13	SL predicted	viable
Q0045	YKL152C	-7.98e-13	SL predicted	viable		YBR263W	YJR078W		YPR021C	YLR038C	-8.05e-27	SL predicted	viable
Q0045	YMR205C	5.67e-14	SL predicted	viable		YBR263W	YLR231C		YKL060C	YGL191W	-1.22e-13	SL predicted	viable
Q0045	YPR021C	-8.05e-27	SL predicted	viable		YBR263W	YGR204W		YKL152C	YGL191W	-7.98e-13	SL predicted	viable
Q0080	YCR012W	6.49e-13	SL predicted	viable		YBR263W	YJR078W		YBR196C	YGL191W	1.67e-13	SL predicted	viable
Q0085	YCR012W	6.49e-13	SL predicted	viable		YBR263W	YLR231C		YGR240C	YGL191W	5.67e-14	SL predicted	viable
Q0105	YBR196C	5.86e-14	SL predicted	viable		YBR263W	YLR058C		YMR205C	YGL191W	5.67e-14	SL predicted	viable
Q0105	YCR012W	-3.1e-13	SL predicted	viable		YBR263W	YLR058C		YCR012W	YGL191W	2.51e-13	SL predicted	viable
Q0105	YGR240C	8.62e-14	SL predicted	viable		YBR294W	YLR092W		YPR021C	YGL191W	-8.05e-27	SL predicted	viable
Q0105	YKL060C	-9.83e-14	SL predicted	viable		YBR294W	YLR092W		YKL060C	Q0250	-1.22e-13	SL predicted	viable
Q0105	YKL152C	5.04e-13	SL predicted	viable		YBR296C	YJL198W		YKL152C	Q0250	-7.98e-13	SL predicted	viable
Q0105	YMR205C	8.62e-14	SL predicted	viable		YBR296C	YNR013C		YBR196C	Q0250	1.67e-13	SL predicted	viable
Q0105	YPR021C	0	SL predicted	viable		YBR296C	YJL198W		YGR240C	Q0250	5.67e-14	SL predicted	viable
Q0130	YCR012W	6.49e-13	SL predicted	viable		YBR296C	YNR013C		YMR205C	Q0250	5.67e-14	SL predicted	viable
Q0250	YBR196C	1.67e-13	SL predicted	viable		YCL004W	YBL030C		YCR012W	Q0250	2.51e-13	SL predicted	viable
Q0250	YCR012W	2.51e-13	SL predicted	viable		YCL004W	YBL030C		YPR021C	Q0250	-8.05e-27	SL predicted	viable
Q0250	YGR240C	5.67e-14	SL predicted	viable		YCL035C	YDR513W		YKL060C	Q0275	-1.22e-13	SL predicted	viable
Q0250	YKL060C	-1.22e-13	SL predicted	viable		YCL035C	YDR513W		YKL152C	Q0275	-7.98e-13	SL predicted	viable
Q0250	YKL152C	-7.98e-13	SL predicted	viable		YCL040W	YFR053C		YBR196C	Q0275	1.67e-13	SL predicted	viable
Q0250	YMR205C	5.67e-14	SL predicted	viable		YCL040W	YGL253W		YGR240C	Q0275	5.67e-14	SL predicted	viable
Q0250	YPR021C	-8.05e-27	SL predicted	viable		YCL050C	YJR010W		YMR205C	Q0275	5.67e-14	SL predicted	viable
Q0275	YBR196C	1.67e-13	SL predicted	viable		YCL050C	YJR010W		YCR012W	Q0275	2.51e-13	SL predicted	viable
Q0275	YCR012W	2.51e-13	SL predicted	viable		YCR005C	YPR001W		YPR021C	Q0275	-8.05e-27	SL predicted	viable
Q0275	YGR240C	5.67e-14	SL predicted	viable		YCR005C	YKL085W		YKL060C	YGL187C	-1.22e-13	SL predicted	viable
Q0275	YKL060C	-1.22e-13	SL predicted	viable		YCR005C	YKL120W		YKL152C	YGL187C	-7.98e-13	SL predicted	viable
Q0275	YKL152C	-7.98e-13	SL predicted	viable		YCR005C	YPR001W		YBR196C	YGL187C	1.67e-13	SL predicted	viable
Q0275	YMR205C	5.67e-14	SL predicted	viable		YCR005C	YKL085W		YGR240C	YGL187C	5.67e-14	SL predicted	viable
Q0275	YPR021C	-8.05e-27	SL predicted	viable		YCR005C	YKL120W		YMR205C	YGL187C	5.67e-14	SL predicted	viable
YAL054C	YDR148C	2.75e-21	SL predicted	viable		YCR034W	YLR372W		YCR012W	YGL187C	2.51e-13	SL predicted	viable
YAL054C	YFL018C	1.38e-22	SL predicted	viable		YCR037C	YBR296C		YPR021C	YGL187C	-8.05e-27	SL predicted	viable
YAL054C	YIL125W	2.75e-21	SL predicted	viable		YCR037C	YJL198W		YKL152C	YHR051W	-7.98e-13	SL predicted	viable
YBL015W	YFL018C	0	SL predicted	viable		YCR037C	YNR013C		YBR196C	YHR051W	1.67e-13	SL predicted	viable
YBL015W	YIL125W	0	SL predicted	viable		YCR037C	YBR296C		YGR240C	YHR051W	5.67e-14	SL predicted	viable
YBL045C	YKL060C	-9.83e-14	SL predicted	viable		YCR037C	YJL198W		YMR205C	YHR051W	5.67e-14	SL predicted	viable
YBL045C	YBR196C	5.86e-14	SL predicted	viable		YCR037C	YNR013C		YCR012W	YHR051W	2.51e-13	SL predicted	viable
YBL045C	YCR012W	-3.1e-13	SL predicted	viable		YCR048W	YNR019W		YPR021C	YHR051W	-8.05e-27	SL predicted	viable
YBL045C	YGR240C	8.62e-14	SL predicted	viable		YCR048W	YOR245C		YKL060C	YMR256C	-1.22e-13	SL predicted	viable
YBL045C	YKL152C	5.04e-13	SL predicted	viable		YCR048W	YNR008W		YKL152C	YMR256C	-7.98e-13	SL predicted	viable
YBL045C	YMR205C	8.62e-14	SL predicted	viable		YCR048W	YNR019W		YBR196C	YMR256C	1.67e-13	SL predicted	viable
YBL045C	YPR021C	0	SL predicted	viable		YCR048W	YOR245C		YGR240C	YMR256C	5.67e-14	SL predicted	viable
YBL099W	YCR012W	6.49e-13	SL predicted	viable		YCR048W	YNR008W		YMR205C	YMR256C	5.67e-14	SL predicted	viable
YBR006W	YDR208W	0	SL predicted	viable		YCR053W	YFL030W		YCR012W	YMR256C	2.51e-13	SL predicted	viable
YBR011C	YMR267W	2.68e-13	SL predicted	viable		YCR053W	YFL030W		YPR021C	YMR256C	-8.05e-27	SL predicted	viable
YBR039W	YCR012W	6.49e-13	SL predicted	viable		YDL022W	YOL059W		YKL060C	YLR395C	-1.22e-13	SL predicted	viable
YBR041W	YDR178W	0	SL predicted	viable		YDL022W	YOL059W		YKL152C	YLR395C	-7.98e-13	SL predicted	viable
YBR041W	YKL141W	0	SL predicted	viable		YDL052C	YCR034W		YBR196C	YLR395C	1.67e-13	SL predicted	viable
YBR041W	YLL041C	0	SL predicted	viable		YDL052C	YDL093W		YMR205C	YLR395C	5.67e-14	SL predicted	viable
YBR041W	YMR298W	1.47e-25	SL predicted	viable		YDL052C	YOR175C		YCR012W	YLR395C	2.51e-13	SL predicted	viable
YBR121C	YPR081C	0	SL predicted	viable		YDL052C	YCR034W		YPR021C	YLR395C	-8.05e-27	SL predicted	viable
YBR196C	Q0045	1.67e-13	SL predicted	viable		YDL052C	YDL093W		YKL060C	YDL067C	-1.22e-13	SL predicted	viable
YBR196C	Q0105	5.86e-14	SL predicted	viable		YDL142C	YNL169C		YKL152C	YDL067C	-7.98e-13	SL predicted	viable
YBR196C	Q0250	1.67e-13	SL predicted	viable		YDL182W	YJR078W		YBR196C	YDL067C	1.67e-13	SL predicted	viable
YBR196C	Q0275	1.67e-13	SL predicted	viable		YDL182W	YBL098W		YGR240C	YDL067C	5.67e-14	SL predicted	viable
YBR196C	YBL045C	5.86e-14	SL predicted	viable		YDL182W	YLR231C		YMR205C	YDL067C	5.67e-14	SL predicted	viable
YBR196C	YDL067C	1.67e-13	SL predicted	viable		YDL182W	YJR078W		YCR012W	YDL067C	2.51e-13	SL predicted	viable
YBR196C	YDR529C	5.86e-14	SL predicted	viable		YDL182W	YBL098W		YPR021C	YDL067C	-8.05e-27	SL predicted	viable
YBR196C	YEL024W	5.86e-14	SL predicted	viable		YDL182W	YLR231C		YKL060C	Q0105	-9.83e-14	SL predicted	viable
YBR196C	YFR033C	5.86e-14	SL predicted	viable		YDL182W	YDL131W		YKL152C	Q0105	5.04e-13	SL predicted	viable
YBR196C	YGL187C	1.67e-13	SL predicted	viable		YDL182W	YKL141W		YBR196C	Q0105	5.86e-14	SL predicted	viable
YBR196C	YGL191W	1.67e-13	SL predicted	viable		YDL182W	YDL131W		YGR240C	Q0105	8.62e-14	SL predicted	viable
YBR196C	YGR183C	5.86e-14	SL predicted	viable		YDL182W	YKL141W		YMR205C	Q0105	8.62e-14	SL predicted	viable
YBR196C	YHR001W-A	5.86e-14	SL predicted	viable		YDL185W	YLR240W		YCR012W	Q0105	-3.1e-13	SL predicted	viable
YBR196C	YHR051W	1.67e-13	SL predicted	viable		YDL185W	YLR240W		YPR021C	Q0105	0	SL predicted	viable
YBR196C	YJL166W	5.86e-14	SL predicted	viable		YDR019C	YJR078W		YKL060C	YBL045C	-9.83e-14	SL predicted	viable
YBR196C	YLR038C	1.67e-13	SL predicted	viable		YDR019C	YLR231C		YKL152C	YBL045C	5.04e-13	SL predicted	viable
YBR196C	YLR395C	1.67e-13	SL predicted	viable		YDR019C	YJR078W		YBR196C	YBL045C	5.86e-14	SL predicted	viable
YBR196C	YMR256C	1.67e-13	SL predicted	viable		YDR019C	YLR231C		YGR240C	YBL045C	8.62e-14	SL predicted	viable
YBR196C	YNL241C	1.72e-12	SL predicted	viable		YDR019C	YOR184W		YMR205C	YBL045C	8.62e-14	SL predicted	viable
YBR196C	YOR065W	5.86e-14	SL predicted	viable		YDR019C	YGR208W		YCR012W	YBL045C	-3.1e-13	SL predicted	viable
YBR196C	YPR191W	5.86e-14	SL predicted	viable		YDR019C	YER081W		YPR021C	YBL045C	0	SL predicted	viable
YBR291C	YKL029C	-5.38e-13	SL predicted	viable		YDR019C	YIL074C		YKL060C	YOR065W	-9.83e-14	SL predicted	viable
YCR010C	YDR300C	0	SL predicted	viable		YDR019C	YBR263W		YKL152C	YOR065W	5.04e-13	SL predicted	viable
YCR010C	YOR323C	0	SL predicted	viable		YDR019C	YLR058C		YBR196C	YOR065W	5.86e-14	SL predicted	viable
YCR012W	Q0045	2.51e-13	SL predicted	viable		YDR019C	YOR184W		YGR240C	YOR065W	8.62e-14	SL predicted	viable
YCR012W	Q0080	6.49e-13	SL predicted	viable		YDR019C	YGR208W		YMR205C	YOR065W	8.62e-14	SL predicted	viable
YCR012W	Q0085	6.49e-13	SL predicted	viable		YDR019C	YIL074C		YCR012W	YOR065W	-3.1e-13	SL predicted	viable
YCR012W	Q0105	-3.1e-13	SL predicted	viable		YDR019C	YER081W		YPR021C	YOR065W	0	SL predicted	viable
YCR012W	Q0130	6.49e-13	SL predicted	viable		YDR019C	YBR263W		YKL060C	YHR001W-A	-9.83e-14	SL predicted	viable
YCR012W	Q0250	2.51e-13	SL predicted	viable		YDR019C	YLR058C		YKL152C	YHR001W-A	5.04e-13	SL predicted	viable
YCR012W	Q0275	2.51e-13	SL predicted	viable		YDR035W	YBR249C		YBR196C	YHR001W-A	5.86e-14	SL predicted	viable
YCR012W	YBL045C	-3.1e-13	SL predicted	viable		YDR035W	YBR249C		YGR240C	YHR001W-A	8.62e-14	SL predicted	viable
YCR012W	YBL099W	6.49e-13	SL predicted	viable		YDR127W	YLR354C		YMR205C	YHR001W-A	8.62e-14	SL predicted	viable
YCR012W	YBR039W	6.49e-13	SL predicted	viable		YDR127W	YNL241C		YCR012W	YHR001W-A	-3.1e-13	SL predicted	viable
YCR012W	YDL004W	6.49e-13	SL predicted	viable		YDR127W	YLR354C		YPR021C	YHR001W-A	0	SL predicted	viable
YCR012W	YDL067C	2.51e-13	SL predicted	viable		YDR127W	YNL241C		YKL060C	YPR191W	-9.83e-14	SL predicted	viable
YCR012W	YDR050C	2.49e-12	SL predicted	viable		YDR208W	YCR024C		YKL152C	YPR191W	5.04e-13	SL predicted	viable
YCR012W	YDR298C	6.49e-13	SL predicted	viable		YDR208W	YCR024C		YBR196C	YPR191W	5.86e-14	SL predicted	viable
YCR012W	YDR377W	6.49e-13	SL predicted	viable		YDR234W	YJR078W		YGR240C	YPR191W	8.62e-14	SL predicted	viable
YCR012W	YDR529C	-3.1e-13	SL predicted	viable		YDR234W	YBL098W		YMR205C	YPR191W	8.62e-14	SL predicted	viable
YCR012W	YEL024W	-3.1e-13	SL predicted	viable		YDR234W	YLR231C		YCR012W	YPR191W	-3.1e-13	SL predicted	viable
YCR012W	YFR033C	-3.1e-13	SL predicted	viable		YDR234W	YJR078W		YPR021C	YPR191W	0	SL predicted	viable
YCR012W	YGL187C	2.51e-13	SL predicted	viable		YDR234W	YBL098W		YKL060C	YFR033C	-9.83e-14	SL predicted	viable
YCR012W	YGL191W	2.51e-13	SL predicted	viable		YDR234W	YLR231C		YKL152C	YFR033C	5.04e-13	SL predicted	viable
YCR012W	YGR183C	-3.1e-13	SL predicted	viable		YDR234W	YKL141W		YBR196C	YFR033C	5.86e-14	SL predicted	viable
YCR012W	YHR001W-A	-3.1e-13	SL predicted	viable		YDR234W	YKL141W		YMR205C	YFR033C	8.62e-14	SL predicted	viable
YCR012W	YHR051W	2.51e-13	SL predicted	viable		YDR256C	YGR088W		YCR012W	YFR033C	-3.1e-13	SL predicted	viable
YCR012W	YJL166W	-3.1e-13	SL predicted	viable		YDR256C	YPL091W		YPR021C	YFR033C	0	SL predicted	viable
YCR012W	YJR121W	6.49e-13	SL predicted	viable		YDR256C	YJL101C		YKL060C	YDR529C	-9.83e-14	SL predicted	viable
YCR012W	YKL016C	6.49e-13	SL predicted	viable		YDR256C	YOL049W		YKL152C	YDR529C	5.04e-13	SL predicted	viable
YCR012W	YKR097W	-1.31e-12	SL predicted	viable		YDR256C	YGR088W		YBR196C	YDR529C	5.86e-14	SL predicted	viable
YCR012W	YLR038C	2.51e-13	SL predicted	viable		YDR256C	YPL091W		YGR240C	YDR529C	8.62e-14	SL predicted	viable
YCR012W	YLR295C	6.49e-13	SL predicted	viable		YDR256C	YJL101C		YMR205C	YDR529C	8.62e-14	SL predicted	viable
YCR012W	YLR395C	2.51e-13	SL predicted	viable		YDR256C	YOL049W		YCR012W	YDR529C	-3.1e-13	SL predicted	viable
YCR012W	YML081C-A	6.49e-13	SL predicted	viable		YDR294C	YJL134W		YPR021C	YDR529C	0	SL predicted	viable
YCR012W	YMR256C	2.51e-13	SL predicted	viable		YDR294C	YJL134W		YKL060C	YJL166W	-9.83e-14	SL predicted	viable
YCR012W	YOR065W	-3.1e-13	SL predicted	viable		YDR300C	YOR348C		YKL152C	YJL166W	5.04e-13	SL predicted	viable
YCR012W	YPL078C	6.49e-13	SL predicted	viable		YDR300C	YEL024W		YBR196C	YJL166W	5.86e-14	SL predicted	viable
YCR012W	YPL271W	6.49e-13	SL predicted	viable		YDR300C	YOR348C		YGR240C	YJL166W	8.62e-14	SL predicted	viable
YCR012W	YPR191W	-3.1e-13	SL predicted	viable		YDR300C	YEL024W		YMR205C	YJL166W	8.62e-14	SL predicted	viable
YDL004W	YCR012W	6.49e-13	SL predicted	viable		YDR400W	YLR209C		YCR012W	YJL166W	-3.1e-13	SL predicted	viable
YDL067C	YBR196C	1.67e-13	SL predicted	viable		YDR400W	YLR209C		YPR021C	YJL166W	0	SL predicted	viable
YDL067C	YCR012W	2.51e-13	SL predicted	viable		YDR502C	YLR180W		YKL060C	YGR183C	-9.83e-14	SL predicted	viable
YDL067C	YGR240C	5.67e-14	SL predicted	viable		YEL021W	YBR021W		YKL152C	YGR183C	5.04e-13	SL predicted	viable
YDL067C	YKL060C	-1.22e-13	SL predicted	viable		YEL021W	YBR021W		YBR196C	YGR183C	5.86e-14	SL predicted	viable
YDL067C	YKL152C	-7.98e-13	SL predicted	viable		YEL024W	YKL141W		YGR240C	YGR183C	8.62e-14	SL predicted	viable
YDL067C	YMR205C	5.67e-14	SL predicted	viable		YEL024W	YKL216W		YMR205C	YGR183C	8.62e-14	SL predicted	viable
YDL067C	YPR021C	-8.05e-27	SL predicted	viable		YEL024W	YEL047C		YCR012W	YGR183C	-3.1e-13	SL predicted	viable
YDL100C	YKL035W	0	SL predicted	viable		YEL024W	YKL141W		YPR021C	YGR183C	0	SL predicted	viable
YDR001C	YPL059W	0	SL predicted	viable		YEL024W	YKL216W		YKL060C	YEL024W	-9.83e-14	SL predicted	viable
YDR023W	YHR011W	0	SL predicted	viable		YEL024W	YEL047C		YKL152C	YEL024W	5.04e-13	SL predicted	viable
YDR035W	YKL029C	1.01e-12	SL predicted	viable		YEL027W	YPL234C		YBR196C	YEL024W	5.86e-14	SL predicted	viable
YDR050C	YCR012W	2.49e-12	SL predicted	viable		YEL027W	YHR026W		YGR240C	YEL024W	8.62e-14	SL predicted	viable
YDR050C	YGR240C	1.99e-10	SL predicted	viable		YEL027W	YPL234C		YCR012W	YEL024W	-3.1e-13	SL predicted	viable
YDR050C	YKL060C	2.52e-10	SL predicted	viable		YEL027W	YHR026W		YPR021C	YEL024W	0	SL predicted	viable
YDR050C	YMR205C	1.99e-10	SL predicted	viable		YEL046C	YHR025W		Q0045	YBR196C	1.67e-13	SL predicted	viable
YDR148C	YAL054C	2.75e-21	SL predicted	viable		YEL046C	YCR053W		YLR038C	YBR196C	1.67e-13	SL predicted	viable
YDR148C	YER170W	3.73e-10	SL predicted	viable		YEL046C	YHR025W		YGL191W	YBR196C	1.67e-13	SL predicted	viable
YDR178W	YBR041W	0	SL predicted	viable		YEL046C	YCR053W		Q0250	YBR196C	1.67e-13	SL predicted	viable
YDR178W	YPR021C	5.03e-26	SL predicted	viable		YEL063C	YKR039W		Q0275	YBR196C	1.67e-13	SL predicted	viable
YDR208W	YBR006W	0	SL predicted	viable		YEL063C	YKR039W		YGL187C	YBR196C	1.67e-13	SL predicted	viable
YDR208W	YGR019W	0	SL predicted	viable		YER019W	YMR296C		YHR051W	YBR196C	1.67e-13	SL predicted	viable
YDR272W	YKL035W	0	SL predicted	viable		YER019W	YMR296C		YMR256C	YBR196C	1.67e-13	SL predicted	viable
YDR297W	YOR317W	0	SL predicted	viable		YER023W	YOR348C		YLR395C	YBR196C	1.67e-13	SL predicted	viable
YDR298C	YCR012W	6.49e-13	SL predicted	viable		YER023W	YOR348C		YDL067C	YBR196C	1.67e-13	SL predicted	viable
YDR300C	YCR010C	0	SL predicted	viable		YER026C	YCL004W		Q0105	YBR196C	5.86e-14	SL predicted	viable
YDR300C	YPR021C	-6.05e-25	SL predicted	viable		YER026C	YCL004W		YBL045C	YBR196C	5.86e-14	SL predicted	viable
YDR377W	YCR012W	6.49e-13	SL predicted	viable		YER043C	YLR303W		YOR065W	YBR196C	5.86e-14	SL predicted	viable
YDR529C	YBR196C	5.86e-14	SL predicted	viable		YER043C	YLR303W		YHR001W-A	YBR196C	5.86e-14	SL predicted	viable
YDR529C	YCR012W	-3.1e-13	SL predicted	viable		YER069W	YEL063C		YPR191W	YBR196C	5.86e-14	SL predicted	viable
YDR529C	YGR240C	8.62e-14	SL predicted	viable		YER069W	YKR039W		YFR033C	YBR196C	5.86e-14	SL predicted	viable
YDR529C	YKL060C	-9.83e-14	SL predicted	viable		YER069W	YEL063C		YDR529C	YBR196C	5.86e-14	SL predicted	viable
YDR529C	YKL152C	5.04e-13	SL predicted	viable		YER069W	YKR039W		YJL166W	YBR196C	5.86e-14	SL predicted	viable
YDR529C	YMR205C	8.62e-14	SL predicted	viable		YER081W	YIL074C		YGR183C	YBR196C	5.86e-14	SL predicted	viable
YDR529C	YPR021C	0	SL predicted	viable		YER081W	YIL074C		YEL024W	YBR196C	5.86e-14	SL predicted	viable
YEL024W	YBR196C	5.86e-14	SL predicted	viable		YER099C	YBL068W		Q0045	YGR240C	5.67e-14	SL predicted	viable
YEL024W	YCR012W	-3.1e-13	SL predicted	viable		YER099C	YBL068W		YLR038C	YGR240C	5.67e-14	SL predicted	viable
YEL024W	YGR240C	8.62e-14	SL predicted	viable		YER178W	YAR035W		YGL191W	YGR240C	5.67e-14	SL predicted	viable
YEL024W	YKL060C	-9.83e-14	SL predicted	viable		YER178W	YAR035W		Q0250	YGR240C	5.67e-14	SL predicted	viable
YEL024W	YKL152C	5.04e-13	SL predicted	viable		YFL030W	YJR078W		Q0275	YGR240C	5.67e-14	SL predicted	viable
YEL024W	YPR021C	0	SL predicted	viable		YFL030W	YLR231C		YGL187C	YGR240C	5.67e-14	SL predicted	viable
YEL047C	YPR021C	1.47e-29	SL predicted	viable		YFL030W	YJR078W		YHR051W	YGR240C	5.67e-14	SL predicted	viable
YER170W	YDR148C	3.73e-10	SL predicted	viable		YFL030W	YLR231C		YMR256C	YGR240C	5.67e-14	SL predicted	viable
YER170W	YFL018C	-9.46e-10	SL predicted	viable		YFR015C	YLR258W		YDL067C	YGR240C	5.67e-14	SL predicted	viable
YER170W	YIL125W	3.73e-10	SL predicted	viable		YFR015C	YLR258W		Q0105	YGR240C	8.62e-14	SL predicted	viable
YFL018C	YAL054C	1.38e-22	SL predicted	viable		YFR053C	YCL040W		YBL045C	YGR240C	8.62e-14	SL predicted	viable
YFL018C	YBL015W	0	SL predicted	viable		YFR053C	YGL253W		YOR065W	YGR240C	8.62e-14	SL predicted	viable
YFL018C	YER170W	-9.46e-10	SL predicted	viable		YFR053C	YGL253W		YHR001W-A	YGR240C	8.62e-14	SL predicted	viable
YFR033C	YBR196C	5.86e-14	SL predicted	viable		YGL055W	YJL196C		YPR191W	YGR240C	8.62e-14	SL predicted	viable
YFR033C	YCR012W	-3.1e-13	SL predicted	viable		YGL055W	YJL196C		YDR529C	YGR240C	8.62e-14	SL predicted	viable
YFR033C	YKL060C	-9.83e-14	SL predicted	viable		YGL062W	YBR218C		YJL166W	YGR240C	8.62e-14	SL predicted	viable
YFR033C	YKL152C	5.04e-13	SL predicted	viable		YGL062W	YBR218C		YGR183C	YGR240C	8.62e-14	SL predicted	viable
YFR033C	YMR205C	8.62e-14	SL predicted	viable		YGL077C	YER026C		YEL024W	YGR240C	8.62e-14	SL predicted	viable
YFR033C	YPR021C	0	SL predicted	viable		YGL077C	YER026C		YDR050C	YGR240C	1.99e-10	SL predicted	viable
YGL125W	YPL023C	7.26e-11	SL predicted	viable		YGL148W	YLR354C		Q0045	YMR205C	5.67e-14	SL predicted	viable
YGL187C	YBR196C	1.67e-13	SL predicted	viable		YGL148W	YNL241C		YLR038C	YMR205C	5.67e-14	SL predicted	viable
YGL187C	YCR012W	2.51e-13	SL predicted	viable		YGL148W	YLR354C		YGL191W	YMR205C	5.67e-14	SL predicted	viable
YGL187C	YGR240C	5.67e-14	SL predicted	viable		YGL148W	YNL241C		Q0250	YMR205C	5.67e-14	SL predicted	viable
YGL187C	YKL060C	-1.22e-13	SL predicted	viable		YGL202W	YHR137W		Q0275	YMR205C	5.67e-14	SL predicted	viable
YGL187C	YKL152C	-7.98e-13	SL predicted	viable		YGL202W	YHR137W		YGL187C	YMR205C	5.67e-14	SL predicted	viable
YGL187C	YMR205C	5.67e-14	SL predicted	viable		YGL253W	YCL040W		YHR051W	YMR205C	5.67e-14	SL predicted	viable
YGL187C	YPR021C	-8.05e-27	SL predicted	viable		YGR019W	YBR006W		YMR256C	YMR205C	5.67e-14	SL predicted	viable
YGL191W	YBR196C	1.67e-13	SL predicted	viable		YGR019W	YBR006W		YLR395C	YMR205C	5.67e-14	SL predicted	viable
YGL191W	YCR012W	2.51e-13	SL predicted	viable		YGR032W	YLR342W		YDL067C	YMR205C	5.67e-14	SL predicted	viable
YGL191W	YGR240C	5.67e-14	SL predicted	viable		YGR088W	YPL091W		Q0105	YMR205C	8.62e-14	SL predicted	viable
YGL191W	YKL060C	-1.22e-13	SL predicted	viable		YGR088W	YJL101C		YBL045C	YMR205C	8.62e-14	SL predicted	viable
YGL191W	YKL152C	-7.98e-13	SL predicted	viable		YGR088W	YOL049W		YOR065W	YMR205C	8.62e-14	SL predicted	viable
YGL191W	YMR205C	5.67e-14	SL predicted	viable		YGR088W	YPL091W		YHR001W-A	YMR205C	8.62e-14	SL predicted	viable
YGL191W	YPR021C	-8.05e-27	SL predicted	viable		YGR088W	YJL101C		YPR191W	YMR205C	8.62e-14	SL predicted	viable
YGR019W	YDR208W	0	SL predicted	viable		YGR088W	YOL049W		YFR033C	YMR205C	8.62e-14	SL predicted	viable
YGR183C	YBR196C	5.86e-14	SL predicted	viable		YGR121C	YNL142W		YDR529C	YMR205C	8.62e-14	SL predicted	viable
YGR183C	YCR012W	-3.1e-13	SL predicted	viable		YGR121C	YPR138C		YJL166W	YMR205C	8.62e-14	SL predicted	viable
YGR183C	YGR240C	8.62e-14	SL predicted	viable		YGR121C	YNL142W		YGR183C	YMR205C	8.62e-14	SL predicted	viable
YGR183C	YKL060C	-9.83e-14	SL predicted	viable		YGR157W	YJR073C		YDR050C	YMR205C	1.99e-10	SL predicted	viable
YGR183C	YKL152C	5.04e-13	SL predicted	viable		YGR157W	YJR073C		YBL099W	YCR012W	6.49e-13	SL predicted	viable
YGR183C	YMR205C	8.62e-14	SL predicted	viable		YGR191W	YGR204W		YLR295C	YCR012W	6.49e-13	SL predicted	viable
YGR183C	YPR021C	0	SL predicted	viable		YGR204W	YGR191W		YPL271W	YCR012W	6.49e-13	SL predicted	viable
YGR240C	Q0045	5.67e-14	SL predicted	viable		YGR204W	YBR263W		YDL004W	YCR012W	6.49e-13	SL predicted	viable
YGR240C	Q0105	8.62e-14	SL predicted	viable		YGR204W	YLR058C		YDR377W	YCR012W	6.49e-13	SL predicted	viable
YGR240C	Q0250	5.67e-14	SL predicted	viable		YGR208W	YFL030W		YML081C-A	YCR012W	6.49e-13	SL predicted	viable
YGR240C	Q0275	5.67e-14	SL predicted	viable		YGR208W	YFL030W		YJR121W	YCR012W	6.49e-13	SL predicted	viable
YGR240C	YBL045C	8.62e-14	SL predicted	viable		YGR208W	YBR263W		YBR039W	YCR012W	6.49e-13	SL predicted	viable
YGR240C	YDL067C	5.67e-14	SL predicted	viable		YGR208W	YLR058C		YPL078C	YCR012W	6.49e-13	SL predicted	viable
YGR240C	YDR050C	1.99e-10	SL predicted	viable		YGR208W	YHR025W		YDR298C	YCR012W	6.49e-13	SL predicted	viable
YGR240C	YDR529C	8.62e-14	SL predicted	viable		YGR208W	YCR053W		Q0085	YCR012W	6.49e-13	SL predicted	viable
YGR240C	YEL024W	8.62e-14	SL predicted	viable		YGR208W	YBR263W		YKL016C	YCR012W	6.49e-13	SL predicted	viable
YGR240C	YGL187C	5.67e-14	SL predicted	viable		YGR208W	YLR058C		Q0080	YCR012W	6.49e-13	SL predicted	viable
YGR240C	YGL191W	5.67e-14	SL predicted	viable		YGR208W	YHR025W		Q0130	YCR012W	6.49e-13	SL predicted	viable
YGR240C	YGR183C	8.62e-14	SL predicted	viable		YGR208W	YCR053W		Q0045	YCR012W	2.51e-13	SL predicted	viable
YGR240C	YHR001W-A	8.62e-14	SL predicted	viable		YGR209C	YCL035C		YLR038C	YCR012W	2.51e-13	SL predicted	viable
YGR240C	YHR051W	5.67e-14	SL predicted	viable		YGR209C	YDR513W		YGL191W	YCR012W	2.51e-13	SL predicted	viable
YGR240C	YJL166W	8.62e-14	SL predicted	viable		YGR209C	YCL035C		Q0250	YCR012W	2.51e-13	SL predicted	viable
YGR240C	YLR038C	5.67e-14	SL predicted	viable		YGR209C	YDR513W		Q0275	YCR012W	2.51e-13	SL predicted	viable
YGR240C	YMR256C	5.67e-14	SL predicted	viable		YGR240C	YMR205C		YGL187C	YCR012W	2.51e-13	SL predicted	viable
YGR240C	YOR065W	8.62e-14	SL predicted	viable		YGR240C	YMR205C		YHR051W	YCR012W	2.51e-13	SL predicted	viable
YGR240C	YPR191W	8.62e-14	SL predicted	viable		YGR244C	YIL094C		YMR256C	YCR012W	2.51e-13	SL predicted	viable
YHR001W-A	YBR196C	5.86e-14	SL predicted	viable		YGR244C	YDL182W		YLR395C	YCR012W	2.51e-13	SL predicted	viable
YHR001W-A	YCR012W	-3.1e-13	SL predicted	viable		YGR244C	YDR234W		YDL067C	YCR012W	2.51e-13	SL predicted	viable
YHR001W-A	YGR240C	8.62e-14	SL predicted	viable		YGR244C	YIL094C		Q0105	YCR012W	-3.1e-13	SL predicted	viable
YHR001W-A	YKL060C	-9.83e-14	SL predicted	viable		YGR244C	YDL182W		YBL045C	YCR012W	-3.1e-13	SL predicted	viable
YHR001W-A	YKL152C	5.04e-13	SL predicted	viable		YGR244C	YDR234W		YOR065W	YCR012W	-3.1e-13	SL predicted	viable
YHR001W-A	YMR205C	8.62e-14	SL predicted	viable		YGR254W	YHR174W		YHR001W-A	YCR012W	-3.1e-13	SL predicted	viable
YHR001W-A	YPR021C	0	SL predicted	viable		YGR254W	YHR174W		YPR191W	YCR012W	-3.1e-13	SL predicted	viable
YHR011W	YDR023W	0	SL predicted	viable		YGR256W	YJL121C		YFR033C	YCR012W	-3.1e-13	SL predicted	viable
YHR037W	YPR021C	-1.29e-26	SL predicted	viable		YGR256W	YPR074C		YDR529C	YCR012W	-3.1e-13	SL predicted	viable
YHR051W	YBR196C	1.67e-13	SL predicted	viable		YGR256W	YBR117C		YJL166W	YCR012W	-3.1e-13	SL predicted	viable
YHR051W	YCR012W	2.51e-13	SL predicted	viable		YGR256W	YJL121C		YGR183C	YCR012W	-3.1e-13	SL predicted	viable
YHR051W	YGR240C	5.67e-14	SL predicted	viable		YGR256W	YPR074C		YEL024W	YCR012W	-3.1e-13	SL predicted	viable
YHR051W	YKL152C	-7.98e-13	SL predicted	viable		YGR256W	YBR117C		YDR050C	YCR012W	2.49e-12	SL predicted	viable
YHR051W	YMR205C	5.67e-14	SL predicted	viable		YGR292W	YBR299W		YKL060C	YDR050C	2.52e-10	SL predicted	viable
YHR051W	YPR021C	-8.05e-27	SL predicted	viable		YGR292W	YBR299W		YGR240C	YDR050C	1.99e-10	SL predicted	viable
YIL125W	YAL054C	2.75e-21	SL predicted	viable		YHL003C	YKL008C		YMR205C	YDR050C	1.99e-10	SL predicted	viable
YIL125W	YBL015W	0	SL predicted	viable		YHL003C	YKL008C		YCR012W	YDR050C	2.49e-12	SL predicted	viable
YIL125W	YER170W	3.73e-10	SL predicted	viable		YHL003C	YPL087W		YLR027C	YPR021C	-9.41e-13	SL predicted	viable
YJL137C	YKR058W	0	SL predicted	viable		YHL003C	YBR183W		Q0045	YPR021C	-8.05e-27	SL predicted	viable
YJL166W	YBR196C	5.86e-14	SL predicted	viable		YHL003C	YPL087W		YLR038C	YPR021C	-8.05e-27	SL predicted	viable
YJL166W	YCR012W	-3.1e-13	SL predicted	viable		YHL003C	YBR183W		YGL191W	YPR021C	-8.05e-27	SL predicted	viable
YJL166W	YGR240C	8.62e-14	SL predicted	viable		YHL011C	YOL061W		Q0250	YPR021C	-8.05e-27	SL predicted	viable
YJL166W	YKL060C	-9.83e-14	SL predicted	viable		YHR007C	YLL018C		Q0275	YPR021C	-8.05e-27	SL predicted	viable
YJL166W	YKL152C	5.04e-13	SL predicted	viable		YHR007C	YLL018C		YGL187C	YPR021C	-8.05e-27	SL predicted	viable
YJL166W	YMR205C	8.62e-14	SL predicted	viable		YHR007C	YBR121C		YHR051W	YPR021C	-8.05e-27	SL predicted	viable
YJL166W	YPR021C	0	SL predicted	viable		YHR007C	YHR042W		YMR256C	YPR021C	-8.05e-27	SL predicted	viable
YJR121W	YCR012W	6.49e-13	SL predicted	viable		YHR007C	YJR073C		YLR395C	YPR021C	-8.05e-27	SL predicted	viable
YKL016C	YCR012W	6.49e-13	SL predicted	viable		YHR007C	YBR002C		YDL067C	YPR021C	-8.05e-27	SL predicted	viable
YKL029C	YBR291C	-5.38e-13	SL predicted	viable		YHR007C	YMR272C		Q0105	YPR021C	0	SL predicted	viable
YKL029C	YDR035W	1.01e-12	SL predicted	viable		YHR007C	YBR121C		YBL045C	YPR021C	0	SL predicted	viable
YKL035W	YDL100C	0	SL predicted	viable		YHR007C	YHR042W		YOR065W	YPR021C	0	SL predicted	viable
YKL035W	YDR272W	0	SL predicted	viable		YHR007C	YJR073C		YHR001W-A	YPR021C	0	SL predicted	viable
YKL035W	YML004C	0	SL predicted	viable		YHR007C	YBR002C		YPR191W	YPR021C	0	SL predicted	viable
YKL060C	YBL045C	-9.83e-14	SL predicted	viable		YHR007C	YMR272C		YFR033C	YPR021C	0	SL predicted	viable
YKL060C	Q0045	-1.22e-13	SL predicted	viable		YHR018C	YEL063C		YDR529C	YPR021C	0	SL predicted	viable
YKL060C	Q0105	-9.83e-14	SL predicted	viable		YHR018C	YKR039W		YJL166W	YPR021C	0	SL predicted	viable
YKL060C	Q0250	-1.22e-13	SL predicted	viable		YHR018C	YEL063C		YGR183C	YPR021C	0	SL predicted	viable
YKL060C	Q0275	-1.22e-13	SL predicted	viable		YHR018C	YKR039W		YEL024W	YPR021C	0	SL predicted	viable
YKL060C	YDL067C	-1.22e-13	SL predicted	viable		YHR025W	YFL030W		YIL074C	YER081W	1.2522	viable predicted	SL
YKL060C	YDR050C	2.52e-10	SL predicted	viable		YHR025W	YER052C		YER081W	YIL074C	1.2522	viable predicted	SL
YKL060C	YDR529C	-9.83e-14	SL predicted	viable		YHR025W	YFL030W		YPR138C	YGR121C	1.2522	viable predicted	SL
YKL060C	YEL024W	-9.83e-14	SL predicted	viable		YHR025W	YER052C		YGR121C	YPR138C	1.2522	viable predicted	SL
YKL060C	YFR033C	-9.83e-14	SL predicted	viable		YHR042W	YDR300C		YGL253W	YFR053C	1.2522	viable predicted	SL
YKL060C	YGL187C	-1.22e-13	SL predicted	viable		YHR042W	YLR142W		YFR053C	YGL253W	1.2522	viable predicted	SL
YKL060C	YGL191W	-1.22e-13	SL predicted	viable		YHR042W	YEL024W		YCL040W	YGL253W	1.2522	viable predicted	SL
YKL060C	YGR183C	-9.83e-14	SL predicted	viable		YHR042W	YDR300C		YGL253W	YCL040W	1.2522	viable predicted	SL
YKL060C	YHR001W-A	-9.83e-14	SL predicted	viable		YHR042W	YLR142W		YCL040W	YFR053C	1.2522	viable predicted	SL
YKL060C	YJL166W	-9.83e-14	SL predicted	viable		YHR042W	YEL024W		YFR053C	YCL040W	1.2522	viable predicted	SL
YKL060C	YLR038C	-1.22e-13	SL predicted	viable		YHR046C	YDR287W		YGR192C	YJL052W	1.2522	viable predicted	SL
YKL060C	YLR395C	-1.22e-13	SL predicted	viable		YHR046C	YDR287W		YJL052W	YGR192C	1.2522	viable predicted	SL
YKL060C	YMR256C	-1.22e-13	SL predicted	viable		YHR074W	YBR093C		YJR009C	YJL052W	1.2522	viable predicted	SL
YKL060C	YOR065W	-9.83e-14	SL predicted	viable		YHR074W	YBR093C		YJL052W	YJR009C	1.2522	viable predicted	SL
YKL060C	YPR191W	-9.83e-14	SL predicted	viable		YHR128W	YEL021W		YHR174W	YGR254W	1.2522	viable predicted	SL
YKL106W	YLR027C	2.92e-13	SL predicted	viable		YHR128W	YEL021W		YGR254W	YHR174W	1.2522	viable predicted	SL
YKL141W	YBR041W	0	SL predicted	viable		YHR183W	YGR256W		YGR087C	YLR134W	1.2522	viable predicted	SL
YKL141W	YPR021C	5.03e-26	SL predicted	viable		YHR183W	YJL121C		YLR134W	YGR087C	1.2522	viable predicted	SL
YKL152C	Q0045	-7.98e-13	SL predicted	viable		YHR183W	YPR074C		YGR087C	YLR044C	1.2522	viable predicted	SL
YKL152C	Q0105	5.04e-13	SL predicted	viable		YHR183W	YBR117C		YLR044C	YGR087C	1.2522	viable predicted	SL
YKL152C	Q0250	-7.98e-13	SL predicted	viable		YHR183W	YGR256W		YLR134W	YLR044C	1.2522	viable predicted	SL
YKL152C	Q0275	-7.98e-13	SL predicted	viable		YHR183W	YJL121C		YLR044C	YLR134W	1.2522	viable predicted	SL
YKL152C	YBL045C	5.04e-13	SL predicted	viable		YHR183W	YPR074C		YJR077C	YBL030C	1.2522	viable predicted	SL
YKL152C	YDL067C	-7.98e-13	SL predicted	viable		YHR183W	YBR117C		YBL030C	YJR077C	1.2522	viable predicted	SL
YKL152C	YDR529C	5.04e-13	SL predicted	viable		YIL002C	YNL106C		YPR138C	YNL142W	1.2522	viable predicted	SL
YKL152C	YEL024W	5.04e-13	SL predicted	viable		YIL002C	YOR109W		YNL142W	YPR138C	1.2522	viable predicted	SL
YKL152C	YFR033C	5.04e-13	SL predicted	viable		YIL002C	YNL106C		YNL142W	YGR121C	1.2522	viable predicted	SL
YKL152C	YGL187C	-7.98e-13	SL predicted	viable		YIL002C	YOR109W		YGR121C	YNL142W	1.2522	viable predicted	SL
YKL152C	YGL191W	-7.98e-13	SL predicted	viable		YIL053W	YER062C		YML120C	YKL085W	1.2522	viable predicted	SL
YKL152C	YGR183C	5.04e-13	SL predicted	viable		YIL053W	YER062C		YKL085W	YML120C	1.2522	viable predicted	SL
YKL152C	YHR001W-A	5.04e-13	SL predicted	viable		YIL094C	YJR078W		YPL262W	YEL024W	0.40992	viable predicted	SL
YKL152C	YHR051W	-7.98e-13	SL predicted	viable		YIL094C	YBL098W		YEL024W	YPL262W	0.40992	viable predicted	SL
YKL152C	YJL166W	5.04e-13	SL predicted	viable		YIL094C	YLR231C		YBL030C	YGL187C	0.41062	viable predicted	SL
YKL152C	YKR097W	-1.18e-12	SL predicted	viable		YIL094C	YJR078W		YGL187C	YBL030C	0.41062	viable predicted	SL
YKL152C	YLR038C	-7.98e-13	SL predicted	viable		YIL094C	YBL098W		YPL262W	Q0045	0.40992	viable predicted	SL
YKL152C	YLR395C	-7.98e-13	SL predicted	viable		YIL094C	YLR231C		Q0045	YPL262W	0.40992	viable predicted	SL
YKL152C	YMR256C	-7.98e-13	SL predicted	viable		YIL094C	YKL141W		YPL262W	YBL099W	0.6217	viable predicted	SL
YKL152C	YOR065W	5.04e-13	SL predicted	viable		YIL094C	YKL141W		YBL099W	YPL262W	0.6217	viable predicted	SL
YKL152C	YPR191W	5.04e-13	SL predicted	viable		YIL125W	YIL094C		YBL030C	YMR056C	1.2522	viable predicted	SL
YKR058W	YJL137C	0	SL predicted	viable		YIL125W	YDL182W		YMR056C	YBL030C	1.2522	viable predicted	SL
YKR097W	YCR012W	-1.31e-12	SL predicted	viable		YIL125W	YDR234W		YGR192C	YJR009C	1.2522	viable predicted	SL
YKR097W	YKL152C	-1.18e-12	SL predicted	viable		YIL125W	YIL094C		YJR009C	YGR192C	1.2522	viable predicted	SL
YLL041C	YBR041W	0	SL predicted	viable		YIL125W	YDL182W		YOR347C	YAL038W	1.2522	viable predicted	SL
YLL041C	YPR021C	5.03e-26	SL predicted	viable		YIL125W	YDR234W		YAL038W	YOR347C	1.2522	viable predicted	SL
YLR027C	YKL106W	2.92e-13	SL predicted	viable		YIL145C	YCR028C		YMR205C	YGR240C	1.2522	viable predicted	SL
YLR027C	YPR021C	-9.41e-13	SL predicted	viable		YIL145C	YCR028C		YGR240C	YMR205C	1.2522	viable predicted	SL
YLR038C	YBR196C	1.67e-13	SL predicted	viable		YIR037W	YLR109W		YGR192C	YLR134W	1.2522	viable predicted	viable
YLR038C	YCR012W	2.51e-13	SL predicted	viable		YIR037W	YLR109W		YLR134W	YGR192C	1.2522	viable predicted	viable
YLR038C	YGR240C	5.67e-14	SL predicted	viable		YJL052W	YJR009C		YFR033C	YHR001W-A	0.41062	viable predicted	viable
YLR038C	YKL060C	-1.22e-13	SL predicted	viable		YJL052W	YGR192C		YHR001W-A	YFR033C	0.41062	viable predicted	viable
YLR038C	YKL152C	-7.98e-13	SL predicted	viable		YJL052W	YJR009C		YGR240C	YML120C	1.2522	viable predicted	viable
YLR038C	YMR205C	5.67e-14	SL predicted	viable		YJL052W	YGR192C		YML120C	YGR240C	1.2522	viable predicted	viable
YLR038C	YPR021C	-8.05e-27	SL predicted	viable		YJL088W	YEL063C		YGR183C	YDR322C-A	0.41062	viable predicted	viable
YLR142W	YPR021C	3.45e-27	SL predicted	viable		YJL088W	YKR039W		YDR322C-A	YGR183C	0.41062	viable predicted	viable
YLR295C	YCR012W	6.49e-13	SL predicted	viable		YJL088W	YEL063C		YJL166W	YDR322C-A	0.41062	viable predicted	viable
YLR395C	YBR196C	1.67e-13	SL predicted	viable		YJL088W	YKR039W		YDR322C-A	YJL166W	0.41062	viable predicted	viable
YLR395C	YCR012W	2.51e-13	SL predicted	viable		YJL121C	YLR354C		YGR240C	YML081C-A	0.48672	viable predicted	viable
YLR395C	YKL060C	-1.22e-13	SL predicted	viable		YJL121C	YPR074C		YML081C-A	YGR240C	0.48672	viable predicted	viable
YLR395C	YKL152C	-7.98e-13	SL predicted	viable		YJL121C	YBR117C		YGR183C	YFR033C	0.41062	viable predicted	viable
YLR395C	YMR205C	5.67e-14	SL predicted	viable		YJL121C	YNL241C		YFR033C	YGR183C	0.41062	viable predicted	viable
YLR395C	YPR021C	-8.05e-27	SL predicted	viable		YJL121C	YLR354C		YDR529C	YFR033C	0.41062	viable predicted	viable
YML004C	YKL035W	0	SL predicted	viable		YJL121C	YPR074C		YFR033C	YDR529C	0.41062	viable predicted	viable
YML081C-A	YCR012W	6.49e-13	SL predicted	viable		YJL121C	YBR117C		YJL214W	YLR038C	0.41062	viable predicted	viable
YMR170C	YPL061W	6.25e-10	SL predicted	viable		YJL121C	YNL241C		YLR038C	YJL214W	0.41062	viable predicted	viable
YMR205C	Q0045	5.67e-14	SL predicted	viable		YJL134W	YLR372W		YPR191W	YDR322C-A	0.41062	viable predicted	viable
YMR205C	Q0105	8.62e-14	SL predicted	viable		YJL134W	YLR372W		YDR322C-A	YPR191W	0.41062	viable predicted	viable
YMR205C	Q0250	5.67e-14	SL predicted	viable		YJL198W	YNR013C		YGR192C	YPR191W	0.41062	viable predicted	viable
YMR205C	Q0275	5.67e-14	SL predicted	viable		YJL198W	YNR013C		YPR191W	YGR192C	0.41062	viable predicted	viable
YMR205C	YBL045C	8.62e-14	SL predicted	viable		YJL212C	YJL101C		YDR536W	YPR191W	0.41062	viable predicted	viable
YMR205C	YDL067C	5.67e-14	SL predicted	viable		YJL212C	YJL101C		YPR191W	YDR536W	0.41062	viable predicted	viable
YMR205C	YDR050C	1.99e-10	SL predicted	viable		YJR009C	YGR192C		YOR184W	YPR191W	0.40853	viable predicted	viable
YMR205C	YDR529C	8.62e-14	SL predicted	viable		YJR009C	YGR192C		YPR191W	YOR184W	0.40853	viable predicted	viable
YMR205C	YFR033C	8.62e-14	SL predicted	viable		YJR025C	YKR039W		YHR001W-A	YDR322C-A	0.41062	viable predicted	viable
YMR205C	YGL187C	5.67e-14	SL predicted	viable		YJR025C	YNL268W		YDR322C-A	YHR001W-A	0.41062	viable predicted	viable
YMR205C	YGL191W	5.67e-14	SL predicted	viable		YJR025C	YIL094C		YER053C	YPR191W	0.41062	viable predicted	viable
YMR205C	YGR183C	8.62e-14	SL predicted	viable		YJR025C	YDL182W		YPR191W	YER053C	0.41062	viable predicted	viable
YMR205C	YHR001W-A	8.62e-14	SL predicted	viable		YJR025C	YDR234W		YGR208W	YMR205C	1.2522	viable predicted	viable
YMR205C	YHR051W	5.67e-14	SL predicted	viable		YJR025C	YGL037C		YMR205C	YGR208W	1.2522	viable predicted	viable
YMR205C	YJL166W	8.62e-14	SL predicted	viable		YJR025C	YKR039W		YML120C	YMR083W	1.2522	viable predicted	viable
YMR205C	YLR038C	5.67e-14	SL predicted	viable		YJR025C	YNL268W		YMR083W	YML120C	1.2522	viable predicted	viable
YMR205C	YLR395C	5.67e-14	SL predicted	viable		YJR025C	YIL094C		YGR240C	YLR134W	1.2522	viable predicted	viable
YMR205C	YMR256C	5.67e-14	SL predicted	viable		YJR025C	YDL182W		YLR134W	YGR240C	1.2522	viable predicted	viable
YMR205C	YOR065W	8.62e-14	SL predicted	viable		YJR025C	YDR234W		YPL134C	YGR240C	1.2522	viable predicted	viable
YMR205C	YPR191W	8.62e-14	SL predicted	viable		YJR025C	YGL037C		YGR240C	YPL134C	1.2522	viable predicted	viable
YMR256C	YBR196C	1.67e-13	SL predicted	viable		YJR049C	YPL188W		YML120C	YMR267W	1.2522	viable predicted	viable
YMR256C	YCR012W	2.51e-13	SL predicted	viable		YJR049C	YEL041W		YMR267W	YML120C	1.2522	viable predicted	viable
YMR256C	YGR240C	5.67e-14	SL predicted	viable		YJR049C	YEL041W		YJR160C	YGR087C	1.2522	viable predicted	viable
YMR256C	YKL060C	-1.22e-13	SL predicted	viable		YJR057W	YDR453C		YGR087C	YJR160C	1.2522	viable predicted	viable
YMR256C	YKL152C	-7.98e-13	SL predicted	viable		YJR057W	YNL241C		YNL142W	YGR240C	1.2522	viable predicted	viable
YMR256C	YMR205C	5.67e-14	SL predicted	viable		YJR057W	YDR453C		YGR240C	YNL142W	1.2522	viable predicted	viable
YMR256C	YPR021C	-8.05e-27	SL predicted	viable		YJR057W	YNL241C		YGR121C	YJL166W	0.41062	viable predicted	viable
YMR267W	YBR011C	2.68e-13	SL predicted	viable		YJR103W	YBL039C		YJL166W	YGR121C	0.41062	viable predicted	viable
YMR298W	YBR041W	1.47e-25	SL predicted	viable		YJR110W	YNL106C		YGR240C	YKL085W	1.2522	viable predicted	viable
YNL009W	YPL148C	0	SL predicted	viable		YJR110W	YOR109W		YKL085W	YGR240C	1.2522	viable predicted	viable
YNL202W	YPL148C	0	SL predicted	viable		YJR110W	YNL106C		YJL214W	YPR191W	0.41062	viable predicted	viable
YNL241C	YBR196C	1.72e-12	SL predicted	viable		YJR110W	YOR109W		YPR191W	YJL214W	0.41062	viable predicted	viable
YOR065W	YBR196C	5.86e-14	SL predicted	viable		YJR137C	YFR030W		YJL214W	YGR240C	1.2522	viable predicted	viable
YOR065W	YCR012W	-3.1e-13	SL predicted	viable		YJR137C	YFR030W		YGR240C	YJL214W	1.2522	viable predicted	viable
YOR065W	YGR240C	8.62e-14	SL predicted	viable		YJR143C	YDL095W		YDR343C	YGR208W	1.2522	viable predicted	viable
YOR065W	YKL060C	-9.83e-14	SL predicted	viable		YJR143C	YAL023C		YGR208W	YDR343C	1.2522	viable predicted	viable
YOR065W	YKL152C	5.04e-13	SL predicted	viable		YJR143C	YOR321W		YHR096C	YGR240C	1.2522	viable predicted	viable
YOR065W	YMR205C	8.62e-14	SL predicted	viable		YJR143C	YDL095W		YGR240C	YHR096C	1.2522	viable predicted	viable
YOR065W	YPR021C	0	SL predicted	viable		YJR143C	YAL023C		YDL245C	YGR240C	1.2522	viable predicted	viable
YOR180C	YPL148C	0	SL predicted	viable		YJR143C	YOR321W		YGR240C	YDL245C	1.2522	viable predicted	viable
YOR317W	YDR297W	0	SL predicted	viable		YJR148W	Q0045		YOL156W	YLR044C	1.2522	viable predicted	viable
YOR323C	YCR010C	0	SL predicted	viable		YJR148W	YMR108W		YLR044C	YOL156W	1.2522	viable predicted	viable
YOR323C	YPR021C	-6.05e-25	SL predicted	viable		YJR148W	YJR016C		YFL011W	YPR191W	0.41062	viable predicted	viable
YPL023C	YGL125W	7.26e-11	SL predicted	viable		YJR148W	YLR355C		YPR191W	YFL011W	0.41062	viable predicted	viable
YPL059W	YDR001C	0	SL predicted	viable		YJR148W	YHR042W		YLR038C	YDR298C	0.39084	viable predicted	viable
YPL061W	YMR170C	6.25e-10	SL predicted	viable		YJR148W	YLR142W		YDR298C	YLR038C	0.39084	viable predicted	viable
YPL078C	YCR012W	6.49e-13	SL predicted	viable		YJR148W	YEL024W		YMR256C	YML081C-A	0.39084	viable predicted	viable
YPL148C	YNL009W	0	SL predicted	viable		YJR148W	Q0045		YML081C-A	YMR256C	0.39084	viable predicted	viable
YPL148C	YNL202W	0	SL predicted	viable		YJR148W	YMR108W		YDL215C	YGR183C	0.41062	viable predicted	viable
YPL148C	YOR180C	0	SL predicted	viable		YJR148W	YJR016C		YGR183C	YDL215C	0.41062	viable predicted	viable
YPL271W	YCR012W	6.49e-13	SL predicted	viable		YJR148W	YLR355C		YDL215C	YDR529C	0.41062	viable predicted	viable
YPR021C	Q0045	-8.05e-27	SL predicted	viable		YJR148W	YHR042W		YDR529C	YDL215C	0.41062	viable predicted	viable
YPR021C	Q0105	0	SL predicted	viable		YJR148W	YLR142W		YMR205C	YDL215C	1.2522	viable predicted	viable
YPR021C	Q0250	-8.05e-27	SL predicted	viable		YJR148W	YEL024W		YDL215C	YMR205C	1.2522	viable predicted	viable
YPR021C	Q0275	-8.05e-27	SL predicted	viable		YKL004W	YLR305C		YJR160C	YDL215C	1.2522	viable predicted	viable
YPR021C	YBL045C	0	SL predicted	viable		YKL008C	YPL087W		YDL215C	YJR160C	1.2522	viable predicted	viable
YPR021C	YDL067C	-8.05e-27	SL predicted	viable		YKL008C	YBR183W		YJR160C	YLR081W	1.2522	viable predicted	viable
YPR021C	YDR178W	5.03e-26	SL predicted	viable		YKL008C	YPL087W		YLR081W	YJR160C	1.2522	viable predicted	viable
YPR021C	YDR300C	-6.05e-25	SL predicted	viable		YKL008C	YBR183W		YLR081W	YGL253W	1.2522	viable predicted	viable
YPR021C	YDR529C	0	SL predicted	viable		YKL085W	YML120C		YGL253W	YLR081W	1.2522	viable predicted	viable
YPR021C	YEL024W	0	SL predicted	viable		YKL085W	YKL120W		YGR208W	YPL262W	1.2522	viable predicted	viable
YPR021C	YEL047C	1.47e-29	SL predicted	viable		YKL085W	YML120C		YPL262W	YGR208W	1.2522	viable predicted	viable
YPR021C	YFR033C	0	SL predicted	viable		YKL085W	YKL120W		YGR240C	YPL262W	1.2522	viable predicted	viable
YPR021C	YGL187C	-8.05e-27	SL predicted	viable		YKL127W	YMR105C		YPL262W	YGR240C	1.2522	viable predicted	viable
YPR021C	YGL191W	-8.05e-27	SL predicted	viable		YKL127W	YMR105C		YMR267W	YKL060C	1.2522	viable predicted	viable
YPR021C	YGR183C	0	SL predicted	viable		YKL141W	YKL216W		YKL060C	YMR267W	1.2522	viable predicted	viable
YPR021C	YHR001W-A	0	SL predicted	viable		YKL141W	YKL216W		YGR183C	YOR065W	0.41062	viable predicted	viable
YPR021C	YHR037W	-1.29e-26	SL predicted	viable		YKL181W	YHL011C		YOR065W	YGR183C	0.41062	viable predicted	viable
YPR021C	YHR051W	-8.05e-27	SL predicted	viable		YKL181W	YOL061W		YBL030C	YOR065W	0.41062	viable predicted	viable
YPR021C	YJL166W	0	SL predicted	viable		YKL181W	YHL011C		YOR065W	YBL030C	0.41062	viable predicted	viable
YPR021C	YKL141W	5.03e-26	SL predicted	viable		YKL184W	YCR028C		YLR038C	YML081C-A	0.39084	viable predicted	viable
YPR021C	YLL041C	5.03e-26	SL predicted	viable		YKL184W	YCR028C		YOR065W	YGR254W	0.41062	viable predicted	viable
YPR021C	YLR027C	-9.41e-13	SL predicted	viable		YKL192C	YKL085W		YML081C-A	YLR038C	0.39084	viable predicted	viable
YPR021C	YLR038C	-8.05e-27	SL predicted	viable		YKL192C	YML120C		YGR254W	YOR065W	0.41062	viable predicted	viable
YPR021C	YLR142W	3.45e-27	SL predicted	viable		YKL192C	YKL120W		YNR072W	YJR048W	1.2522	viable predicted	viable
YPR021C	YLR395C	-8.05e-27	SL predicted	viable		YKL192C	YKL085W		YJR048W	YNR072W	1.2522	viable predicted	viable
YPR021C	YMR256C	-8.05e-27	SL predicted	viable		YKL192C	YML120C		YEL039C	YJR048W	0.41062	viable predicted	viable
YPR021C	YOR065W	0	SL predicted	viable		YKL192C	YKL120W		YJR048W	YEL039C	0.41062	viable predicted	viable
YPR021C	YOR323C	-6.05e-25	SL predicted	viable		YKL212W	YBR036C		YOR347C	YDL067C	0.41062	viable predicted	viable
YPR021C	YPR191W	0	SL predicted	viable		YKL212W	YFR019W		YDL067C	YOR347C	0.41062	viable predicted	viable
YPR081C	YBR121C	0	SL predicted	viable		YKL212W	YOR109W		YLR395C	YDR322C-A	0.41062	viable predicted	viable
YPR191W	YBR196C	5.86e-14	SL predicted	viable		YKL212W	YDR072C		YDR322C-A	YLR395C	0.41062	viable predicted	viable
YPR191W	YCR012W	-3.1e-13	SL predicted	viable		YKL212W	YDR208W		YLR395C	YGR087C	0.41062	viable predicted	viable
YPR191W	YGR240C	8.62e-14	SL predicted	viable		YKL212W	YBR036C		YGR087C	YLR395C	0.41062	viable predicted	viable
YPR191W	YKL060C	-9.83e-14	SL predicted	viable		YKL212W	YFR019W		YMR011W	YLR395C	0.41062	viable predicted	viable
YPR191W	YKL152C	5.04e-13	SL predicted	viable		YKL212W	YOR109W		YLR395C	YMR011W	0.41062	viable predicted	viable
YPR191W	YMR205C	8.62e-14	SL predicted	viable		YKL212W	YDR072C		YGR192C	YMR256C	0.41062	viable predicted	viable
YPR191W	YPR021C	0	SL predicted	viable		YKL212W	YDR208W		YMR256C	YGR192C	0.41062	viable predicted	viable
YJR049C	YPL188W	1.2522	viable predicted	SL		YKL212W	YMR272C		YMR011W	YMR256C	0.41062	viable predicted	viable
YPL188W	YJR049C	1.2522	viable predicted	SL		YKL212W	YPL057C		YMR256C	YMR011W	0.41062	viable predicted	viable
YGR121C	YPR138C	1.2522	viable predicted	SL		YKL212W	YLR240W		YJR160C	YHR051W	0.41062	viable predicted	viable
YPR138C	YGR121C	1.2522	viable predicted	SL		YKL212W	YMR272C		YHR051W	YJR160C	0.41062	viable predicted	viable
YKR031C	YLR133W	1.2522	viable predicted	SL		YKL212W	YPL057C		YMR011W	YHR051W	0.41062	viable predicted	viable
YLR133W	YKR031C	1.2522	viable predicted	SL		YKL212W	YLR240W		YHR051W	YMR011W	0.41062	viable predicted	viable
YDL052C	YOR175C	1.2522	viable predicted	SL		YKL216W	YEL047C		YPR191W	YIL111W	0.41062	viable predicted	viable
YOR175C	YDL052C	1.2522	viable predicted	SL		YKL216W	YEL047C		YIL111W	YPR191W	0.41062	viable predicted	viable
YEL047C	YPR159W	1.2522	viable predicted	SL		YKR031C	YLR133W		YOR065W	YIL111W	0.41062	viable predicted	viable
YPR159W	YEL047C	1.2522	viable predicted	SL		YKR039W	YCL025C		YIL111W	YOR065W	0.41062	viable predicted	viable
YBR042C	YPR159W	1.2522	viable predicted	SL		YKR039W	YJR078W		YDR342C	YNL052W	1.2522	viable predicted	viable
YPR159W	YBR042C	1.2522	viable predicted	SL		YKR039W	YBL098W		YNL052W	YDR342C	1.2522	viable predicted	viable
YNL241C	YPR074C	1.2522	viable predicted	SL		YKR039W	YLR231C		YMR011W	YNL052W	1.2522	viable predicted	viable
YPR074C	YNL241C	1.2522	viable predicted	SL		YKR039W	YCL025C		YNL052W	YMR011W	1.2522	viable predicted	viable
YEL047C	YPL262W	1.2522	viable predicted	SL		YKR039W	YJR078W		YIL111W	YNL052W	0.41062	viable predicted	viable
YPL262W	YEL047C	1.2522	viable predicted	SL		YKR039W	YBL098W		YNL052W	YIL111W	0.41062	viable predicted	viable
YEL024W	YPL262W	0.40992	viable predicted	SL		YKR039W	YLR231C		YJL214W	YGL187C	0.41062	viable predicted	viable
YPL262W	YEL024W	0.40992	viable predicted	SL		YKR039W	YNL268W		YGL187C	YJL214W	0.41062	viable predicted	viable
YBR218C	YPL262W	1.2522	viable predicted	SL		YKR039W	YIR034C		YAL038W	YFR053C	1.2522	viable predicted	viable
YPL262W	YBR218C	1.2522	viable predicted	SL		YKR039W	YIL094C		YFR053C	YAL038W	1.2522	viable predicted	viable
YGL062W	YPL262W	1.2522	viable predicted	SL		YKR039W	YBR115C		YJL166W	YKL016C	0.39084	viable predicted	viable
YPL262W	YGL062W	1.2522	viable predicted	SL		YKR039W	YDL182W		YKL016C	YJL166W	0.39084	viable predicted	viable
YDL182W	YPL262W	1.2522	viable predicted	SL		YKR039W	YDR234W		YGR240C	YKL016C	0.48672	viable predicted	viable
YPL262W	YDL182W	1.2522	viable predicted	SL		YKR039W	YNR050C		YKL016C	YGR240C	0.48672	viable predicted	viable
YHR026W	YPL234C	1.2522	viable predicted	SL		YKR039W	YDR300C		YMR256C	YKL016C	0.39084	viable predicted	viable
YPL234C	YHR026W	1.2522	viable predicted	SL		YKR039W	YER023W		YKL016C	YMR256C	0.39084	viable predicted	viable
YEL041W	YPL188W	1.2522	viable predicted	SL		YKR039W	YOR348C		YLR058C	YDR298C	0.90143	viable predicted	viable
YPL188W	YEL041W	1.2522	viable predicted	SL		YKR039W	YNL268W		YDR298C	YLR058C	0.90143	viable predicted	viable
YDL171C	YOR375C	1.2522	viable predicted	SL		YKR039W	YIL094C		YGR183C	YDR298C	0.39084	viable predicted	viable
YOR375C	YDL171C	1.2522	viable predicted	SL		YKR039W	YIR034C		YDR298C	YGR183C	0.39084	viable predicted	viable
YAL062W	YOR375C	1.2522	viable predicted	SL		YKR039W	YDL182W		YMR205C	YDR298C	0.48672	viable predicted	viable
YOR375C	YAL062W	1.2522	viable predicted	SL		YKR039W	YBR115C		YDR298C	YMR205C	0.48672	viable predicted	viable
YEL024W	YOR323C	0.41062	viable predicted	SL		YKR039W	YDR234W		YGR121C	YDR298C	0.90143	viable predicted	viable
YOR323C	YEL024W	0.41062	viable predicted	SL		YKR039W	YNR050C		YDR298C	YGR121C	0.90143	viable predicted	viable
YOR323C	YOR348C	1.2522	viable predicted	SL		YKR039W	YDR300C		YKL085W	YDR298C	0.62289	viable predicted	viable
YOR348C	YOR323C	1.2522	viable predicted	SL		YKR039W	YER023W		YDR298C	YKL085W	0.62289	viable predicted	viable
YKR039W	YOR323C	1.2522	viable predicted	SL		YKR039W	YOR348C		YOR065W	YDR298C	0.39084	viable predicted	viable
YOR323C	YKR039W	1.2522	viable predicted	SL		YKR067W	YBL011W		YDR298C	YOR065W	0.39084	viable predicted	viable
YBR041W	YOR317W	1.2522	viable predicted	SL		YKR067W	YBL011W		YDL067C	YDR298C	0.39084	viable predicted	viable
YOR317W	YBR041W	1.2522	viable predicted	SL		YKR072C	YOR054C		YDR298C	YDL067C	0.39084	viable predicted	viable
YMR246W	YOR317W	1.2522	viable predicted	SL		YKR072C	YOR054C		YMR256C	YDR298C	0.39084	viable predicted	viable
YOR317W	YMR246W	1.2522	viable predicted	SL		YLR028C	YMR120C		YDR298C	YMR256C	0.39084	viable predicted	viable
YNR008W	YOR245C	1.2522	viable predicted	SL		YLR028C	YMR120C		YHR051W	YDR298C	0.39084	viable predicted	viable
YOR245C	YNR008W	1.2522	viable predicted	SL		YLR043C	YCL035C		YDR298C	YHR051W	0.39084	viable predicted	viable
YGR157W	YOR245C	1.2522	viable predicted	SL		YLR043C	YDR513W		YMR011W	YPL078C	0.90143	viable predicted	viable
YOR245C	YGR157W	1.2522	viable predicted	SL		YLR043C	YCL035C		YPL078C	YMR011W	0.90143	viable predicted	viable
YLR058C	YOR241W	1.2522	viable predicted	SL		YLR043C	YDR513W		YLR395C	YPL078C	0.39084	viable predicted	viable
YOR241W	YLR058C	1.2522	viable predicted	SL		YLR043C	YGR209C		YPL078C	YLR395C	0.39084	viable predicted	viable
YDL142C	YNL169C	1.2522	viable predicted	SL		YLR043C	YGR209C		YMR256C	YPL078C	0.39084	viable predicted	viable
YNL169C	YDL142C	1.2522	viable predicted	SL		YLR044C	YLR134W		YPL078C	YMR256C	0.39084	viable predicted	viable
YEL046C	YOR241W	1.2522	viable predicted	SL		YLR044C	YGR087C		YGR183C	YJR121W	0.39084	viable predicted	viable
YOR241W	YEL046C	1.2522	viable predicted	SL		YLR044C	YLR134W		YJR121W	YGR183C	0.39084	viable predicted	viable
YJR049C	YOR209C	1.2522	viable predicted	SL		YLR044C	YGR087C		YJL166W	YJR121W	0.39084	viable predicted	viable
YOR209C	YJR049C	1.2522	viable predicted	SL		YLR058C	YJR078W		YJR121W	YJL166W	0.39084	viable predicted	viable
YDL042C	YOR209C	1.2522	viable predicted	SL		YLR058C	YLR231C		YFR033C	YJR121W	0.39084	viable predicted	viable
YOR209C	YDL042C	1.2522	viable predicted	SL		YLR058C	YGR204W		YJR121W	YFR033C	0.39084	viable predicted	viable
YNL129W	YOR209C	1.2522	viable predicted	SL		YLR058C	YJR078W		YGR240C	YJR121W	0.48672	viable predicted	viable
YOR209C	YNL129W	1.2522	viable predicted	SL		YLR058C	YLR231C		YJR121W	YGR240C	0.48672	viable predicted	viable
YFR047C	YOR209C	1.2522	viable predicted	SL		YLR133W	YKR031C		YHR051W	YJR121W	0.39084	viable predicted	viable
YOR209C	YFR047C	1.2522	viable predicted	SL		YLR134W	YGR087C		YJR121W	YHR051W	0.39084	viable predicted	viable
YLR231C	YOR209C	1.2522	viable predicted	SL		YLR134W	YGR087C		YBL045C	YJR121W	0.39084	viable predicted	viable
YOR209C	YLR231C	1.2522	viable predicted	SL		YLR142W	YEL024W		YJR121W	YBL045C	0.39084	viable predicted	viable
YBL098W	YOR209C	1.2522	viable predicted	SL		YLR142W	YEL024W		YGR183C	YBL099W	0.39084	viable predicted	viable
YOR209C	YBL098W	1.2522	viable predicted	SL		YLR153C	YLR027C		YBL099W	YGR183C	0.39084	viable predicted	viable
YJR078W	YOR209C	1.2522	viable predicted	SL		YLR153C	YLR027C		YJL166W	YBL099W	0.39084	viable predicted	viable
YOR209C	YJR078W	1.2522	viable predicted	SL		YLR153C	YKL080W		YBL099W	YJL166W	0.39084	viable predicted	viable
YJR025C	YOR209C	1.2522	viable predicted	SL		YLR153C	YLR447C		YBL099W	YJR048W	0.90143	viable predicted	viable
YOR209C	YJR025C	1.2522	viable predicted	SL		YLR153C	YBR097W		YJR048W	YBL099W	0.90143	viable predicted	viable
YBR263W	YOR184W	1.2522	viable predicted	SL		YLR153C	YKL080W		YDL067C	YBL099W	0.39084	viable predicted	viable
YOR184W	YBR263W	1.2522	viable predicted	SL		YLR153C	YLR447C		YBL099W	YDL067C	0.39084	viable predicted	viable
YFL030W	YOR184W	1.2522	viable predicted	SL		YLR153C	YBR097W		YIL111W	YBL099W	0.90143	viable predicted	viable
YOR184W	YFL030W	1.2522	viable predicted	SL		YLR174W	YNL009W		YBL099W	YIL111W	0.90143	viable predicted	viable
YDR191W	YOR025W	1.2522	viable predicted	SL		YLR174W	YNL009W		YLR038C	YBL099W	0.39084	viable predicted	viable
YOR025W	YDR191W	1.2522	viable predicted	SL		YLR180W	YDR502C		YBL099W	YLR038C	0.39084	viable predicted	viable
YCR028C	YOL052C	1.2522	viable predicted	SL		YLR303W	YJL212C		YEL024W	YML081C-A	0.39084	viable predicted	viable
YOL052C	YCR028C	1.2522	viable predicted	SL		YLR303W	YJL212C		YML081C-A	YEL024W	0.39084	viable predicted	viable
YNR008W	YNR019W	1.2522	viable predicted	SL		YLR305C	YCR034W		YFR033C	YML081C-A	0.39084	viable predicted	viable
YNR019W	YNR008W	1.2522	viable predicted	SL		YLR305C	YLR342W		YML081C-A	YFR033C	0.39084	viable predicted	viable
YNR019W	YOR245C	1.2522	viable predicted	SL		YLR305C	YNL267W		YPR191W	YML081C-A	0.39084	viable predicted	viable
YOR245C	YNR019W	1.2522	viable predicted	SL		YLR305C	YNL169C		YML081C-A	YPR191W	0.39084	viable predicted	viable
YGR157W	YNR008W	1.2522	viable predicted	SL		YLR305C	YKR031C		YMR205C	YML081C-A	0.48672	viable predicted	viable
YNR008W	YGR157W	1.2522	viable predicted	SL		YLR305C	YKL004W		YML081C-A	YMR205C	0.48672	viable predicted	viable
YNR001C	YPR001W	1.2522	viable predicted	SL		YLR305C	YCR034W		YLR395C	YML081C-A	0.39084	viable predicted	viable
YPR001W	YNR001C	1.2522	viable predicted	SL		YLR305C	YLR342W		YML081C-A	YLR395C	0.39084	viable predicted	viable
YCR005C	YNR001C	1.2522	viable predicted	SL		YLR305C	YNL267W		YHR051W	YML081C-A	0.39084	viable predicted	viable
YNR001C	YCR005C	1.2522	viable predicted	SL		YLR305C	YNL169C		YML081C-A	YHR051W	0.39084	viable predicted	viable
YKR039W	YNL270C	1.2522	viable predicted	SL		YLR305C	YKR031C		YGR240C	YDR377W	0.48672	viable predicted	viable
YNL270C	YKR039W	1.2522	viable predicted	SL		YLR305C	YLR372W		YDR377W	YGR240C	0.48672	viable predicted	viable
YEL063C	YNL270C	1.2522	viable predicted	SL		YLR305C	YLR372W		YBL030C	YDR377W	0.90143	viable predicted	viable
YNL270C	YEL063C	1.2522	viable predicted	SL		YLR342W	YCR034W		YDR377W	YBL030C	0.90143	viable predicted	viable
YDL182W	YNL268W	1.2522	viable predicted	SL		YLR342W	YBR023C		YDR377W	YLR044C	0.90143	viable predicted	viable
YNL268W	YDL182W	1.2522	viable predicted	SL		YLR342W	YCR034W		YLR044C	YDR377W	0.90143	viable predicted	viable
YLR231C	YNL268W	1.2522	viable predicted	SL		YLR342W	YLL043W		YJR158W	YDR377W	0.90143	viable predicted	viable
YNL268W	YLR231C	1.2522	viable predicted	SL		YLR342W	YDR508C		YDR377W	YJR158W	0.90143	viable predicted	viable
YBL098W	YNL268W	1.2522	viable predicted	SL		YLR342W	YBR121C		YLR081W	YDR377W	0.90143	viable predicted	viable
YNL268W	YBL098W	1.2522	viable predicted	SL		YLR342W	YGR032W		YDR377W	YLR081W	0.90143	viable predicted	viable
YJR078W	YNL268W	1.2522	viable predicted	SL		YLR342W	YLL043W		YDL067C	YDR377W	0.39084	viable predicted	viable
YNL268W	YJR078W	1.2522	viable predicted	SL		YLR342W	YDR508C		YDR377W	YDL067C	0.39084	viable predicted	viable
YNL267W	YPR036W	1.2522	viable predicted	SL		YLR342W	YBR121C		YMR256C	YDR377W	0.39084	viable predicted	viable
YPR036W	YNL267W	1.2522	viable predicted	SL		YLR348C	YPL262W		YDR377W	YMR256C	0.39084	viable predicted	viable
YNL117W	YNL267W	1.2522	viable predicted	SL		YLR348C	YIL094C		YLR038C	YDR377W	0.39084	viable predicted	viable
YNL267W	YNL117W	1.2522	viable predicted	SL		YLR348C	YDL182W		YDR377W	YLR038C	0.39084	viable predicted	viable
YNL267W	YOR109W	1.2522	viable predicted	SL		YLR348C	YDR234W		YJL166W	YLR295C	0.39084	viable predicted	viable
YOR109W	YNL267W	1.2522	viable predicted	SL		YLR348C	YEL024W		YLR295C	YJL166W	0.39084	viable predicted	viable
YNL267W	YPL069C	1.2522	viable predicted	SL		YLR348C	YKL141W		YPR191W	YLR295C	0.39084	viable predicted	viable
YPL069C	YNL267W	1.2522	viable predicted	SL		YLR348C	YKL216W		YLR295C	YPR191W	0.39084	viable predicted	viable
YNL192W	YNL202W	1.2522	viable predicted	SL		YLR348C	YEL047C		YGR240C	YLR295C	0.48672	viable predicted	viable
YNL202W	YNL192W	1.2522	viable predicted	SL		YLR348C	YPL262W		YLR295C	YGR240C	0.48672	viable predicted	viable
YJL121C	YNL192W	1.2522	viable predicted	SL		YLR348C	YIL094C		YGR121C	YLR295C	0.90143	viable predicted	viable
YNL192W	YJL121C	1.2522	viable predicted	SL		YLR348C	YDL182W		YLR295C	YGR121C	0.90143	viable predicted	viable
YBR093C	YNL192W	1.2522	viable predicted	SL		YLR348C	YDR234W		YOR065W	YLR295C	0.39084	viable predicted	viable
YNL192W	YBR093C	1.2522	viable predicted	SL		YLR348C	YEL024W		YLR295C	YOR065W	0.39084	viable predicted	viable
YMR205C	YNL192W	1.2522	viable predicted	SL		YLR348C	YKL141W		YMR256C	YLR295C	0.39084	viable predicted	viable
YNL192W	YMR205C	1.2522	viable predicted	SL		YLR348C	YKL216W		YLR295C	YMR256C	0.39084	viable predicted	viable
YLR044C	YNL192W	1.2522	viable predicted	SL		YLR348C	YEL047C		YBL045C	YLR295C	0.39084	viable predicted	viable
YNL192W	YLR044C	1.2522	viable predicted	SL		YLR354C	YNL241C		YLR295C	YBL045C	0.39084	viable predicted	viable
YER178W	YNL192W	1.2522	viable predicted	SL		YLR354C	YNL241C		YOR388C	YGL256W	1.2522	viable predicted	viable
YNL192W	YER178W	1.2522	viable predicted	SL		YLR359W	YJR105W		YGL256W	YOR388C	1.2522	viable predicted	viable
YDR315C	YNL192W	1.2522	viable predicted	SL		YLR359W	YML022W		YLR058C	YMR083W	1.2522	viable predicted	viable
YNL192W	YDR315C	1.2522	viable predicted	SL		YLR359W	YJR105W		YMR083W	YLR058C	1.2522	viable predicted	viable
YJL214W	YNL192W	1.2522	viable predicted	SL		YLR359W	YML022W		YOR184W	YMR083W	1.2522	viable predicted	viable
YNL192W	YJL214W	1.2522	viable predicted	SL		YLR372W	YML008C		YMR083W	YOR184W	1.2522	viable predicted	viable
YBR121C	YNL192W	1.2522	viable predicted	SL		YLR372W	YML008C		YJL166W	YMR083W	0.41062	viable predicted	viable
YNL192W	YBR121C	1.2522	viable predicted	SL		YLR372W	YCR034W		YMR083W	YJL166W	0.41062	viable predicted	viable
YLL043W	YNL192W	1.2522	viable predicted	SL		YLR438W	YKR039W		YER053C	YMR083W	1.2522	viable predicted	viable
YNL192W	YLL043W	1.2522	viable predicted	SL		YLR438W	YDR300C		YMR083W	YER053C	1.2522	viable predicted	viable
YJL196C	YNL192W	1.2522	viable predicted	SL		YLR438W	YOR323C		YMR083W	YLR044C	1.2522	viable predicted	viable
YNL192W	YJL196C	1.2522	viable predicted	SL		YLR438W	YOR348C		YLR044C	YMR083W	1.2522	viable predicted	viable
YHR100C	YNL169C	1.2522	viable predicted	SL		YLR438W	YKR039W		YDR342C	YMR083W	1.2522	viable predicted	viable
YNL169C	YHR100C	1.2522	viable predicted	SL		YLR438W	YDR300C		YMR083W	YDR342C	1.2522	viable predicted	viable
YDR294C	YNL169C	1.2522	viable predicted	SL		YLR438W	YOR323C		YNR072W	YMR083W	1.2522	viable predicted	viable
YNL169C	YDR294C	1.2522	viable predicted	SL		YLR438W	YOR348C		YMR083W	YNR072W	1.2522	viable predicted	viable
YNL142W	YPR138C	1.2522	viable predicted	SL		YML022W	YJR105W		YPL262W	YMR083W	1.2522	viable predicted	viable
YPR138C	YNL142W	1.2522	viable predicted	SL		YML022W	YJR105W		YMR083W	YPL262W	1.2522	viable predicted	viable
YML022W	YNL141W	1.2522	viable predicted	SL		YML042W	YER178W		YMR256C	YMR083W	0.41062	viable predicted	viable
YNL141W	YML022W	1.2522	viable predicted	SL		YML042W	YER178W		YMR083W	YMR256C	0.41062	viable predicted	viable
YDR400W	YNL129W	1.2522	viable predicted	SL		YML075C	YLR450W		YHR051W	YMR083W	0.41062	viable predicted	viable
YNL129W	YDR400W	1.2522	viable predicted	SL		YML075C	YLR450W		YMR083W	YHR051W	0.41062	viable predicted	viable
YDL042C	YNL129W	1.2522	viable predicted	SL		YML120C	YKL120W		YLR038C	YMR083W	0.41062	viable predicted	viable
YNL129W	YDL042C	1.2522	viable predicted	SL		YML120C	YKL120W		YMR083W	YLR038C	0.41062	viable predicted	viable
YLR209C	YNL129W	1.2522	viable predicted	SL		YML123C	YCR037C		YKL016C	YMR083W	0.90143	viable predicted	viable
YNL129W	YLR209C	1.2522	viable predicted	SL		YML123C	YBR296C		YMR083W	YKL016C	0.90143	viable predicted	viable
YNL106C	YOR109W	1.2522	viable predicted	SL		YML123C	YJL198W		YDR298C	YMR083W	0.90143	viable predicted	viable
YOR109W	YNL106C	1.2522	viable predicted	SL		YML123C	YNR013C		YMR083W	YDR298C	0.90143	viable predicted	viable
YNL037C	YOR136W	1.2522	viable predicted	SL		YML123C	YCR037C		YGR240C	YLR027C	1.2522	viable predicted	viable
YOR136W	YNL037C	1.2522	viable predicted	SL		YML123C	YBR296C		YLR027C	YGR240C	1.2522	viable predicted	viable
YBR006W	YMR250W	1.2522	viable predicted	SL		YML123C	YJL198W		YHR001W-A	YKL106W	0.41062	viable predicted	viable
YMR250W	YBR006W	1.2522	viable predicted	SL		YML123C	YNR013C		YKL106W	YHR001W-A	0.41062	viable predicted	viable
YGR019W	YMR250W	1.2522	viable predicted	SL		YMR054W	YOR270C		YGR240C	YKL106W	1.2522	viable predicted	viable
YMR250W	YGR019W	1.2522	viable predicted	SL		YMR054W	YOR270C		YKL106W	YGR240C	1.2522	viable predicted	viable
YBR041W	YMR246W	1.2522	viable predicted	SL		YMR056C	YBL030C		YBL030C	YBR085W	1.2522	viable predicted	viable
YMR246W	YBR041W	1.2522	viable predicted	SL		YMR056C	YBL030C		YBR085W	YBL030C	1.2522	viable predicted	viable
YMR165C	YNL169C	1.2522	viable predicted	SL		YMR062C	YEL063C		YLR044C	YJR048W	1.2522	viable predicted	viable
YNL169C	YMR165C	1.2522	viable predicted	SL		YMR062C	YKR039W		YLR134W	YJR048W	1.2522	viable predicted	viable
YML120C	YMR145C	1.2522	viable predicted	SL		YMR062C	YEL063C		YGR087C	YJR048W	1.2522	viable predicted	viable
YMR145C	YML120C	1.2522	viable predicted	SL		YMR062C	YKR039W		YMR303C	YJR048W	1.2522	viable predicted	viable
YBR002C	YMR101C	1.2522	viable predicted	SL		YMR101C	YBR002C		YMR083W	YJR048W	1.2522	viable predicted	viable
YMR101C	YBR002C	1.2522	viable predicted	SL		YMR101C	YBR002C		YGL256W	YJR048W	1.2522	viable predicted	viable
YBL030C	YMR056C	1.2522	viable predicted	SL		YMR145C	YML120C		YPL111W	YJR048W	1.2522	viable predicted	viable
YMR056C	YBL030C	1.2522	viable predicted	SL		YMR145C	YML120C		YLR027C	YJR048W	1.2522	viable predicted	viable
YMR054W	YOR270C	1.2522	viable predicted	SL		YMR165C	YNL169C		YKL106W	YJR048W	1.2522	viable predicted	viable
YOR270C	YMR054W	1.2522	viable predicted	SL		YMR165C	YNL169C		YLR295C	YJR048W	0.90143	viable predicted	viable
YBR023C	YLR342W	1.2522	viable predicted	SL		YMR202W	YNL280C		YPL271W	YJR048W	0.90143	viable predicted	viable
YLR342W	YBR023C	1.2522	viable predicted	SL		YMR202W	YNL280C		YDL004W	YJR048W	0.90143	viable predicted	viable
YML123C	YNR013C	1.2522	viable predicted	SL		YMR202W	YML008C		YDR377W	YJR048W	0.90143	viable predicted	viable
YNR013C	YML123C	1.2522	viable predicted	SL		YMR202W	YML008C		YML081C-A	YJR048W	0.90143	viable predicted	viable
YJL198W	YML123C	1.2522	viable predicted	SL		YMR246W	YBR041W		YJR121W	YJR048W	0.90143	viable predicted	viable
YML123C	YJL198W	1.2522	viable predicted	SL		YMR246W	YBR041W		YPR020W	YJR048W	1.2522	viable predicted	viable
YBR296C	YML123C	1.2522	viable predicted	SL		YMR250W	YGR019W		YBR039W	YJR048W	0.90143	viable predicted	viable
YML123C	YBR296C	1.2522	viable predicted	SL		YMR250W	YBR006W		YPL078C	YJR048W	0.90143	viable predicted	viable
YCR037C	YML123C	1.2522	viable predicted	SL		YMR250W	YGR019W		YDR298C	YJR048W	0.90143	viable predicted	viable
YML123C	YCR037C	1.2522	viable predicted	SL		YMR250W	YBR006W		Q0085	YJR048W	0.90143	viable predicted	viable
YKL120W	YML120C	1.2522	viable predicted	SL		YMR261C	YML100W		YKL016C	YJR048W	0.90143	viable predicted	viable
YML120C	YKL120W	1.2522	viable predicted	SL		YMR261C	YML100W		Q0080	YJR048W	0.90143	viable predicted	viable
YER178W	YML042W	1.2522	viable predicted	SL		YMR271C	YML106W		Q0130	YJR048W	0.90143	viable predicted	viable
YML042W	YER178W	1.2522	viable predicted	SL		YMR271C	YML106W		YDR322C-A	YJR048W	1.2522	viable predicted	viable
YJR105W	YML022W	1.2522	viable predicted	SL		YNL037C	YOR136W		YOR303W	YJR048W	1.2522	viable predicted	viable
YML022W	YJR105W	1.2522	viable predicted	SL		YNL037C	YOR136W		YJR109C	YJR048W	1.2522	viable predicted	viable
YLR438W	YOR348C	1.2522	viable predicted	SL		YNL106C	YOR109W		YKL060C	YJR048W	1.2522	viable predicted	viable
YOR348C	YLR438W	1.2522	viable predicted	SL		YNL106C	YOR109W		YKL152C	YJR048W	1.2522	viable predicted	viable
YKR039W	YLR438W	1.2522	viable predicted	SL		YNL129W	YLR209C		YGR254W	YJR048W	1.2522	viable predicted	viable
YLR438W	YKR039W	1.2522	viable predicted	SL		YNL129W	YDL042C		YHR174W	YJR048W	1.2522	viable predicted	viable
YLR354C	YNL241C	1.2522	viable predicted	SL		YNL129W	YDR400W		Q0045	YJR048W	0.41062	viable predicted	viable
YNL241C	YLR354C	1.2522	viable predicted	SL		YNL129W	YLR209C		YLR038C	YJR048W	0.41062	viable predicted	viable
YEL047C	YLR348C	1.2522	viable predicted	SL		YNL129W	YDL042C		YGL191W	YJR048W	0.41062	viable predicted	viable
YLR348C	YEL047C	1.2522	viable predicted	SL		YNL129W	YDR400W		Q0250	YJR048W	0.41062	viable predicted	viable
YKL141W	YLR348C	1.2522	viable predicted	SL		YNL141W	YJR105W		Q0275	YJR048W	0.41062	viable predicted	viable
YLR348C	YKL141W	1.2522	viable predicted	SL		YNL141W	YML022W		YGL187C	YJR048W	0.41062	viable predicted	viable
YEL024W	YLR348C	0.41062	viable predicted	SL		YNL141W	YJR105W		YNL052W	YJR048W	1.2522	viable predicted	viable
YLR348C	YEL024W	0.41062	viable predicted	SL		YNL141W	YML022W		YIL111W	YJR048W	1.2522	viable predicted	viable
YDL182W	YLR348C	1.2522	viable predicted	SL		YNL142W	YPR138C		YHR051W	YJR048W	0.41062	viable predicted	viable
YLR348C	YDL182W	1.2522	viable predicted	SL		YNL142W	YPR138C		YMR256C	YJR048W	0.41062	viable predicted	viable
YLR348C	YPL262W	1.2522	viable predicted	SL		YNL169C	YDR294C		YLR395C	YJR048W	0.41062	viable predicted	viable
YPL262W	YLR348C	1.2522	viable predicted	SL		YNL169C	YHR100C		YDL067C	YJR048W	0.41062	viable predicted	viable
YBR121C	YLR342W	1.2522	viable predicted	SL		YNL169C	YDL142C		Q0105	YJR048W	0.41062	viable predicted	viable
YLR342W	YBR121C	1.2522	viable predicted	SL		YNL169C	YDR294C		YBL045C	YJR048W	0.41062	viable predicted	viable
YDR508C	YLR342W	1.2522	viable predicted	SL		YNL169C	YHR100C		YOR065W	YJR048W	0.41062	viable predicted	viable
YLR342W	YDR508C	1.2522	viable predicted	SL		YNL169C	YGR170W		YHR001W-A	YJR048W	0.41062	viable predicted	viable
YLL043W	YLR342W	1.2522	viable predicted	SL		YNL169C	YGR170W		YPR191W	YJR048W	0.41062	viable predicted	viable
YLR342W	YLL043W	1.2522	viable predicted	SL		YNL192W	YJL196C		YFR033C	YJR048W	0.41062	viable predicted	viable
YCR034W	YLR342W	1.2522	viable predicted	SL		YNL192W	YLL043W		YDR529C	YJR048W	0.41062	viable predicted	viable
YLR342W	YCR034W	1.2522	viable predicted	SL		YNL192W	YBR121C		YJL166W	YJR048W	0.41062	viable predicted	viable
YLR305C	YLR372W	1.2522	viable predicted	SL		YNL192W	YJL214W		YGR183C	YJR048W	0.41062	viable predicted	viable
YLR372W	YLR305C	1.2522	viable predicted	SL		YNL192W	YDR315C		YEL024W	YJR048W	0.41062	viable predicted	viable
YKR031C	YLR305C	1.2522	viable predicted	SL		YNL192W	YER178W		YOR388C	YJR048W	1.2522	viable predicted	viable
YLR305C	YKR031C	1.2522	viable predicted	SL		YNL192W	YLR044C		YPL262W	YJR048W	1.2522	viable predicted	viable
YLR305C	YNL169C	1.2522	viable predicted	SL		YNL192W	YMR205C		YBR196C	YJR048W	1.2522	viable predicted	viable
YNL169C	YLR305C	1.2522	viable predicted	SL		YNL192W	YBR093C		YDL215C	YJR048W	1.2522	viable predicted	viable
YLR305C	YNL267W	1.2522	viable predicted	SL		YNL192W	YJL121C		YJL052W	YJR048W	1.2522	viable predicted	viable
YNL267W	YLR305C	1.2522	viable predicted	SL		YNL192W	YNL202W		YJR009C	YJR048W	1.2522	viable predicted	viable
YLR305C	YLR342W	1.2522	viable predicted	SL		YNL192W	YBR166C		YGR192C	YJR048W	1.2522	viable predicted	viable
YLR342W	YLR305C	1.2522	viable predicted	SL		YNL192W	YJL196C		YLR058C	YJR048W	1.2522	viable predicted	viable
YCR034W	YLR305C	1.2522	viable predicted	SL		YNL192W	YLL043W		YFR053C	YJR048W	1.2522	viable predicted	viable
YLR305C	YCR034W	1.2522	viable predicted	SL		YNL192W	YBR121C		YGL253W	YJR048W	1.2522	viable predicted	viable
YLR174W	YNL009W	1.2522	viable predicted	SL		YNL192W	YJL214W		YCL040W	YJR048W	1.2522	viable predicted	viable
YNL009W	YLR174W	1.2522	viable predicted	SL		YNL192W	YDR315C		YMR267W	YJR048W	1.2522	viable predicted	viable
YBR097W	YLR153C	1.2522	viable predicted	SL		YNL192W	YER178W		YKL085W	YJR048W	1.2522	viable predicted	viable
YLR153C	YBR097W	1.2522	viable predicted	SL		YNL192W	YLR044C		YOL126C	YJR048W	1.2522	viable predicted	viable
YLR153C	YLR447C	1.2522	viable predicted	SL		YNL192W	YMR205C		YML120C	YJR048W	1.2522	viable predicted	viable
YLR447C	YLR153C	1.2522	viable predicted	SL		YNL192W	YBR093C		YGR240C	YJR048W	1.2522	viable predicted	viable
YKL080W	YLR153C	1.2522	viable predicted	SL		YNL192W	YJL121C		YMR205C	YJR048W	1.2522	viable predicted	viable
YLR153C	YKL080W	1.2522	viable predicted	SL		YNL192W	YNL202W		YER081W	YJR048W	1.2522	viable predicted	viable
YLR027C	YLR153C	1.2522	viable predicted	SL		YNL192W	YBR166C		YIL074C	YJR048W	1.2522	viable predicted	viable
YLR153C	YLR027C	1.2522	viable predicted	SL		YNL220W	YJR105W		YCR012W	YJR048W	1.2522	viable predicted	viable
YEL024W	YLR142W	0.41062	viable predicted	SL		YNL220W	YML022W		YGR208W	YJR048W	1.2522	viable predicted	viable
YLR142W	YEL024W	0.41062	viable predicted	SL		YNL220W	YJR105W		YOR184W	YJR048W	1.2522	viable predicted	viable
YGR087C	YLR134W	1.2522	viable predicted	SL		YNL220W	YML022W		YAL038W	YJR048W	1.2522	viable predicted	viable
YLR134W	YGR087C	1.2522	viable predicted	SL		YNL267W	YPL069C		YOR347C	YJR048W	1.2522	viable predicted	viable
YLR058C	YLR231C	1.2522	viable predicted	SL		YNL267W	YMR202W		YDR050C	YJR048W	1.2522	viable predicted	viable
YLR231C	YLR058C	1.2522	viable predicted	SL		YNL267W	YOR109W		YPL134C	YJR048W	1.2522	viable predicted	viable
YJR078W	YLR058C	1.2522	viable predicted	SL		YNL267W	YNL117W		YOR222W	YJR048W	1.2522	viable predicted	viable
YLR058C	YJR078W	1.2522	viable predicted	SL		YNL267W	YPL069C		YMR056C	YJR048W	1.2522	viable predicted	viable
YGR087C	YLR044C	1.2522	viable predicted	SL		YNL267W	YMR202W		YBR085W	YJR048W	1.2522	viable predicted	viable
YLR044C	YGR087C	1.2522	viable predicted	SL		YNL267W	YOR109W		YBL030C	YJR048W	1.2522	viable predicted	viable
YLR044C	YLR134W	1.2522	viable predicted	SL		YNL267W	YNL117W		YDR384C	YJR048W	1.2522	viable predicted	viable
YLR134W	YLR044C	1.2522	viable predicted	SL		YNL267W	YPR036W		YGR121C	YJR048W	1.2522	viable predicted	viable
YDR513W	YLR043C	1.2522	viable predicted	SL		YNL267W	YPR036W		YNL142W	YJR048W	1.2522	viable predicted	viable
YLR043C	YDR513W	1.2522	viable predicted	SL		YNL268W	YJR078W		YPR138C	YJR048W	1.2522	viable predicted	viable
YCL035C	YLR043C	1.2522	viable predicted	SL		YNL268W	YBL098W		YPR021C	YJR048W	1.2522	viable predicted	viable
YLR043C	YCL035C	1.2522	viable predicted	SL		YNL268W	YLR231C		YFL011W	YJR048W	1.2522	viable predicted	viable
YKR072C	YOR054C	1.2522	viable predicted	SL		YNL268W	YJR078W		YOL156W	YJR048W	1.2522	viable predicted	viable
YOR054C	YKR072C	1.2522	viable predicted	SL		YNL268W	YBL098W		YJL219W	YJR048W	1.2522	viable predicted	viable
YKR039W	YOR348C	1.2522	viable predicted	SL		YNL268W	YLR231C		YHR094C	YJR048W	1.2522	viable predicted	viable
YOR348C	YKR039W	1.2522	viable predicted	SL		YNL268W	YIR034C		YEL069C	YJR048W	1.2522	viable predicted	viable
YDR300C	YKR039W	1.2522	viable predicted	SL		YNL268W	YIL094C		YDL245C	YJR048W	1.2522	viable predicted	viable
YKR039W	YDR300C	1.2522	viable predicted	SL		YNL268W	YBR115C		YJR158W	YJR048W	1.2522	viable predicted	viable
YDL182W	YKR039W	1.2522	viable predicted	SL		YNL268W	YDL182W		YMR011W	YJR048W	1.2522	viable predicted	viable
YKR039W	YDL182W	1.2522	viable predicted	SL		YNL268W	YDR234W		YDR345C	YJR048W	1.2522	viable predicted	viable
YKR039W	YNL268W	1.2522	viable predicted	SL		YNL268W	YNR050C		YHR092C	YJR048W	1.2522	viable predicted	viable
YNL268W	YKR039W	1.2522	viable predicted	SL		YNL268W	YIL094C		YHR096C	YJR048W	1.2522	viable predicted	viable
YKR039W	YLR231C	1.2522	viable predicted	SL		YNL268W	YIR034C		YDR343C	YJR048W	1.2522	viable predicted	viable
YLR231C	YKR039W	1.2522	viable predicted	SL		YNL268W	YDL182W		YDR342C	YJR048W	1.2522	viable predicted	viable
YBL098W	YKR039W	1.2522	viable predicted	SL		YNL268W	YBR115C		YJL214W	YJR048W	1.2522	viable predicted	viable
YKR039W	YBL098W	1.2522	viable predicted	SL		YNL268W	YDR234W		YLR081W	YJR048W	1.2522	viable predicted	viable
YJR078W	YKR039W	1.2522	viable predicted	SL		YNL268W	YNR050C		YDR536W	YJR048W	1.2522	viable predicted	viable
YKR039W	YJR078W	1.2522	viable predicted	SL		YNL270C	YOL058W		YDL247W	YJR048W	1.2522	viable predicted	viable
YCL025C	YKR039W	1.2522	viable predicted	SL		YNL270C	YJL088W		YJR160C	YJR048W	1.2522	viable predicted	viable
YKR039W	YCL025C	1.2522	viable predicted	SL		YNL270C	YHR018C		YJR077C	YJR048W	1.2522	viable predicted	viable
YKL212W	YLR240W	1.2522	viable predicted	SL		YNL270C	YER069W		YER053C	YJR048W	1.2522	viable predicted	viable
YLR240W	YKL212W	1.2522	viable predicted	SL		YNL270C	YMR062C		YHL016C	YJR048W	1.2522	viable predicted	viable
YKL212W	YPL057C	1.2522	viable predicted	SL		YNL270C	YOL140W		YPR192W	YJR048W	1.2522	viable predicted	viable
YPL057C	YKL212W	1.2522	viable predicted	SL		YNL270C	YEL063C		YLL052C	YJR048W	1.2522	viable predicted	viable
YKL212W	YMR272C	1.2522	viable predicted	SL		YNL270C	YKR039W		YLR044C	YEL039C	1.2522	viable predicted	viable
YMR272C	YKL212W	1.2522	viable predicted	SL		YNL270C	YOR130C		YLR134W	YEL039C	1.2522	viable predicted	viable
YDR208W	YKL212W	1.2522	viable predicted	SL		YNL270C	YOL058W		YGR087C	YEL039C	1.2522	viable predicted	viable
YKL212W	YDR208W	1.2522	viable predicted	SL		YNL270C	YJL088W		YMR303C	YEL039C	1.2522	viable predicted	viable
YDR072C	YKL212W	1.2522	viable predicted	SL		YNL270C	YHR018C		YMR083W	YEL039C	1.2522	viable predicted	viable
YKL212W	YDR072C	1.2522	viable predicted	SL		YNL270C	YER069W		YGL256W	YEL039C	1.2522	viable predicted	viable
YKL212W	YOR109W	1.2522	viable predicted	SL		YNL270C	YMR062C		YPL111W	YEL039C	1.2522	viable predicted	viable
YOR109W	YKL212W	1.2522	viable predicted	SL		YNL270C	YOL140W		YLR027C	YEL039C	1.2522	viable predicted	viable
YFR019W	YKL212W	1.2522	viable predicted	SL		YNL270C	YEL063C		YKL106W	YEL039C	1.2522	viable predicted	viable
YKL212W	YFR019W	1.2522	viable predicted	SL		YNL270C	YKR039W		YBL099W	YEL039C	0.90143	viable predicted	viable
YBR036C	YKL212W	1.2522	viable predicted	SL		YNL270C	YOR130C		YLR295C	YEL039C	0.90143	viable predicted	viable
YKL212W	YBR036C	1.2522	viable predicted	SL		YNL280C	YML008C		YPL271W	YEL039C	0.90143	viable predicted	viable
YKL120W	YKL192C	1.2522	viable predicted	SL		YNL280C	YML008C		YDL004W	YEL039C	0.90143	viable predicted	viable
YKL192C	YKL120W	1.2522	viable predicted	SL		YNR001C	YCR005C		YDR377W	YEL039C	0.90143	viable predicted	viable
YKL192C	YML120C	1.2522	viable predicted	SL		YNR001C	YPR001W		YML081C-A	YEL039C	0.90143	viable predicted	viable
YML120C	YKL192C	1.2522	viable predicted	SL		YNR001C	YCR005C		YJR121W	YEL039C	0.90143	viable predicted	viable
YKL085W	YKL192C	1.2522	viable predicted	SL		YNR001C	YPR001W		YPR020W	YEL039C	1.2522	viable predicted	viable
YKL192C	YKL085W	1.2522	viable predicted	SL		YNR008W	YGR157W		YBR039W	YEL039C	0.90143	viable predicted	viable
YCR028C	YKL184W	1.2522	viable predicted	SL		YNR008W	YGR157W		YPL078C	YEL039C	0.90143	viable predicted	viable
YKL184W	YCR028C	1.2522	viable predicted	SL		YNR019W	YOR245C		YDR298C	YEL039C	0.90143	viable predicted	viable
YHL011C	YKL181W	1.2522	viable predicted	SL		YNR019W	YNR008W		Q0085	YEL039C	0.90143	viable predicted	viable
YKL181W	YHL011C	1.2522	viable predicted	SL		YNR019W	YOR245C		YKL016C	YEL039C	0.90143	viable predicted	viable
YKL085W	YKL120W	1.2522	viable predicted	SL		YNR019W	YNR008W		Q0080	YEL039C	0.90143	viable predicted	viable
YKL120W	YKL085W	1.2522	viable predicted	SL		YOL052C	YCR028C		Q0130	YEL039C	0.90143	viable predicted	viable
YKL085W	YML120C	1.2522	viable predicted	SL		YOL052C	YCR028C		YDR322C-A	YEL039C	1.2522	viable predicted	viable
YML120C	YKL085W	1.2522	viable predicted	SL		YOL058W	YEL063C		YOR303W	YEL039C	1.2522	viable predicted	viable
YBR183W	YKL008C	1.2522	viable predicted	SL		YOL058W	YKR039W		YJR109C	YEL039C	1.2522	viable predicted	viable
YKL008C	YBR183W	1.2522	viable predicted	SL		YOL058W	YEL063C		YKL060C	YEL039C	1.2522	viable predicted	viable
YKL008C	YPL087W	1.2522	viable predicted	SL		YOL058W	YKR039W		YKL152C	YEL039C	1.2522	viable predicted	viable
YPL087W	YKL008C	1.2522	viable predicted	SL		YOL061W	YKL181W		YGR254W	YEL039C	1.2522	viable predicted	viable
YJR143C	YOR321W	1.2522	viable predicted	SL		YOL061W	YHL011C		YHR174W	YEL039C	1.2522	viable predicted	viable
YOR321W	YJR143C	1.2522	viable predicted	SL		YOL140W	YEL063C		Q0045	YEL039C	0.41062	viable predicted	viable
YAL023C	YJR143C	1.2522	viable predicted	SL		YOL140W	YKR039W		YLR038C	YEL039C	0.41062	viable predicted	viable
YJR143C	YAL023C	1.2522	viable predicted	SL		YOL140W	YEL063C		YGL191W	YEL039C	0.41062	viable predicted	viable
YDL095W	YJR143C	1.2522	viable predicted	SL		YOL140W	YKR039W		Q0250	YEL039C	0.41062	viable predicted	viable
YJR143C	YDL095W	1.2522	viable predicted	SL		YOR025W	YDR191W		Q0275	YEL039C	0.41062	viable predicted	viable
YJR110W	YOR109W	1.2522	viable predicted	SL		YOR025W	YDR191W		YGL187C	YEL039C	0.41062	viable predicted	viable
YOR109W	YJR110W	1.2522	viable predicted	SL		YOR130C	YEL063C		YNL052W	YEL039C	1.2522	viable predicted	viable
YJR110W	YNL106C	1.2522	viable predicted	SL		YOR130C	YKR039W		YIL111W	YEL039C	1.2522	viable predicted	viable
YNL106C	YJR110W	1.2522	viable predicted	SL		YOR130C	YEL063C		YHR051W	YEL039C	0.41062	viable predicted	viable
YJR057W	YNL241C	1.2522	viable predicted	SL		YOR130C	YKR039W		YMR256C	YEL039C	0.41062	viable predicted	viable
YNL241C	YJR057W	1.2522	viable predicted	SL		YOR175C	YDL052C		YLR395C	YEL039C	0.41062	viable predicted	viable
YDR453C	YJR057W	1.2522	viable predicted	SL		YOR184W	YFL030W		YDL067C	YEL039C	0.41062	viable predicted	viable
YJR057W	YDR453C	1.2522	viable predicted	SL		YOR184W	YFL030W		Q0105	YEL039C	0.41062	viable predicted	viable
YEL041W	YJR049C	1.2522	viable predicted	SL		YOR184W	YBR263W		YBL045C	YEL039C	0.41062	viable predicted	viable
YJR049C	YEL041W	1.2522	viable predicted	SL		YOR184W	YLR058C		YOR065W	YEL039C	0.41062	viable predicted	viable
YGL037C	YJR025C	1.2522	viable predicted	SL		YOR184W	YHR025W		YHR001W-A	YEL039C	0.41062	viable predicted	viable
YJR025C	YGL037C	1.2522	viable predicted	SL		YOR184W	YCR053W		YPR191W	YEL039C	0.41062	viable predicted	viable
YDL182W	YJR025C	1.2522	viable predicted	SL		YOR184W	YBR263W		YFR033C	YEL039C	0.41062	viable predicted	viable
YJR025C	YDL182W	1.2522	viable predicted	SL		YOR184W	YLR058C		YDR529C	YEL039C	0.41062	viable predicted	viable
YJR025C	YNL268W	1.2522	viable predicted	SL		YOR184W	YHR025W		YJL166W	YEL039C	0.41062	viable predicted	viable
YNL268W	YJR025C	1.2522	viable predicted	SL		YOR184W	YCR053W		YGR183C	YEL039C	0.41062	viable predicted	viable
YJR025C	YKR039W	1.2522	viable predicted	SL		YOR209C	YJR025C		YEL024W	YEL039C	0.41062	viable predicted	viable
YKR039W	YJR025C	1.2522	viable predicted	SL		YOR209C	YJR078W		YOR388C	YEL039C	1.2522	viable predicted	viable
YGR192C	YJR009C	1.2522	viable predicted	SL		YOR209C	YBL098W		YPL262W	YEL039C	1.2522	viable predicted	viable
YJR009C	YGR192C	1.2522	viable predicted	SL		YOR209C	YLR231C		YBR196C	YEL039C	1.2522	viable predicted	viable
YJL101C	YJL212C	1.2522	viable predicted	SL		YOR209C	YFR047C		YDL215C	YEL039C	1.2522	viable predicted	viable
YJL212C	YJL101C	1.2522	viable predicted	SL		YOR209C	YJR025C		YJL052W	YEL039C	1.2522	viable predicted	viable
YJL198W	YNR013C	1.2522	viable predicted	SL		YOR209C	YJR078W		YJR009C	YEL039C	1.2522	viable predicted	viable
YNR013C	YJL198W	1.2522	viable predicted	SL		YOR209C	YBL098W		YGR192C	YEL039C	1.2522	viable predicted	viable
YJL134W	YLR372W	1.2522	viable predicted	SL		YOR209C	YLR231C		YLR058C	YEL039C	1.2522	viable predicted	viable
YLR372W	YJL134W	1.2522	viable predicted	SL		YOR209C	YFR047C		YFR053C	YEL039C	1.2522	viable predicted	viable
YBR117C	YJL121C	1.2522	viable predicted	SL		YOR209C	YNL129W		YGL253W	YEL039C	1.2522	viable predicted	viable
YJL121C	YBR117C	1.2522	viable predicted	SL		YOR209C	YDL042C		YCL040W	YEL039C	1.2522	viable predicted	viable
YJL121C	YPR074C	1.2522	viable predicted	SL		YOR209C	YJR049C		YMR267W	YEL039C	1.2522	viable predicted	viable
YPR074C	YJL121C	1.2522	viable predicted	SL		YOR209C	YNL129W		YKL085W	YEL039C	1.2522	viable predicted	viable
YJL121C	YLR354C	1.2522	viable predicted	SL		YOR209C	YDL042C		YOL126C	YEL039C	1.2522	viable predicted	viable
YLR354C	YJL121C	1.2522	viable predicted	SL		YOR209C	YJR049C		YML120C	YEL039C	1.2522	viable predicted	viable
YGR192C	YJL052W	1.2522	viable predicted	SL		YOR241W	YEL046C		YGR240C	YEL039C	1.2522	viable predicted	viable
YJL052W	YGR192C	1.2522	viable predicted	SL		YOR241W	YEL046C		YMR205C	YEL039C	1.2522	viable predicted	viable
YJL052W	YJR009C	1.2522	viable predicted	SL		YOR241W	YLR058C		YER081W	YEL039C	1.2522	viable predicted	viable
YJR009C	YJL052W	1.2522	viable predicted	SL		YOR241W	YLR058C		YIL074C	YEL039C	1.2522	viable predicted	viable
YIR037W	YLR109W	1.2522	viable predicted	SL		YOR245C	YGR157W		YCR012W	YEL039C	1.2522	viable predicted	viable
YLR109W	YIR037W	1.2522	viable predicted	SL		YOR245C	YGR157W		YGR208W	YEL039C	1.2522	viable predicted	viable
YCR028C	YIL145C	1.2522	viable predicted	SL		YOR245C	YNR008W		YOR184W	YEL039C	1.2522	viable predicted	viable
YIL145C	YCR028C	1.2522	viable predicted	SL		YOR245C	YNR008W		YAL038W	YEL039C	1.2522	viable predicted	viable
YDL182W	YIL125W	1.2522	viable predicted	SL		YOR317W	YMR246W		YOR347C	YEL039C	1.2522	viable predicted	viable
YIL125W	YDL182W	1.2522	viable predicted	SL		YOR317W	YBR041W		YDR050C	YEL039C	1.2522	viable predicted	viable
YCL040W	YGL253W	1.2522	viable predicted	SL		YOR317W	YMR246W		YPL134C	YEL039C	1.2522	viable predicted	viable
YGL253W	YCL040W	1.2522	viable predicted	SL		YOR317W	YBR041W		YOR222W	YEL039C	1.2522	viable predicted	viable
YER062C	YIL053W	1.2522	viable predicted	SL		YOR323C	YKR039W		YMR056C	YEL039C	1.2522	viable predicted	viable
YIL053W	YER062C	1.2522	viable predicted	SL		YOR323C	YHR042W		YBR085W	YEL039C	1.2522	viable predicted	viable
YIL002C	YOR109W	1.2522	viable predicted	SL		YOR323C	YKR039W		YBL030C	YEL039C	1.2522	viable predicted	viable
YOR109W	YIL002C	1.2522	viable predicted	SL		YOR323C	YHR042W		YDR384C	YEL039C	1.2522	viable predicted	viable
YIL002C	YNL106C	1.2522	viable predicted	SL		YOR323C	YOR348C		YGR121C	YEL039C	1.2522	viable predicted	viable
YNL106C	YIL002C	1.2522	viable predicted	SL		YOR323C	YEL024W		YNL142W	YEL039C	1.2522	viable predicted	viable
YBR117C	YHR183W	1.2522	viable predicted	SL		YOR323C	YOR348C		YPR138C	YEL039C	1.2522	viable predicted	viable
YHR183W	YBR117C	1.2522	viable predicted	SL		YOR323C	YEL024W		YPR021C	YEL039C	1.2522	viable predicted	viable
YHR183W	YPR074C	1.2522	viable predicted	SL		YOR375C	YAL062W		YFL011W	YEL039C	1.2522	viable predicted	viable
YPR074C	YHR183W	1.2522	viable predicted	SL		YOR375C	YDL171C		YOL156W	YEL039C	1.2522	viable predicted	viable
YHR183W	YJL121C	1.2522	viable predicted	SL		YOR375C	YAL062W		YJL219W	YEL039C	1.2522	viable predicted	viable
YJL121C	YHR183W	1.2522	viable predicted	SL		YOR375C	YDL171C		YHR094C	YEL039C	1.2522	viable predicted	viable
YCL040W	YFR053C	1.2522	viable predicted	SL		YPL188W	YJR049C		YEL069C	YEL039C	1.2522	viable predicted	viable
YFR053C	YCL040W	1.2522	viable predicted	SL		YPL188W	YEL041W		YDL245C	YEL039C	1.2522	viable predicted	viable
YGR256W	YHR183W	1.2522	viable predicted	SL		YPL188W	YEL041W		YJR158W	YEL039C	1.2522	viable predicted	viable
YHR183W	YGR256W	1.2522	viable predicted	SL		YPL234C	YHR026W		YNR072W	YEL039C	1.2522	viable predicted	viable
YBR093C	YHR074W	1.2522	viable predicted	SL		YPL234C	YHR026W		YMR011W	YEL039C	1.2522	viable predicted	viable
YHR074W	YBR093C	1.2522	viable predicted	SL		YPL262W	YIL094C		YDR345C	YEL039C	1.2522	viable predicted	viable
YBR183W	YHL003C	1.2522	viable predicted	SL		YPL262W	YDL182W		YHR092C	YEL039C	1.2522	viable predicted	viable
YHL003C	YBR183W	1.2522	viable predicted	SL		YPL262W	YDR234W		YHR096C	YEL039C	1.2522	viable predicted	viable
YHL003C	YPL087W	1.2522	viable predicted	SL		YPL262W	YGL062W		YDR343C	YEL039C	1.2522	viable predicted	viable
YPL087W	YHL003C	1.2522	viable predicted	SL		YPL262W	YBR218C		YDR342C	YEL039C	1.2522	viable predicted	viable
YHL003C	YKL008C	1.2522	viable predicted	SL		YPL262W	YEL024W		YJL214W	YEL039C	1.2522	viable predicted	viable
YKL008C	YHL003C	1.2522	viable predicted	SL		YPL262W	YKL216W		YLR081W	YEL039C	1.2522	viable predicted	viable
YBR299W	YGR292W	1.2522	viable predicted	SL		YPL262W	YEL047C		YDR536W	YEL039C	1.2522	viable predicted	viable
YGR292W	YBR299W	1.2522	viable predicted	SL		YPL262W	YIL094C		YDL247W	YEL039C	1.2522	viable predicted	viable
YBR117C	YGR256W	1.2522	viable predicted	SL		YPL262W	YDL182W		YJR160C	YEL039C	1.2522	viable predicted	viable
YGR256W	YBR117C	1.2522	viable predicted	SL		YPL262W	YDR234W		YJR077C	YEL039C	1.2522	viable predicted	viable
YGR256W	YPR074C	1.2522	viable predicted	SL		YPL262W	YGL062W		YER053C	YEL039C	1.2522	viable predicted	viable
YPR074C	YGR256W	1.2522	viable predicted	SL		YPL262W	YBR218C		YHL016C	YEL039C	1.2522	viable predicted	viable
YGR256W	YJL121C	1.2522	viable predicted	SL		YPL262W	YEL024W		YPR192W	YEL039C	1.2522	viable predicted	viable
YJL121C	YGR256W	1.2522	viable predicted	SL		YPL262W	YKL216W		YLL052C	YEL039C	1.2522	viable predicted	viable
YGR254W	YHR174W	1.2522	viable predicted	SL		YPL262W	YEL047C		YJR048W	YLR044C	1.2522	viable predicted	viable
YHR174W	YGR254W	1.2522	viable predicted	SL		YPR060C	YLR354C		YEL039C	YLR044C	1.2522	viable predicted	viable
YDL182W	YGR244C	1.2522	viable predicted	SL		YPR060C	YNL241C		YMR303C	YLR044C	1.2522	viable predicted	viable
YGR244C	YDL182W	1.2522	viable predicted	SL		YPR060C	YLR354C		YGL256W	YLR044C	1.2522	viable predicted	viable
YGR240C	YMR205C	1.2522	viable predicted	SL		YPR060C	YNL241C		YPL111W	YLR044C	1.2522	viable predicted	viable
YMR205C	YGR240C	1.2522	viable predicted	SL		YPR074C	YBR117C		YLR027C	YLR044C	1.2522	viable predicted	viable
YDR513W	YGR209C	1.2522	viable predicted	SL		YPR074C	YNL241C		YKL106W	YLR044C	1.2522	viable predicted	viable
YGR209C	YDR513W	1.2522	viable predicted	SL		YPR074C	YBR117C		YBL099W	YLR044C	0.90143	viable predicted	viable
YCL035C	YGR209C	1.2522	viable predicted	SL		YPR074C	YNL241C		YLR295C	YLR044C	0.90143	viable predicted	viable
YGR209C	YCL035C	1.2522	viable predicted	SL		YPR138C	YGR121C		YPL271W	YLR044C	0.90143	viable predicted	viable
YBR263W	YGR208W	1.2522	viable predicted	SL		YPR145W	YGR124W		YDL004W	YLR044C	0.90143	viable predicted	viable
YGR208W	YBR263W	1.2522	viable predicted	SL		YPR145W	YGR124W		YML081C-A	YLR044C	0.90143	viable predicted	viable
YFL030W	YGR208W	1.2522	viable predicted	SL		YPR159W	YBR042C		YJR121W	YLR044C	0.90143	viable predicted	viable
YGR208W	YFL030W	1.2522	viable predicted	SL		YPR159W	YBR042C		YPR020W	YLR044C	1.2522	viable predicted	viable
YGR121C	YNL142W	1.2522	viable predicted	SL		YPR159W	YGR143W		YBR039W	YLR044C	0.90143	viable predicted	viable
YNL142W	YGR121C	1.2522	viable predicted	SL		YPR159W	YEL047C		YPL078C	YLR044C	0.90143	viable predicted	viable
YGR088W	YOL049W	1.2522	viable predicted	SL		YPR159W	YGR143W		YDR298C	YLR044C	0.90143	viable predicted	viable
YOL049W	YGR088W	1.2522	viable predicted	SL		YPR159W	YEL047C		Q0085	YLR044C	0.90143	viable predicted	viable
YGR088W	YJL101C	1.2522	viable predicted	SL					YKL016C	YLR044C	0.90143	viable predicted	viable
YJL101C	YGR088W	1.2522	viable predicted	SL					Q0080	YLR044C	0.90143	viable predicted	viable
YGR088W	YPL091W	1.2522	viable predicted	SL					Q0130	YLR044C	0.90143	viable predicted	viable
YPL091W	YGR088W	1.2522	viable predicted	SL					YDR322C-A	YLR044C	1.2522	viable predicted	viable
YBR006W	YGR019W	1.2522	viable predicted	SL					YOR303W	YLR044C	1.2522	viable predicted	viable
YGR019W	YBR006W	1.2522	viable predicted	SL					YJR109C	YLR044C	1.2522	viable predicted	viable
YBR218C	YGL062W	1.2522	viable predicted	SL					YKL060C	YLR044C	1.2522	viable predicted	viable
YGL062W	YBR218C	1.2522	viable predicted	SL					YKL152C	YLR044C	1.2522	viable predicted	viable
YFR053C	YGL253W	1.2522	viable predicted	SL					YGR254W	YLR044C	1.2522	viable predicted	viable
YGL253W	YFR053C	1.2522	viable predicted	SL					YHR174W	YLR044C	1.2522	viable predicted	viable
YFL030W	YLR231C	1.2522	viable predicted	SL					Q0045	YLR044C	0.41062	viable predicted	viable
YLR231C	YFL030W	1.2522	viable predicted	SL					YLR038C	YLR044C	0.41062	viable predicted	viable
YFL030W	YJR078W	1.2522	viable predicted	SL					YGL191W	YLR044C	0.41062	viable predicted	viable
YJR078W	YFL030W	1.2522	viable predicted	SL					Q0250	YLR044C	0.41062	viable predicted	viable
YAR035W	YER178W	1.2522	viable predicted	SL					Q0275	YLR044C	0.41062	viable predicted	viable
YER178W	YAR035W	1.2522	viable predicted	SL					YGL187C	YLR044C	0.41062	viable predicted	viable
YBL068W	YER099C	1.2522	viable predicted	SL					YNL052W	YLR044C	1.2522	viable predicted	viable
YER099C	YBL068W	1.2522	viable predicted	SL					YIL111W	YLR044C	1.2522	viable predicted	viable
YER081W	YIL074C	1.2522	viable predicted	SL					YHR051W	YLR044C	0.41062	viable predicted	viable
YIL074C	YER081W	1.2522	viable predicted	SL					YMR256C	YLR044C	0.41062	viable predicted	viable
YEL063C	YKR039W	1.2522	viable predicted	SL					YLR395C	YLR044C	0.41062	viable predicted	viable
YKR039W	YEL063C	1.2522	viable predicted	SL					YDL067C	YLR044C	0.41062	viable predicted	viable
YEL027W	YHR026W	1.2522	viable predicted	SL					Q0105	YLR044C	0.41062	viable predicted	viable
YHR026W	YEL027W	1.2522	viable predicted	SL					YBL045C	YLR044C	0.41062	viable predicted	viable
YEL027W	YPL234C	1.2522	viable predicted	SL					YOR065W	YLR044C	0.41062	viable predicted	viable
YPL234C	YEL027W	1.2522	viable predicted	SL					YHR001W-A	YLR044C	0.41062	viable predicted	viable
YEL024W	YEL047C	0.41062	viable predicted	SL					YPR191W	YLR044C	0.41062	viable predicted	viable
YEL047C	YEL024W	0.41062	viable predicted	SL					YFR033C	YLR044C	0.41062	viable predicted	viable
YEL024W	YKL141W	0.41062	viable predicted	SL					YDR529C	YLR044C	0.41062	viable predicted	viable
YKL141W	YEL024W	0.41062	viable predicted	SL					YJL166W	YLR044C	0.41062	viable predicted	viable
YDR400W	YLR209C	1.2522	viable predicted	SL					YGR183C	YLR044C	0.41062	viable predicted	viable
YLR209C	YDR400W	1.2522	viable predicted	SL					YEL024W	YLR044C	0.41062	viable predicted	viable
YDR300C	YEL024W	0.41062	viable predicted	SL					YOR388C	YLR044C	1.2522	viable predicted	viable
YEL024W	YDR300C	0.41062	viable predicted	SL					YPL262W	YLR044C	1.2522	viable predicted	viable
YDR300C	YOR348C	1.2522	viable predicted	SL					YBR196C	YLR044C	1.2522	viable predicted	viable
YOR348C	YDR300C	1.2522	viable predicted	SL					YDL215C	YLR044C	1.2522	viable predicted	viable
YDR294C	YJL134W	1.2522	viable predicted	SL					YJL052W	YLR044C	1.2522	viable predicted	viable
YJL134W	YDR294C	1.2522	viable predicted	SL					YJR009C	YLR044C	1.2522	viable predicted	viable
YDR256C	YOL049W	1.2522	viable predicted	SL					YGR192C	YLR044C	1.2522	viable predicted	viable
YOL049W	YDR256C	1.2522	viable predicted	SL					YLR058C	YLR044C	1.2522	viable predicted	viable
YDR256C	YJL101C	1.2522	viable predicted	SL					YFR053C	YLR044C	1.2522	viable predicted	viable
YJL101C	YDR256C	1.2522	viable predicted	SL					YGL253W	YLR044C	1.2522	viable predicted	viable
YDR256C	YPL091W	1.2522	viable predicted	SL					YCL040W	YLR044C	1.2522	viable predicted	viable
YPL091W	YDR256C	1.2522	viable predicted	SL					YMR267W	YLR044C	1.2522	viable predicted	viable
YDR256C	YGR088W	1.2522	viable predicted	SL					YKL085W	YLR044C	1.2522	viable predicted	viable
YGR088W	YDR256C	1.2522	viable predicted	SL					YOL126C	YLR044C	1.2522	viable predicted	viable
YCR024C	YDR208W	1.2522	viable predicted	SL					YML120C	YLR044C	1.2522	viable predicted	viable
YDR208W	YCR024C	1.2522	viable predicted	SL					YGR240C	YLR044C	1.2522	viable predicted	viable
YDR019C	YLR058C	1.2522	viable predicted	SL					YMR205C	YLR044C	1.2522	viable predicted	viable
YLR058C	YDR019C	1.2522	viable predicted	SL					YER081W	YLR044C	1.2522	viable predicted	viable
YBR263W	YDR019C	1.2522	viable predicted	SL					YIL074C	YLR044C	1.2522	viable predicted	viable
YDR019C	YBR263W	1.2522	viable predicted	SL					YCR012W	YLR044C	1.2522	viable predicted	viable
YDR019C	YIL074C	1.2522	viable predicted	SL					YGR208W	YLR044C	1.2522	viable predicted	viable
YIL074C	YDR019C	1.2522	viable predicted	SL					YOR184W	YLR044C	1.2522	viable predicted	viable
YDR019C	YER081W	1.2522	viable predicted	SL					YAL038W	YLR044C	1.2522	viable predicted	viable
YER081W	YDR019C	1.2522	viable predicted	SL					YOR347C	YLR044C	1.2522	viable predicted	viable
YDR019C	YGR208W	1.2522	viable predicted	SL					YDR050C	YLR044C	1.2522	viable predicted	viable
YGR208W	YDR019C	1.2522	viable predicted	SL					YPL134C	YLR044C	1.2522	viable predicted	viable
YDR019C	YOR184W	1.2522	viable predicted	SL					YOR222W	YLR044C	1.2522	viable predicted	viable
YOR184W	YDR019C	1.2522	viable predicted	SL					YMR056C	YLR044C	1.2522	viable predicted	viable
YDR019C	YLR231C	1.2522	viable predicted	SL					YBR085W	YLR044C	1.2522	viable predicted	viable
YLR231C	YDR019C	1.2522	viable predicted	SL					YBL030C	YLR044C	1.2522	viable predicted	viable
YDR019C	YJR078W	1.2522	viable predicted	SL					YDR384C	YLR044C	1.2522	viable predicted	viable
YJR078W	YDR019C	1.2522	viable predicted	SL					YGR121C	YLR044C	1.2522	viable predicted	viable
YDL185W	YLR240W	1.2522	viable predicted	SL					YNL142W	YLR044C	1.2522	viable predicted	viable
YLR240W	YDL185W	1.2522	viable predicted	SL					YPR138C	YLR044C	1.2522	viable predicted	viable
YDL182W	YKL141W	1.2522	viable predicted	SL					YPR021C	YLR044C	1.2522	viable predicted	viable
YKL141W	YDL182W	1.2522	viable predicted	SL					YFL011W	YLR044C	1.2522	viable predicted	viable
YDL182W	YLR231C	1.2522	viable predicted	SL					YJL219W	YLR044C	1.2522	viable predicted	viable
YLR231C	YDL182W	1.2522	viable predicted	SL					YHR094C	YLR044C	1.2522	viable predicted	viable
YBL098W	YDL182W	1.2522	viable predicted	SL					YEL069C	YLR044C	1.2522	viable predicted	viable
YDL182W	YBL098W	1.2522	viable predicted	SL					YDL245C	YLR044C	1.2522	viable predicted	viable
YDL182W	YJR078W	1.2522	viable predicted	SL					YJR158W	YLR044C	1.2522	viable predicted	viable
YJR078W	YDL182W	1.2522	viable predicted	SL					YNR072W	YLR044C	1.2522	viable predicted	viable
YDL052C	YDL093W	1.2522	viable predicted	SL					YMR011W	YLR044C	1.2522	viable predicted	viable
YDL093W	YDL052C	1.2522	viable predicted	SL					YDR345C	YLR044C	1.2522	viable predicted	viable
YCR034W	YDL052C	1.2522	viable predicted	SL					YHR092C	YLR044C	1.2522	viable predicted	viable
YDL052C	YCR034W	1.2522	viable predicted	SL					YHR096C	YLR044C	1.2522	viable predicted	viable
YDL022W	YOL059W	1.2522	viable predicted	SL					YDR343C	YLR044C	1.2522	viable predicted	viable
YOL059W	YDL022W	1.2522	viable predicted	SL					YDR342C	YLR044C	1.2522	viable predicted	viable
YCR048W	YNR008W	1.2522	viable predicted	SL					YJL214W	YLR044C	1.2522	viable predicted	viable
YNR008W	YCR048W	1.2522	viable predicted	SL					YLR081W	YLR044C	1.2522	viable predicted	viable
YCR048W	YOR245C	1.2522	viable predicted	SL					YDR536W	YLR044C	1.2522	viable predicted	viable
YOR245C	YCR048W	1.2522	viable predicted	SL					YDL247W	YLR044C	1.2522	viable predicted	viable
YCR037C	YNR013C	1.2522	viable predicted	SL					YJR160C	YLR044C	1.2522	viable predicted	viable
YNR013C	YCR037C	1.2522	viable predicted	SL					YJR077C	YLR044C	1.2522	viable predicted	viable
YCR037C	YJL198W	1.2522	viable predicted	SL					YER053C	YLR044C	1.2522	viable predicted	viable
YJL198W	YCR037C	1.2522	viable predicted	SL					YHL016C	YLR044C	1.2522	viable predicted	viable
YBR023C	YBR038W	1.2522	viable predicted	SL					YPR192W	YLR044C	1.2522	viable predicted	viable
YBR038W	YBR023C	1.2522	viable predicted	SL					YLL052C	YLR044C	1.2522	viable predicted	viable
YBR296C	YCR037C	1.2522	viable predicted	SL					YJR048W	YLR134W	1.2522	viable predicted	viable
YCR037C	YBR296C	1.2522	viable predicted	SL					YEL039C	YLR134W	1.2522	viable predicted	viable
YCR005C	YKL120W	1.2522	viable predicted	SL					YMR303C	YLR134W	1.2522	viable predicted	viable
YKL120W	YCR005C	1.2522	viable predicted	SL					YMR083W	YLR134W	1.2522	viable predicted	viable
YCR005C	YKL085W	1.2522	viable predicted	SL					YGL256W	YLR134W	1.2522	viable predicted	viable
YKL085W	YCR005C	1.2522	viable predicted	SL					YPL111W	YLR134W	1.2522	viable predicted	viable
YCR005C	YPR001W	1.2522	viable predicted	SL					YLR027C	YLR134W	1.2522	viable predicted	viable
YPR001W	YCR005C	1.2522	viable predicted	SL					YKL106W	YLR134W	1.2522	viable predicted	viable
YCL035C	YDR513W	1.2522	viable predicted	SL					YBL099W	YLR134W	0.90143	viable predicted	viable
YDR513W	YCL035C	1.2522	viable predicted	SL					YLR295C	YLR134W	0.90143	viable predicted	viable
YBL030C	YCL004W	1.2522	viable predicted	SL					YPL271W	YLR134W	0.90143	viable predicted	viable
YCL004W	YBL030C	1.2522	viable predicted	SL					YDL004W	YLR134W	0.90143	viable predicted	viable
YBR296C	YNR013C	1.2522	viable predicted	SL					YDR377W	YLR134W	0.90143	viable predicted	viable
YNR013C	YBR296C	1.2522	viable predicted	SL					YML081C-A	YLR134W	0.90143	viable predicted	viable
YBR296C	YJL198W	1.2522	viable predicted	SL					YJR121W	YLR134W	0.90143	viable predicted	viable
YJL198W	YBR296C	1.2522	viable predicted	SL					YPR020W	YLR134W	1.2522	viable predicted	viable
YBR263W	YLR058C	1.2522	viable predicted	SL					YBR039W	YLR134W	0.90143	viable predicted	viable
YLR058C	YBR263W	1.2522	viable predicted	SL					YPL078C	YLR134W	0.90143	viable predicted	viable
YBR263W	YLR231C	1.2522	viable predicted	SL					Q0085	YLR134W	0.90143	viable predicted	viable
YLR231C	YBR263W	1.2522	viable predicted	SL					YKL016C	YLR134W	0.90143	viable predicted	viable
YBR263W	YJR078W	1.2522	viable predicted	SL					Q0080	YLR134W	0.90143	viable predicted	viable
YJR078W	YBR263W	1.2522	viable predicted	SL					Q0130	YLR134W	0.90143	viable predicted	viable
YBR183W	YPL087W	1.2522	viable predicted	SL					YDR322C-A	YLR134W	1.2522	viable predicted	viable
YPL087W	YBR183W	1.2522	viable predicted	SL					YOR303W	YLR134W	1.2522	viable predicted	viable
YBR176W	YCR028C	1.2522	viable predicted	SL					YJR109C	YLR134W	1.2522	viable predicted	viable
YCR028C	YBR176W	1.2522	viable predicted	SL					YKL060C	YLR134W	1.2522	viable predicted	viable
YBR161W	YPL057C	1.2522	viable predicted	SL					YKL152C	YLR134W	1.2522	viable predicted	viable
YPL057C	YBR161W	1.2522	viable predicted	SL					YGR254W	YLR134W	1.2522	viable predicted	viable
YBR127C	YLR240W	1.2522	viable predicted	SL					YHR174W	YLR134W	1.2522	viable predicted	viable
YLR240W	YBR127C	1.2522	viable predicted	SL					Q0045	YLR134W	0.41062	viable predicted	viable
YBR127C	YJL101C	1.2522	viable predicted	SL					YLR038C	YLR134W	0.41062	viable predicted	viable
YJL101C	YBR127C	1.2522	viable predicted	SL					YGL191W	YLR134W	0.41062	viable predicted	viable
YBR117C	YNL241C	1.2522	viable predicted	SL					Q0250	YLR134W	0.41062	viable predicted	viable
YNL241C	YBR117C	1.2522	viable predicted	SL					Q0275	YLR134W	0.41062	viable predicted	viable
YBR023C	YKL194C	1.2522	viable predicted	SL					YGL187C	YLR134W	0.41062	viable predicted	viable
YKL194C	YBR023C	1.2522	viable predicted	SL					YNL052W	YLR134W	1.2522	viable predicted	viable
YBR023C	YGL084C	1.2522	viable predicted	SL					YIL111W	YLR134W	1.2522	viable predicted	viable
YGL084C	YBR023C	1.2522	viable predicted	SL					YHR051W	YLR134W	0.41062	viable predicted	viable
YBR023C	YFR019W	1.2522	viable predicted	SL					YMR256C	YLR134W	0.41062	viable predicted	viable
YFR019W	YBR023C	1.2522	viable predicted	SL					YLR395C	YLR134W	0.41062	viable predicted	viable
YBR023C	YPL069C	1.2522	viable predicted	SL					YDL067C	YLR134W	0.41062	viable predicted	viable
YPL069C	YBR023C	1.2522	viable predicted	SL					Q0105	YLR134W	0.41062	viable predicted	viable
YBL099W	YKL141W	0.62384	viable predicted	SL					YBL045C	YLR134W	0.41062	viable predicted	viable
YKL141W	YBL099W	0.62384	viable predicted	SL					YOR065W	YLR134W	0.41062	viable predicted	viable
YBL099W	YGR244C	0.62809	viable predicted	SL					YHR001W-A	YLR134W	0.41062	viable predicted	viable
YGR244C	YBL099W	0.62809	viable predicted	SL					YPR191W	YLR134W	0.41062	viable predicted	viable
YBL099W	YIL125W	0.62809	viable predicted	SL					YFR033C	YLR134W	0.41062	viable predicted	viable
YIL125W	YBL099W	0.62809	viable predicted	SL					YDR529C	YLR134W	0.41062	viable predicted	viable
YBL099W	YPL262W	0.6217	viable predicted	SL					YJL166W	YLR134W	0.41062	viable predicted	viable
YPL262W	YBL099W	0.6217	viable predicted	SL					YGR183C	YLR134W	0.41062	viable predicted	viable
YBL099W	YLR348C	0.90143	viable predicted	SL					YEL024W	YLR134W	0.41062	viable predicted	viable
YLR348C	YBL099W	0.90143	viable predicted	SL					YOR388C	YLR134W	1.2522	viable predicted	viable
YBL030C	YJR077C	1.2522	viable predicted	SL					YPL262W	YLR134W	1.2522	viable predicted	viable
YJR077C	YBL030C	1.2522	viable predicted	SL					YBR196C	YLR134W	1.2522	viable predicted	viable
YBL030C	YDL198C	1.2522	viable predicted	SL					YDL215C	YLR134W	1.2522	viable predicted	viable
YDL198C	YBL030C	1.2522	viable predicted	SL					YJL052W	YLR134W	1.2522	viable predicted	viable
YBL030C	YOR065W	0.41062	viable predicted	SL					YJR009C	YLR134W	1.2522	viable predicted	viable
YOR065W	YBL030C	0.41062	viable predicted	SL					YLR058C	YLR134W	1.2522	viable predicted	viable
YBL030C	YGL187C	0.41062	viable predicted	SL					YFR053C	YLR134W	1.2522	viable predicted	viable
YGL187C	YBL030C	0.41062	viable predicted	SL					YGL253W	YLR134W	1.2522	viable predicted	viable
YAL062W	YDL171C	1.2522	viable predicted	SL					YCL040W	YLR134W	1.2522	viable predicted	viable
YDL171C	YAL062W	1.2522	viable predicted	SL					YMR267W	YLR134W	1.2522	viable predicted	viable
YAL038W	YOR347C	1.2522	viable predicted	SL					YKL085W	YLR134W	1.2522	viable predicted	viable
YOR347C	YAL038W	1.2522	viable predicted	SL					YOL126C	YLR134W	1.2522	viable predicted	viable
YAL038W	YBR218C	1.2522	viable predicted	SL					YML120C	YLR134W	1.2522	viable predicted	viable
YBR218C	YAL038W	1.2522	viable predicted	SL					YMR205C	YLR134W	1.2522	viable predicted	viable
Q0045	YEL047C	0.41062	viable predicted	SL					YER081W	YLR134W	1.2522	viable predicted	viable
YEL047C	Q0045	0.41062	viable predicted	SL					YIL074C	YLR134W	1.2522	viable predicted	viable
Q0045	YKL141W	0.41062	viable predicted	SL					YCR012W	YLR134W	1.2522	viable predicted	viable
YKL141W	Q0045	0.41062	viable predicted	SL					YGR208W	YLR134W	1.2522	viable predicted	viable
Q0045	YLR142W	0.41062	viable predicted	SL					YOR184W	YLR134W	1.2522	viable predicted	viable
YLR142W	Q0045	0.41062	viable predicted	SL					YAL038W	YLR134W	1.2522	viable predicted	viable
Q0045	YOR323C	0.41062	viable predicted	SL					YOR347C	YLR134W	1.2522	viable predicted	viable
YOR323C	Q0045	0.41062	viable predicted	SL					YDR050C	YLR134W	1.2522	viable predicted	viable
Q0045	YDR300C	0.41062	viable predicted	SL					YPL134C	YLR134W	1.2522	viable predicted	viable
YDR300C	Q0045	0.41062	viable predicted	SL					YOR222W	YLR134W	1.2522	viable predicted	viable
Q0045	YPL262W	0.40992	viable predicted	SL					YMR056C	YLR134W	1.2522	viable predicted	viable
YPL262W	Q0045	0.40992	viable predicted	SL					YBR085W	YLR134W	1.2522	viable predicted	viable
Q0045	YLR348C	0.41062	viable predicted	SL					YBL030C	YLR134W	1.2522	viable predicted	viable
YLR348C	Q0045	0.41062	viable predicted	SL					YDR384C	YLR134W	1.2522	viable predicted	viable
YAL012W	YBL030C	1.2522	viable predicted	viable					YGR121C	YLR134W	1.2522	viable predicted	viable
YAL012W	YBR038W	1.2522	viable predicted	viable					YNL142W	YLR134W	1.2522	viable predicted	viable
YAL012W	YBR117C	1.2522	viable predicted	viable					YPR138C	YLR134W	1.2522	viable predicted	viable
YAL012W	YBR196C	1.2522	viable predicted	viable					YPR021C	YLR134W	1.2522	viable predicted	viable
YAL012W	YBR213W	1.2522	viable predicted	viable					YFL011W	YLR134W	1.2522	viable predicted	viable
YAL012W	YCR083W	1.2522	viable predicted	viable					YOL156W	YLR134W	1.2522	viable predicted	viable
YAL012W	YDL215C	1.2522	viable predicted	viable					YJL219W	YLR134W	1.2522	viable predicted	viable
YAL012W	YDR531W	1.2522	viable predicted	viable					YHR094C	YLR134W	1.2522	viable predicted	viable
YAL012W	YER119C	1.2522	viable predicted	viable					YEL069C	YLR134W	1.2522	viable predicted	viable
YAL012W	YGR267C	1.2522	viable predicted	viable					YDL245C	YLR134W	1.2522	viable predicted	viable
YAL012W	YHR068W	1.2522	viable predicted	viable					YJR158W	YLR134W	1.2522	viable predicted	viable
YAL012W	YHR144C	1.2522	viable predicted	viable					YNR072W	YLR134W	1.2522	viable predicted	viable
YAL012W	YHR183W	1.2522	viable predicted	viable					YMR011W	YLR134W	1.2522	viable predicted	viable
YAL012W	YJL101C	1.2522	viable predicted	viable					YDR345C	YLR134W	1.2522	viable predicted	viable
YAL012W	YJL121C	1.2522	viable predicted	viable					YHR092C	YLR134W	1.2522	viable predicted	viable
YAL012W	YJL139C	1.2522	viable predicted	viable					YHR096C	YLR134W	1.2522	viable predicted	viable
YAL012W	YJL219W	1.2522	viable predicted	viable					YDR343C	YLR134W	1.2522	viable predicted	viable
YAL012W	YJR105W	1.2522	viable predicted	viable					YDR342C	YLR134W	1.2522	viable predicted	viable
YAL012W	YKL060C	1.2522	viable predicted	viable					YJL214W	YLR134W	1.2522	viable predicted	viable
YAL012W	YKL141W	1.2522	viable predicted	viable					YLR081W	YLR134W	1.2522	viable predicted	viable
YAL012W	YKL188C	1.2522	viable predicted	viable					YDR536W	YLR134W	1.2522	viable predicted	viable
YAL012W	YKL212W	1.2522	viable predicted	viable					YDL247W	YLR134W	1.2522	viable predicted	viable
YAL012W	YLL043W	1.2522	viable predicted	viable					YJR160C	YLR134W	1.2522	viable predicted	viable
YAL012W	YLR092W	1.2522	viable predicted	viable					YJR077C	YLR134W	1.2522	viable predicted	viable
YAL012W	YLR295C	0.90138	viable predicted	viable					YER053C	YLR134W	1.2522	viable predicted	viable
YAL012W	YMR011W	1.2522	viable predicted	viable					YHL016C	YLR134W	1.2522	viable predicted	viable
YAL012W	YMR056C	1.2522	viable predicted	viable					YPR192W	YLR134W	1.2522	viable predicted	viable
YAL012W	YMR083W	1.2522	viable predicted	viable					YLL052C	YLR134W	1.2522	viable predicted	viable
YAL012W	YMR105C	1.2522	viable predicted	viable					YJR048W	YGR087C	1.2522	viable predicted	viable
YAL012W	YMR293C	1.2522	viable predicted	viable					YEL039C	YGR087C	1.2522	viable predicted	viable
YAL012W	YNR057C	1.2522	viable predicted	viable					YMR303C	YGR087C	1.2522	viable predicted	viable
YAL012W	YOL064C	1.1912	viable predicted	viable					YMR083W	YGR087C	1.2522	viable predicted	viable
YAL012W	YPL057C	1.2522	viable predicted	viable					YGL256W	YGR087C	1.2522	viable predicted	viable
YAL012W	YPR074C	1.2522	viable predicted	viable					YPL111W	YGR087C	1.2522	viable predicted	viable
YAL012W	YPR128C	1.2522	viable predicted	viable					YLR027C	YGR087C	1.2522	viable predicted	viable
YAL023C	YDL095W	1.2522	viable predicted	viable					YKL106W	YGR087C	1.2522	viable predicted	viable
YAL023C	YGL008C	1.2522	viable predicted	viable					YBL099W	YGR087C	0.90143	viable predicted	viable
YAL023C	YGL084C	1.2522	viable predicted	viable					YLR295C	YGR087C	0.90143	viable predicted	viable
YAL023C	YLL043W	1.2522	viable predicted	viable					YPL271W	YGR087C	0.90143	viable predicted	viable
YAL023C	YOR321W	1.2522	viable predicted	viable					YDL004W	YGR087C	0.90143	viable predicted	viable
YAL038W	YDR148C	1.2522	viable predicted	viable					YDR377W	YGR087C	0.90143	viable predicted	viable
YAL038W	YFR053C	1.2522	viable predicted	viable					YML081C-A	YGR087C	0.90143	viable predicted	viable
YAL038W	YGL080W	1.2522	viable predicted	viable					YJR121W	YGR087C	0.90143	viable predicted	viable
YAL038W	YLR056W	1.2522	viable predicted	viable					YPR020W	YGR087C	1.2522	viable predicted	viable
YAL038W	YLR410W	1.2522	viable predicted	viable					YBR039W	YGR087C	0.90143	viable predicted	viable
YAL044C	YBL015W	1.2522	viable predicted	viable					YPL078C	YGR087C	0.90143	viable predicted	viable
YAL044C	YBR291C	1.2522	viable predicted	viable					YDR298C	YGR087C	0.90143	viable predicted	viable
YAL044C	YCL025C	1.2522	viable predicted	viable					Q0085	YGR087C	0.90143	viable predicted	viable
YAL044C	YDL022W	1.2522	viable predicted	viable					YKL016C	YGR087C	0.90143	viable predicted	viable
YAL044C	YER073W	1.2522	viable predicted	viable					Q0080	YGR087C	0.90143	viable predicted	viable
YAL044C	YFL001W	1.2522	viable predicted	viable					Q0130	YGR087C	0.90143	viable predicted	viable
YAL044C	YGL119W	1.2522	viable predicted	viable					YDR322C-A	YGR087C	1.2522	viable predicted	viable
YAL044C	YGR177C	1.2522	viable predicted	viable					YOR303W	YGR087C	1.2522	viable predicted	viable
YAL044C	YGR208W	1.2522	viable predicted	viable					YJR109C	YGR087C	1.2522	viable predicted	viable
YAL044C	YGR244C	1.2522	viable predicted	viable					YKL060C	YGR087C	1.2522	viable predicted	viable
YAL044C	YIL145C	1.2522	viable predicted	viable					YKL152C	YGR087C	1.2522	viable predicted	viable
YAL044C	YKL132C	1.2522	viable predicted	viable					YGR254W	YGR087C	1.2522	viable predicted	viable
YAL044C	YLR201C	1.2522	viable predicted	viable					YHR174W	YGR087C	1.2522	viable predicted	viable
YAL044C	YMR013C	1.2522	viable predicted	viable					Q0045	YGR087C	0.41062	viable predicted	viable
YAL044C	YOR142W	1.2522	viable predicted	viable					YLR038C	YGR087C	0.41062	viable predicted	viable
YAL054C	YGR240C	1.2522	viable predicted	viable					YGL191W	YGR087C	0.41062	viable predicted	viable
YAL054C	YHR123W	1.2522	viable predicted	viable					Q0250	YGR087C	0.41062	viable predicted	viable
YAL054C	YMR272C	1.2522	viable predicted	viable					Q0275	YGR087C	0.41062	viable predicted	viable
YAL054C	YOL064C	1.1912	viable predicted	viable					YGL187C	YGR087C	0.41062	viable predicted	viable
YAL054C	YPL147W	1.2522	viable predicted	viable					YNL052W	YGR087C	1.2522	viable predicted	viable
YAL060W	YBR036C	1.2522	viable predicted	viable					YIL111W	YGR087C	1.2522	viable predicted	viable
YAL060W	YDL095W	1.2522	viable predicted	viable					YHR051W	YGR087C	0.41062	viable predicted	viable
YAL060W	YER119C	1.2522	viable predicted	viable					YMR256C	YGR087C	0.41062	viable predicted	viable
YAL060W	YOR388C	1.2522	viable predicted	viable					YDL067C	YGR087C	0.41062	viable predicted	viable
YAL060W	YPL053C	1.2522	viable predicted	viable					Q0105	YGR087C	0.41062	viable predicted	viable
YAL062W	YER061C	1.2522	viable predicted	viable					YBL045C	YGR087C	0.41062	viable predicted	viable
YAL062W	YJL068C	1.2522	viable predicted	viable					YOR065W	YGR087C	0.41062	viable predicted	viable
YAR035W	YCR005C	1.2522	viable predicted	viable					YHR001W-A	YGR087C	0.41062	viable predicted	viable
YBL011W	YBR218C	1.2522	viable predicted	viable					YPR191W	YGR087C	0.41062	viable predicted	viable
YBL011W	YCR037C	1.2522	viable predicted	viable					YFR033C	YGR087C	0.41062	viable predicted	viable
YBL011W	YDR298C	0.90143	viable predicted	viable					YDR529C	YGR087C	0.41062	viable predicted	viable
YBL011W	YDR315C	1.2522	viable predicted	viable					YJL166W	YGR087C	0.41062	viable predicted	viable
YBL011W	YDR322C-A	1.2522	viable predicted	viable					YGR183C	YGR087C	0.41062	viable predicted	viable
YBL011W	YGL008C	1.2522	viable predicted	viable					YEL024W	YGR087C	0.41062	viable predicted	viable
YBL011W	YGR208W	1.2522	viable predicted	viable					YOR388C	YGR087C	1.2522	viable predicted	viable
YBL011W	YKR031C	1.2522	viable predicted	viable					YPL262W	YGR087C	1.2522	viable predicted	viable
YBL011W	YLR038C	0.41062	viable predicted	viable					YBR196C	YGR087C	1.2522	viable predicted	viable
YBL011W	YLR377C	1.2522	viable predicted	viable					YDL215C	YGR087C	1.2522	viable predicted	viable
YBL011W	YLR386W	1.2522	viable predicted	viable					YJL052W	YGR087C	1.2522	viable predicted	viable
YBL011W	YLR395C	0.41062	viable predicted	viable					YJR009C	YGR087C	1.2522	viable predicted	viable
YBL011W	YML081C-A	0.90143	viable predicted	viable					YGR192C	YGR087C	1.2522	viable predicted	viable
YBL011W	YMR272C	1.2522	viable predicted	viable					YLR058C	YGR087C	1.2522	viable predicted	viable
YBL011W	YNL071W	1.2522	viable predicted	viable					YFR053C	YGR087C	1.2522	viable predicted	viable
YBL011W	YOR311C	1.2522	viable predicted	viable					YGL253W	YGR087C	1.2522	viable predicted	viable
YBL011W	YPL134C	1.2522	viable predicted	viable					YCL040W	YGR087C	1.2522	viable predicted	viable
YBL013W	YDL142C	1.2522	viable predicted	viable					YMR267W	YGR087C	1.2522	viable predicted	viable
YBL013W	YDR148C	1.2522	viable predicted	viable					YKL085W	YGR087C	1.2522	viable predicted	viable
YBL013W	YDR315C	1.2522	viable predicted	viable					YOL126C	YGR087C	1.2522	viable predicted	viable
YBL013W	YHR183W	1.2522	viable predicted	viable					YML120C	YGR087C	1.2522	viable predicted	viable
YBL013W	YJL139C	1.2522	viable predicted	viable					YGR240C	YGR087C	1.2522	viable predicted	viable
YBL013W	YNL169C	1.2522	viable predicted	viable					YMR205C	YGR087C	1.2522	viable predicted	viable
YBL013W	YOR136W	1.2522	viable predicted	viable					YER081W	YGR087C	1.2522	viable predicted	viable
YBL013W	YOR311C	1.2522	viable predicted	viable					YIL074C	YGR087C	1.2522	viable predicted	viable
YBL013W	YOR360C	1.2522	viable predicted	viable					YCR012W	YGR087C	1.2522	viable predicted	viable
YBL013W	YPR069C	1.2522	viable predicted	viable					YGR208W	YGR087C	1.2522	viable predicted	viable
YBL015W	YAL044C	1.2522	viable predicted	viable					YOR184W	YGR087C	1.2522	viable predicted	viable
YBL015W	YBR221C	1.2522	viable predicted	viable					YAL038W	YGR087C	1.2522	viable predicted	viable
YBL015W	YER061C	1.2522	viable predicted	viable					YOR347C	YGR087C	1.2522	viable predicted	viable
YBL015W	YER086W	1.2522	viable predicted	viable					YDR050C	YGR087C	1.2522	viable predicted	viable
YBL015W	YER178W	1.2522	viable predicted	viable					YPL134C	YGR087C	1.2522	viable predicted	viable
YBL015W	YGL067W	1.2522	viable predicted	viable					YOR222W	YGR087C	1.2522	viable predicted	viable
YBL015W	YGR155W	1.2522	viable predicted	viable					YMR056C	YGR087C	1.2522	viable predicted	viable
YBL015W	YGR193C	1.2522	viable predicted	viable					YBR085W	YGR087C	1.2522	viable predicted	viable
YBL015W	YGR244C	1.2522	viable predicted	viable					YBL030C	YGR087C	1.2522	viable predicted	viable
YBL015W	YHR067W	1.2522	viable predicted	viable					YDR384C	YGR087C	1.2522	viable predicted	viable
YBL015W	YJL134W	1.2522	viable predicted	viable					YGR121C	YGR087C	1.2522	viable predicted	viable
YBL015W	YJL137C	1.2522	viable predicted	viable					YNL142W	YGR087C	1.2522	viable predicted	viable
YBL015W	YJL166W	0.41062	viable predicted	viable					YPR138C	YGR087C	1.2522	viable predicted	viable
YBL015W	YKL055C	1.2522	viable predicted	viable					YPR021C	YGR087C	1.2522	viable predicted	viable
YBL015W	YLL015W	1.2522	viable predicted	viable					YFL011W	YGR087C	1.2522	viable predicted	viable
YBL015W	YLL043W	1.2522	viable predicted	viable					YOL156W	YGR087C	1.2522	viable predicted	viable
YBL015W	YLR027C	1.2522	viable predicted	viable					YJL219W	YGR087C	1.2522	viable predicted	viable
YBL015W	YNL071W	1.2522	viable predicted	viable					YHR094C	YGR087C	1.2522	viable predicted	viable
YBL015W	YNL141W	1.2522	viable predicted	viable					YEL069C	YGR087C	1.2522	viable predicted	viable
YBL015W	YNR001C	1.2522	viable predicted	viable					YDL245C	YGR087C	1.2522	viable predicted	viable
YBL015W	YOR136W	1.2522	viable predicted	viable					YJR158W	YGR087C	1.2522	viable predicted	viable
YBL015W	YOR142W	1.2522	viable predicted	viable					YNR072W	YGR087C	1.2522	viable predicted	viable
YBL015W	YOR221C	1.2522	viable predicted	viable					YMR011W	YGR087C	1.2522	viable predicted	viable
YBL015W	YPL036W	1.2522	viable predicted	viable					YDR345C	YGR087C	1.2522	viable predicted	viable
YBL015W	YPL148C	1.2522	viable predicted	viable					YHR092C	YGR087C	1.2522	viable predicted	viable
YBL030C	YAL012W	1.2522	viable predicted	viable					YHR096C	YGR087C	1.2522	viable predicted	viable
YBL030C	YBR085W	1.2522	viable predicted	viable					YDR343C	YGR087C	1.2522	viable predicted	viable
YBL030C	YDL022W	1.2522	viable predicted	viable					YDR342C	YGR087C	1.2522	viable predicted	viable
YBL030C	YDL085W	1.2522	viable predicted	viable					YJL214W	YGR087C	1.2522	viable predicted	viable
YBL030C	YDL142C	1.2522	viable predicted	viable					YLR081W	YGR087C	1.2522	viable predicted	viable
YBL030C	YDR377W	0.90143	viable predicted	viable					YDR536W	YGR087C	1.2522	viable predicted	viable
YBL030C	YDR530C	1.2522	viable predicted	viable					YDL247W	YGR087C	1.2522	viable predicted	viable
YBL030C	YER062C	1.2522	viable predicted	viable					YJR077C	YGR087C	1.2522	viable predicted	viable
YBL030C	YHR051W	0.41062	viable predicted	viable					YER053C	YGR087C	1.2522	viable predicted	viable
YBL030C	YHR163W	1.2522	viable predicted	viable					YHL016C	YGR087C	1.2522	viable predicted	viable
YBL030C	YLR450W	1.2522	viable predicted	viable					YPR192W	YGR087C	1.2522	viable predicted	viable
YBL030C	YMR020W	1.2522	viable predicted	viable					YLL052C	YGR087C	1.2522	viable predicted	viable
YBL030C	YPL148C	1.2522	viable predicted	viable					YJR048W	YMR303C	1.2522	viable predicted	viable
YBL030C	YPR145W	1.2522	viable predicted	viable					YEL039C	YMR303C	1.2522	viable predicted	viable
YBL039C	YDL067C	0.41062	viable predicted	viable					YLR044C	YMR303C	1.2522	viable predicted	viable
YBL039C	YGR260W	1.2522	viable predicted	viable					YLR134W	YMR303C	1.2522	viable predicted	viable
YBL039C	YIL083C	1.2522	viable predicted	viable					YGR087C	YMR303C	1.2522	viable predicted	viable
YBL039C	YLL041C	1.2522	viable predicted	viable					YMR083W	YMR303C	1.2522	viable predicted	viable
YBL039C	YMR205C	1.2522	viable predicted	viable					YGL256W	YMR303C	1.2522	viable predicted	viable
YBL039C	YMR267W	1.2522	viable predicted	viable					YPL111W	YMR303C	1.2522	viable predicted	viable
YBL039C	YMR272C	1.2522	viable predicted	viable					YLR027C	YMR303C	1.2522	viable predicted	viable
YBL039C	YMR293C	1.2522	viable predicted	viable					YKL106W	YMR303C	1.2522	viable predicted	viable
YBL039C	YNL141W	1.2522	viable predicted	viable					YBL099W	YMR303C	0.90143	viable predicted	viable
YBL039C	YNL169C	1.2522	viable predicted	viable					YLR295C	YMR303C	0.90143	viable predicted	viable
YBL039C	YOR065W	0.41062	viable predicted	viable					YPL271W	YMR303C	0.90143	viable predicted	viable
YBL039C	YOR125C	1.2522	viable predicted	viable					YDL004W	YMR303C	0.90143	viable predicted	viable
YBL039C	YPL069C	1.2522	viable predicted	viable					YDR377W	YMR303C	0.90143	viable predicted	viable
YBL039C	YPL078C	0.90143	viable predicted	viable					YML081C-A	YMR303C	0.90143	viable predicted	viable
YBL039C	YPL148C	1.2522	viable predicted	viable					YJR121W	YMR303C	0.90143	viable predicted	viable
YBL039C	YPR081C	1.2522	viable predicted	viable					YPR020W	YMR303C	1.2522	viable predicted	viable
YBL039C	YPR191W	0.41062	viable predicted	viable					YBR039W	YMR303C	0.90143	viable predicted	viable
YBL042C	YDL215C	1.2522	viable predicted	viable					YPL078C	YMR303C	0.90143	viable predicted	viable
YBL042C	YLR027C	1.2522	viable predicted	viable					YDR298C	YMR303C	0.90143	viable predicted	viable
YBL045C	YDR019C	0.41062	viable predicted	viable					Q0085	YMR303C	0.90143	viable predicted	viable
YBL045C	YHR094C	0.41062	viable predicted	viable					YKL016C	YMR303C	0.90143	viable predicted	viable
YBL045C	YJR049C	0.41062	viable predicted	viable					Q0080	YMR303C	0.90143	viable predicted	viable
YBL045C	YJR121W	0.39084	viable predicted	viable					Q0130	YMR303C	0.90143	viable predicted	viable
YBL045C	YJR130C	0.41062	viable predicted	viable					YDR322C-A	YMR303C	1.2522	viable predicted	viable
YBL045C	YLR295C	0.39084	viable predicted	viable					YOR303W	YMR303C	1.2522	viable predicted	viable
YBL045C	YOR126C	0.41062	viable predicted	viable					YJR109C	YMR303C	1.2522	viable predicted	viable
YBL045C	YPL057C	0.41062	viable predicted	viable					YKL060C	YMR303C	1.2522	viable predicted	viable
YBL045C	YPL189W	0.41062	viable predicted	viable					YKL152C	YMR303C	1.2522	viable predicted	viable
YBL045C	YPL262W	0.40992	viable predicted	viable					YGR254W	YMR303C	1.2522	viable predicted	viable
YBL064C	YBR244W	1.2522	viable predicted	viable					YHR174W	YMR303C	1.2522	viable predicted	viable
YBL064C	YDL215C	1.2522	viable predicted	viable					Q0045	YMR303C	0.41062	viable predicted	viable
YBL064C	YDR453C	1.2522	viable predicted	viable					YLR038C	YMR303C	0.41062	viable predicted	viable
YBL064C	YER086W	1.2522	viable predicted	viable					YGL191W	YMR303C	0.41062	viable predicted	viable
YBL064C	YIL160C	1.2522	viable predicted	viable					Q0250	YMR303C	0.41062	viable predicted	viable
YBL064C	YIR037W	1.2522	viable predicted	viable					Q0275	YMR303C	0.41062	viable predicted	viable
YBL064C	YKL026C	1.2522	viable predicted	viable					YGL187C	YMR303C	0.41062	viable predicted	viable
YBL064C	YLR109W	1.2522	viable predicted	viable					YNL052W	YMR303C	1.2522	viable predicted	viable
YBL068W	YCR024C-A	1.2522	viable predicted	viable					YIL111W	YMR303C	1.2522	viable predicted	viable
YBL068W	YDR315C	1.2522	viable predicted	viable					YHR051W	YMR303C	0.41062	viable predicted	viable
YBL068W	YHR183W	1.2522	viable predicted	viable					YMR256C	YMR303C	0.41062	viable predicted	viable
YBL068W	YIL053W	1.2522	viable predicted	viable					YLR395C	YMR303C	0.41062	viable predicted	viable
YBL068W	YIR029W	1.2522	viable predicted	viable					YDL067C	YMR303C	0.41062	viable predicted	viable
YBL068W	YLR377C	1.2522	viable predicted	viable					Q0105	YMR303C	0.41062	viable predicted	viable
YBL068W	YLR395C	0.41062	viable predicted	viable					YBL045C	YMR303C	0.41062	viable predicted	viable
YBL068W	YLR410W	1.2522	viable predicted	viable					YOR065W	YMR303C	0.41062	viable predicted	viable
YBL068W	YML123C	1.2522	viable predicted	viable					YHR001W-A	YMR303C	0.41062	viable predicted	viable
YBL068W	YMR289W	1.2522	viable predicted	viable					YPR191W	YMR303C	0.41062	viable predicted	viable
YBL068W	YNL029C	1.2522	viable predicted	viable					YFR033C	YMR303C	0.41062	viable predicted	viable
YBL068W	YOR311C	1.2522	viable predicted	viable					YDR529C	YMR303C	0.41062	viable predicted	viable
YBL098W	YDL185W	1.2522	viable predicted	viable					YJL166W	YMR303C	0.41062	viable predicted	viable
YBL098W	YDR298C	0.90143	viable predicted	viable					YGR183C	YMR303C	0.41062	viable predicted	viable
YBL098W	YGR260W	1.2522	viable predicted	viable					YEL024W	YMR303C	0.41062	viable predicted	viable
YBL098W	YHR174W	1.2522	viable predicted	viable					YOR388C	YMR303C	1.2522	viable predicted	viable
YBL098W	YLR081W	1.2522	viable predicted	viable					YPL262W	YMR303C	1.2522	viable predicted	viable
YBL098W	YLR201C	1.2522	viable predicted	viable					YBR196C	YMR303C	1.2522	viable predicted	viable
YBL098W	YNL071W	1.2522	viable predicted	viable					YDL215C	YMR303C	1.2522	viable predicted	viable
YBL098W	YOR054C	1.2522	viable predicted	viable					YJL052W	YMR303C	1.2522	viable predicted	viable
YBL099W	YDL067C	0.39084	viable predicted	viable					YJR009C	YMR303C	1.2522	viable predicted	viable
YBL099W	YDL142C	0.90143	viable predicted	viable					YGR192C	YMR303C	1.2522	viable predicted	viable
YBL099W	YER178W	0.50903	viable predicted	viable					YLR058C	YMR303C	1.2522	viable predicted	viable
YBL099W	YFL001W	0.90143	viable predicted	viable					YFR053C	YMR303C	1.2522	viable predicted	viable
YBL099W	YGR183C	0.39084	viable predicted	viable					YGL253W	YMR303C	1.2522	viable predicted	viable
YBL099W	YHR216W	0.90143	viable predicted	viable					YCL040W	YMR303C	1.2522	viable predicted	viable
YBL099W	YIL111W	0.90143	viable predicted	viable					YMR267W	YMR303C	1.2522	viable predicted	viable
YBL099W	YJL139C	0.90143	viable predicted	viable					YKL085W	YMR303C	1.2522	viable predicted	viable
YBL099W	YJL166W	0.39084	viable predicted	viable					YOL126C	YMR303C	1.2522	viable predicted	viable
YBL099W	YJR048W	0.90143	viable predicted	viable					YML120C	YMR303C	1.2522	viable predicted	viable
YBL099W	YJR130C	0.90143	viable predicted	viable					YGR240C	YMR303C	1.2522	viable predicted	viable
YBL099W	YLR038C	0.39084	viable predicted	viable					YMR205C	YMR303C	1.2522	viable predicted	viable
YBL099W	YNL009W	0.90143	viable predicted	viable					YER081W	YMR303C	1.2522	viable predicted	viable
YBL099W	YNL169C	0.90143	viable predicted	viable					YIL074C	YMR303C	1.2522	viable predicted	viable
YBL099W	YPL057C	0.90143	viable predicted	viable					YCR012W	YMR303C	1.2522	viable predicted	viable
YBR006W	YDL185W	1.2522	viable predicted	viable					YGR208W	YMR303C	1.2522	viable predicted	viable
YBR006W	YNL003C	1.2522	viable predicted	viable					YOR184W	YMR303C	1.2522	viable predicted	viable
YBR011C	YKL212W	1.2522	viable predicted	viable					YAL038W	YMR303C	1.2522	viable predicted	viable
YBR018C	YBR019C	1.2522	viable predicted	viable					YOR347C	YMR303C	1.2522	viable predicted	viable
YBR018C	YBR020W	1.2522	viable predicted	viable					YDR050C	YMR303C	1.2522	viable predicted	viable
YBR018C	YGL077C	1.2522	viable predicted	viable					YPL134C	YMR303C	1.2522	viable predicted	viable
YBR018C	YLR038C	0.41062	viable predicted	viable					YOR222W	YMR303C	1.2522	viable predicted	viable
YBR018C	YLR081W	1.2522	viable predicted	viable					YMR056C	YMR303C	1.2522	viable predicted	viable
YBR018C	YMR056C	1.2522	viable predicted	viable					YBR085W	YMR303C	1.2522	viable predicted	viable
YBR018C	YOR108W	1.2522	viable predicted	viable					YBL030C	YMR303C	1.2522	viable predicted	viable
YBR019C	YBR018C	1.2522	viable predicted	viable					YDR384C	YMR303C	1.2522	viable predicted	viable
YBR019C	YBR020W	1.2522	viable predicted	viable					YGR121C	YMR303C	1.2522	viable predicted	viable
YBR019C	YDL185W	1.2522	viable predicted	viable					YNL142W	YMR303C	1.2522	viable predicted	viable
YBR019C	YGR055W	1.2522	viable predicted	viable					YPR138C	YMR303C	1.2522	viable predicted	viable
YBR019C	YKL188C	1.2522	viable predicted	viable					YPR021C	YMR303C	1.2522	viable predicted	viable
YBR019C	YLR081W	1.2522	viable predicted	viable					YFL011W	YMR303C	1.2522	viable predicted	viable
YBR019C	YLR354C	1.2522	viable predicted	viable					YOL156W	YMR303C	1.2522	viable predicted	viable
YBR019C	YNL029C	1.2522	viable predicted	viable					YJL219W	YMR303C	1.2522	viable predicted	viable
YBR020W	YBR018C	1.2522	viable predicted	viable					YHR094C	YMR303C	1.2522	viable predicted	viable
YBR020W	YBR019C	1.2522	viable predicted	viable					YEL069C	YMR303C	1.2522	viable predicted	viable
YBR020W	YLR081W	1.2522	viable predicted	viable					YDL245C	YMR303C	1.2522	viable predicted	viable
YBR020W	YLR089C	1.2522	viable predicted	viable					YJR158W	YMR303C	1.2522	viable predicted	viable
YBR023C	YJL091C	1.2522	viable predicted	viable					YNR072W	YMR303C	1.2522	viable predicted	viable
YBR023C	YJR103W	1.2522	viable predicted	viable					YMR011W	YMR303C	1.2522	viable predicted	viable
YBR023C	YJR105W	1.2522	viable predicted	viable					YDR345C	YMR303C	1.2522	viable predicted	viable
YBR023C	YKL184W	1.2522	viable predicted	viable					YHR092C	YMR303C	1.2522	viable predicted	viable
YBR023C	YMR165C	1.2522	viable predicted	viable					YHR096C	YMR303C	1.2522	viable predicted	viable
YBR023C	YNL037C	1.2522	viable predicted	viable					YDR343C	YMR303C	1.2522	viable predicted	viable
YBR023C	YOL096C	1.2522	viable predicted	viable					YDR342C	YMR303C	1.2522	viable predicted	viable
YBR023C	YOR109W	1.2522	viable predicted	viable					YJL214W	YMR303C	1.2522	viable predicted	viable
YBR026C	YCR036W	1.2522	viable predicted	viable					YLR081W	YMR303C	1.2522	viable predicted	viable
YBR026C	YDR399W	1.2522	viable predicted	viable					YDR536W	YMR303C	1.2522	viable predicted	viable
YBR026C	YDR536W	1.2522	viable predicted	viable					YDL247W	YMR303C	1.2522	viable predicted	viable
YBR026C	YER073W	1.2522	viable predicted	viable					YJR160C	YMR303C	1.2522	viable predicted	viable
YBR026C	YER178W	1.2522	viable predicted	viable					YJR077C	YMR303C	1.2522	viable predicted	viable
YBR026C	YGR177C	1.2522	viable predicted	viable					YER053C	YMR303C	1.2522	viable predicted	viable
YBR026C	YGR183C	0.41062	viable predicted	viable					YHL016C	YMR303C	1.2522	viable predicted	viable
YBR026C	YGR208W	1.2522	viable predicted	viable					YPR192W	YMR303C	1.2522	viable predicted	viable
YBR026C	YHR144C	1.2522	viable predicted	viable					YLL052C	YMR303C	1.2522	viable predicted	viable
YBR026C	YJL166W	0.41062	viable predicted	viable					YJR048W	YMR083W	1.2522	viable predicted	viable
YBR026C	YJR057W	1.2522	viable predicted	viable					YEL039C	YMR083W	1.2522	viable predicted	viable
YBR026C	YJR152W	1.2522	viable predicted	viable					YLR134W	YMR083W	1.2522	viable predicted	viable
YBR026C	YKL035W	1.2522	viable predicted	viable					YGR087C	YMR083W	1.2522	viable predicted	viable
YBR026C	YLL043W	1.2522	viable predicted	viable					YMR303C	YMR083W	1.2522	viable predicted	viable
YBR026C	YNR033W	1.2522	viable predicted	viable					YGL256W	YMR083W	1.2522	viable predicted	viable
YBR026C	YOL052C	1.2522	viable predicted	viable					YPL111W	YMR083W	1.2522	viable predicted	viable
YBR026C	YOR142W	1.2522	viable predicted	viable					YLR027C	YMR083W	1.2522	viable predicted	viable
YBR026C	YOR375C	1.2522	viable predicted	viable					YKL106W	YMR083W	1.2522	viable predicted	viable
YBR026C	YPL091W	1.2522	viable predicted	viable					YBL099W	YMR083W	0.90143	viable predicted	viable
YBR026C	YPR128C	1.2522	viable predicted	viable					YLR295C	YMR083W	0.90143	viable predicted	viable
YBR034C	YBR121C	1.2522	viable predicted	viable					YPL271W	YMR083W	0.90143	viable predicted	viable
YBR034C	YCR024C	1.2522	viable predicted	viable					YDL004W	YMR083W	0.90143	viable predicted	viable
YBR034C	YDL185W	1.2522	viable predicted	viable					YDR377W	YMR083W	0.90143	viable predicted	viable
YBR034C	YEL027W	1.2522	viable predicted	viable					YML081C-A	YMR083W	0.90143	viable predicted	viable
YBR034C	YEL051W	1.2522	viable predicted	viable					YJR121W	YMR083W	0.90143	viable predicted	viable
YBR034C	YER170W	1.2522	viable predicted	viable					YPR020W	YMR083W	1.2522	viable predicted	viable
YBR034C	YGR020C	1.2522	viable predicted	viable					YBR039W	YMR083W	0.90143	viable predicted	viable
YBR034C	YJL091C	1.2522	viable predicted	viable					YPL078C	YMR083W	0.90143	viable predicted	viable
YBR034C	YKL080W	1.2522	viable predicted	viable					Q0085	YMR083W	0.90143	viable predicted	viable
YBR034C	YLR056W	1.2522	viable predicted	viable					Q0080	YMR083W	0.90143	viable predicted	viable
YBR034C	YLR372W	1.2522	viable predicted	viable					Q0130	YMR083W	0.90143	viable predicted	viable
YBR034C	YNL073W	1.2522	viable predicted	viable					YDR322C-A	YMR083W	1.2522	viable predicted	viable
YBR034C	YNL270C	1.2522	viable predicted	viable					YOR303W	YMR083W	1.2522	viable predicted	viable
YBR034C	YPL188W	1.2522	viable predicted	viable					YJR109C	YMR083W	1.2522	viable predicted	viable
YBR035C	YBR176W	1.2522	viable predicted	viable					YKL060C	YMR083W	1.2522	viable predicted	viable
YBR035C	YDR001C	1.2522	viable predicted	viable					YKL152C	YMR083W	1.2522	viable predicted	viable
YBR035C	YDR345C	1.2522	viable predicted	viable					YGR254W	YMR083W	1.2522	viable predicted	viable
YBR035C	YDR403W	1.2522	viable predicted	viable					YHR174W	YMR083W	1.2522	viable predicted	viable
YBR035C	YDR531W	1.2522	viable predicted	viable					Q0045	YMR083W	0.41062	viable predicted	viable
YBR035C	YGR088W	1.2522	viable predicted	viable					YGL191W	YMR083W	0.41062	viable predicted	viable
YBR035C	YGR155W	1.2522	viable predicted	viable					Q0250	YMR083W	0.41062	viable predicted	viable
YBR035C	YGR267C	1.2522	viable predicted	viable					Q0275	YMR083W	0.41062	viable predicted	viable
YBR035C	YHR063C	1.2522	viable predicted	viable					YGL187C	YMR083W	0.41062	viable predicted	viable
YBR035C	YHR068W	1.2522	viable predicted	viable					YNL052W	YMR083W	1.2522	viable predicted	viable
YBR035C	YHR074W	1.2522	viable predicted	viable					YIL111W	YMR083W	1.2522	viable predicted	viable
YBR035C	YHR144C	1.2522	viable predicted	viable					YLR395C	YMR083W	0.41062	viable predicted	viable
YBR035C	YIL111W	1.2522	viable predicted	viable					YDL067C	YMR083W	0.41062	viable predicted	viable
YBR035C	YJL134W	1.2522	viable predicted	viable					Q0105	YMR083W	0.41062	viable predicted	viable
YBR035C	YJR095W	1.2522	viable predicted	viable					YBL045C	YMR083W	0.41062	viable predicted	viable
YBR035C	YKL120W	1.2522	viable predicted	viable					YOR065W	YMR083W	0.41062	viable predicted	viable
YBR035C	YKL146W	1.2522	viable predicted	viable					YHR001W-A	YMR083W	0.41062	viable predicted	viable
YBR035C	YLR070C	1.2522	viable predicted	viable					YPR191W	YMR083W	0.41062	viable predicted	viable
YBR035C	YLR157C	1.2522	viable predicted	viable					YFR033C	YMR083W	0.41062	viable predicted	viable
YBR035C	YLR158C	1.2522	viable predicted	viable					YDR529C	YMR083W	0.41062	viable predicted	viable
YBR035C	YLR180W	1.2522	viable predicted	viable					YGR183C	YMR083W	0.41062	viable predicted	viable
YBR035C	YML123C	1.2522	viable predicted	viable					YEL024W	YMR083W	0.41062	viable predicted	viable
YBR035C	YMR020W	1.2522	viable predicted	viable					YOR388C	YMR083W	1.2522	viable predicted	viable
YBR035C	YMR056C	1.2522	viable predicted	viable					YBR196C	YMR083W	1.2522	viable predicted	viable
YBR035C	YMR293C	1.2522	viable predicted	viable					YDL215C	YMR083W	1.2522	viable predicted	viable
YBR035C	YNL129W	1.2522	viable predicted	viable					YJL052W	YMR083W	1.2522	viable predicted	viable
YBR035C	YNR001C	1.2522	viable predicted	viable					YJR009C	YMR083W	1.2522	viable predicted	viable
YBR035C	YNR072W	1.2522	viable predicted	viable					YGR192C	YMR083W	1.2522	viable predicted	viable
YBR035C	YOL049W	1.2522	viable predicted	viable					YFR053C	YMR083W	1.2522	viable predicted	viable
YBR035C	YOL059W	1.2522	viable predicted	viable					YGL253W	YMR083W	1.2522	viable predicted	viable
YBR035C	YOR126C	1.2522	viable predicted	viable					YCL040W	YMR083W	1.2522	viable predicted	viable
YBR035C	YOR347C	1.2522	viable predicted	viable					YMR267W	YMR083W	1.2522	viable predicted	viable
YBR035C	YPR026W	1.2522	viable predicted	viable					YKL085W	YMR083W	1.2522	viable predicted	viable
YBR036C	YAL060W	1.2522	viable predicted	viable					YOL126C	YMR083W	1.2522	viable predicted	viable
YBR036C	YBR058C-A	1.2522	viable predicted	viable					YGR240C	YMR083W	1.2522	viable predicted	viable
YBR036C	YBR069C	1.2522	viable predicted	viable					YMR205C	YMR083W	1.2522	viable predicted	viable
YBR036C	YCL025C	1.2522	viable predicted	viable					YER081W	YMR083W	1.2522	viable predicted	viable
YBR036C	YCR012W	1.2522	viable predicted	viable					YIL074C	YMR083W	1.2522	viable predicted	viable
YBR036C	YCR083W	1.2522	viable predicted	viable					YCR012W	YMR083W	1.2522	viable predicted	viable
YBR036C	YDL085W	1.2522	viable predicted	viable					YGR208W	YMR083W	1.2522	viable predicted	viable
YBR036C	YDL142C	1.2522	viable predicted	viable					YAL038W	YMR083W	1.2522	viable predicted	viable
YBR036C	YDL178W	1.2522	viable predicted	viable					YOR347C	YMR083W	1.2522	viable predicted	viable
YBR036C	YDR072C	1.2522	viable predicted	viable					YDR050C	YMR083W	1.2522	viable predicted	viable
YBR036C	YDR322C-A	1.2522	viable predicted	viable					YPL134C	YMR083W	1.2522	viable predicted	viable
YBR036C	YEL038W	1.2522	viable predicted	viable					YOR222W	YMR083W	1.2522	viable predicted	viable
YBR036C	YER073W	1.2522	viable predicted	viable					YMR056C	YMR083W	1.2522	viable predicted	viable
YBR036C	YFL030W	1.2522	viable predicted	viable					YBR085W	YMR083W	1.2522	viable predicted	viable
YBR036C	YGR170W	1.2522	viable predicted	viable					YBL030C	YMR083W	1.2522	viable predicted	viable
YBR036C	YGR192C	1.2522	viable predicted	viable					YDR384C	YMR083W	1.2522	viable predicted	viable
YBR036C	YGR208W	1.2522	viable predicted	viable					YGR121C	YMR083W	1.2522	viable predicted	viable
YBR036C	YGR289C	1.2522	viable predicted	viable					YNL142W	YMR083W	1.2522	viable predicted	viable
YBR036C	YHR002W	1.2522	viable predicted	viable					YPR138C	YMR083W	1.2522	viable predicted	viable
YBR036C	YHR094C	1.2522	viable predicted	viable					YPR021C	YMR083W	1.2522	viable predicted	viable
YBR036C	YHR123W	1.2522	viable predicted	viable					YFL011W	YMR083W	1.2522	viable predicted	viable
YBR036C	YIL111W	1.2522	viable predicted	viable					YOL156W	YMR083W	1.2522	viable predicted	viable
YBR036C	YJL166W	0.4106	viable predicted	viable					YJL219W	YMR083W	1.2522	viable predicted	viable
YBR036C	YJR001W	1.2522	viable predicted	viable					YHR094C	YMR083W	1.2522	viable predicted	viable
YBR036C	YJR048W	1.2522	viable predicted	viable					YEL069C	YMR083W	1.2522	viable predicted	viable
YBR036C	YJR130C	1.2522	viable predicted	viable					YDL245C	YMR083W	1.2522	viable predicted	viable
YBR036C	YKL174C	1.2522	viable predicted	viable					YJR158W	YMR083W	1.2522	viable predicted	viable
YBR036C	YLL012W	1.2522	viable predicted	viable					YMR011W	YMR083W	1.2522	viable predicted	viable
YBR036C	YLR020C	1.2522	viable predicted	viable					YDR345C	YMR083W	1.2522	viable predicted	viable
YBR036C	YLR028C	1.2522	viable predicted	viable					YHR092C	YMR083W	1.2522	viable predicted	viable
YBR036C	YLR043C	1.2522	viable predicted	viable					YHR096C	YMR083W	1.2522	viable predicted	viable
YBR036C	YLR044C	1.2522	viable predicted	viable					YDR343C	YMR083W	1.2522	viable predicted	viable
YBR036C	YLR089C	1.2522	viable predicted	viable					YJL214W	YMR083W	1.2522	viable predicted	viable
YBR036C	YLR153C	1.2522	viable predicted	viable					YLR081W	YMR083W	1.2522	viable predicted	viable
YBR036C	YLR160C	1.2522	viable predicted	viable					YDR536W	YMR083W	1.2522	viable predicted	viable
YBR036C	YLR260W	1.2522	viable predicted	viable					YDL247W	YMR083W	1.2522	viable predicted	viable
YBR036C	YLR300W	1.2522	viable predicted	viable					YJR160C	YMR083W	1.2522	viable predicted	viable
YBR036C	YLR432W	1.2522	viable predicted	viable					YHL016C	YMR083W	1.2522	viable predicted	viable
YBR036C	YLR438W	1.2522	viable predicted	viable					YPR192W	YMR083W	1.2522	viable predicted	viable
YBR036C	YLR450W	1.2522	viable predicted	viable					YLL052C	YMR083W	1.2522	viable predicted	viable
YBR036C	YML022W	1.2522	viable predicted	viable					YJR048W	YGL256W	1.2522	viable predicted	viable
YBR036C	YML075C	1.2522	viable predicted	viable					YEL039C	YGL256W	1.2522	viable predicted	viable
YBR036C	YML100W	1.2522	viable predicted	viable					YLR044C	YGL256W	1.2522	viable predicted	viable
YBR036C	YMR009W	1.2522	viable predicted	viable					YLR134W	YGL256W	1.2522	viable predicted	viable
YBR036C	YMR011W	1.2522	viable predicted	viable					YGR087C	YGL256W	1.2522	viable predicted	viable
YBR036C	YMR105C	1.2522	viable predicted	viable					YMR303C	YGL256W	1.2522	viable predicted	viable
YBR036C	YMR120C	1.2522	viable predicted	viable					YMR083W	YGL256W	1.2522	viable predicted	viable
YBR036C	YMR272C	1.2522	viable predicted	viable					YPL111W	YGL256W	1.2522	viable predicted	viable
YBR036C	YMR293C	1.2522	viable predicted	viable					YLR027C	YGL256W	1.2522	viable predicted	viable
YBR036C	YNL104C	1.2522	viable predicted	viable					YKL106W	YGL256W	1.2522	viable predicted	viable
YBR036C	YNL106C	1.2522	viable predicted	viable					YBL099W	YGL256W	0.90143	viable predicted	viable
YBR036C	YNL169C	1.2522	viable predicted	viable					YLR295C	YGL256W	0.90143	viable predicted	viable
YBR036C	YNL270C	1.2522	viable predicted	viable					YPL271W	YGL256W	0.90143	viable predicted	viable
YBR036C	YOL064C	1.1911	viable predicted	viable					YDL004W	YGL256W	0.90143	viable predicted	viable
YBR036C	YOL065C	1.2522	viable predicted	viable					YDR377W	YGL256W	0.90143	viable predicted	viable
YBR036C	YOR025W	1.2522	viable predicted	viable					YML081C-A	YGL256W	0.90143	viable predicted	viable
YBR036C	YOR108W	1.2522	viable predicted	viable					YJR121W	YGL256W	0.90143	viable predicted	viable
YBR036C	YOR192C	1.2522	viable predicted	viable					YPR020W	YGL256W	1.2522	viable predicted	viable
YBR036C	YOR273C	1.2522	viable predicted	viable					YBR039W	YGL256W	0.90143	viable predicted	viable
YBR036C	YOR317W	1.2522	viable predicted	viable					YPL078C	YGL256W	0.90143	viable predicted	viable
YBR036C	YPL023C	1.2522	viable predicted	viable					YDR298C	YGL256W	0.90143	viable predicted	viable
YBR036C	YPL091W	1.2522	viable predicted	viable					Q0085	YGL256W	0.90143	viable predicted	viable
YBR036C	YPL265W	1.2522	viable predicted	viable					YKL016C	YGL256W	0.90143	viable predicted	viable
YBR038W	YAL012W	1.2522	viable predicted	viable					Q0080	YGL256W	0.90143	viable predicted	viable
YBR038W	YDR148C	1.2522	viable predicted	viable					Q0130	YGL256W	0.90143	viable predicted	viable
YBR038W	YGR007W	1.2522	viable predicted	viable					YDR322C-A	YGL256W	1.2522	viable predicted	viable
YBR038W	YGR155W	1.2522	viable predicted	viable					YOR303W	YGL256W	1.2522	viable predicted	viable
YBR038W	YML120C	1.2522	viable predicted	viable					YJR109C	YGL256W	1.2522	viable predicted	viable
YBR038W	YPL069C	1.2522	viable predicted	viable					YKL060C	YGL256W	1.2522	viable predicted	viable
YBR041W	YDL022W	1.2522	viable predicted	viable					YKL152C	YGL256W	1.2522	viable predicted	viable
YBR041W	YDR297W	1.2522	viable predicted	viable					YGR254W	YGL256W	1.2522	viable predicted	viable
YBR041W	YGR157W	1.2522	viable predicted	viable					YHR174W	YGL256W	1.2522	viable predicted	viable
YBR041W	YHR068W	1.2522	viable predicted	viable					Q0045	YGL256W	0.41062	viable predicted	viable
YBR041W	YKL212W	1.2522	viable predicted	viable					YLR038C	YGL256W	0.41062	viable predicted	viable
YBR041W	YLR201C	1.2522	viable predicted	viable					YGL191W	YGL256W	0.41062	viable predicted	viable
YBR041W	YLR372W	1.2522	viable predicted	viable					Q0250	YGL256W	0.41062	viable predicted	viable
YBR041W	YMR267W	1.2522	viable predicted	viable					Q0275	YGL256W	0.41062	viable predicted	viable
YBR041W	YMR293C	1.2522	viable predicted	viable					YGL187C	YGL256W	0.41062	viable predicted	viable
YBR041W	YOR065W	0.41062	viable predicted	viable					YNL052W	YGL256W	1.2522	viable predicted	viable
YBR041W	YOR311C	1.2522	viable predicted	viable					YIL111W	YGL256W	1.2522	viable predicted	viable
YBR041W	YPL057C	1.2522	viable predicted	viable					YHR051W	YGL256W	0.41062	viable predicted	viable
YBR041W	YPL134C	1.2522	viable predicted	viable					YMR256C	YGL256W	0.41062	viable predicted	viable
YBR041W	YPL148C	1.2522	viable predicted	viable					YLR395C	YGL256W	0.41062	viable predicted	viable
YBR041W	YPL234C	1.2522	viable predicted	viable					YDL067C	YGL256W	0.41062	viable predicted	viable
YBR042C	YKL212W	1.2522	viable predicted	viable					Q0105	YGL256W	0.41062	viable predicted	viable
YBR042C	YLR372W	1.2522	viable predicted	viable					YBL045C	YGL256W	0.41062	viable predicted	viable
YBR042C	YNL003C	1.2522	viable predicted	viable					YOR065W	YGL256W	0.41062	viable predicted	viable
YBR042C	YOR125C	1.2522	viable predicted	viable					YHR001W-A	YGL256W	0.41062	viable predicted	viable
YBR042C	YPR191W	0.41062	viable predicted	viable					YPR191W	YGL256W	0.41062	viable predicted	viable
YBR058C-A	YBR036C	1.2522	viable predicted	viable					YFR033C	YGL256W	0.41062	viable predicted	viable
YBR058C-A	YER005W	1.2522	viable predicted	viable					YDR529C	YGL256W	0.41062	viable predicted	viable
YBR058C-A	YGR177C	1.2522	viable predicted	viable					YJL166W	YGL256W	0.41062	viable predicted	viable
YBR058C-A	YJL134W	1.2522	viable predicted	viable					YGR183C	YGL256W	0.41062	viable predicted	viable
YBR058C-A	YLR450W	1.2522	viable predicted	viable					YEL024W	YGL256W	0.41062	viable predicted	viable
YBR058C-A	YOR245C	1.2522	viable predicted	viable					YPL262W	YGL256W	1.2522	viable predicted	viable
YBR068C	YDR377W	0.90143	viable predicted	viable					YBR196C	YGL256W	1.2522	viable predicted	viable
YBR068C	YER073W	1.2522	viable predicted	viable					YDL215C	YGL256W	1.2522	viable predicted	viable
YBR068C	YER086W	1.2522	viable predicted	viable					YJL052W	YGL256W	1.2522	viable predicted	viable
YBR068C	YLR348C	1.2522	viable predicted	viable					YJR009C	YGL256W	1.2522	viable predicted	viable
YBR068C	YMR207C	1.2522	viable predicted	viable					YGR192C	YGL256W	1.2522	viable predicted	viable
YBR068C	YOR108W	1.2522	viable predicted	viable					YLR058C	YGL256W	1.2522	viable predicted	viable
YBR068C	YPR074C	1.2522	viable predicted	viable					YFR053C	YGL256W	1.2522	viable predicted	viable
YBR069C	YBR036C	1.2522	viable predicted	viable					YGL253W	YGL256W	1.2522	viable predicted	viable
YBR069C	YDL100C	1.2522	viable predicted	viable					YCL040W	YGL256W	1.2522	viable predicted	viable
YBR069C	YIL002C	1.2522	viable predicted	viable					YMR267W	YGL256W	1.2522	viable predicted	viable
YBR069C	YMR054W	1.2522	viable predicted	viable					YKL085W	YGL256W	1.2522	viable predicted	viable
YBR069C	YPR074C	1.2522	viable predicted	viable					YOL126C	YGL256W	1.2522	viable predicted	viable
YBR084W	YCR036W	1.2522	viable predicted	viable					YML120C	YGL256W	1.2522	viable predicted	viable
YBR084W	YDL142C	1.2522	viable predicted	viable					YGR240C	YGL256W	1.2522	viable predicted	viable
YBR084W	YDR148C	1.2522	viable predicted	viable					YMR205C	YGL256W	1.2522	viable predicted	viable
YBR084W	YDR315C	1.2522	viable predicted	viable					YER081W	YGL256W	1.2522	viable predicted	viable
YBR084W	YDR508C	1.2522	viable predicted	viable					YIL074C	YGL256W	1.2522	viable predicted	viable
YBR084W	YGR157W	1.2522	viable predicted	viable					YCR012W	YGL256W	1.2522	viable predicted	viable
YBR084W	YGR244C	1.2522	viable predicted	viable					YGR208W	YGL256W	1.2522	viable predicted	viable
YBR084W	YJR048W	1.2522	viable predicted	viable					YOR184W	YGL256W	1.2522	viable predicted	viable
YBR084W	YLL043W	1.2522	viable predicted	viable					YAL038W	YGL256W	1.2522	viable predicted	viable
YBR084W	YLR058C	1.2522	viable predicted	viable					YOR347C	YGL256W	1.2522	viable predicted	viable
YBR084W	YLR146C	1.2522	viable predicted	viable					YDR050C	YGL256W	1.2522	viable predicted	viable
YBR084W	YMR267W	1.2522	viable predicted	viable					YPL134C	YGL256W	1.2522	viable predicted	viable
YBR084W	YMR293C	1.2522	viable predicted	viable					YOR222W	YGL256W	1.2522	viable predicted	viable
YBR084W	YNL071W	1.2522	viable predicted	viable					YMR056C	YGL256W	1.2522	viable predicted	viable
YBR084W	YOR311C	1.2522	viable predicted	viable					YBR085W	YGL256W	1.2522	viable predicted	viable
YBR084W	YOR360C	1.2522	viable predicted	viable					YBL030C	YGL256W	1.2522	viable predicted	viable
YBR085W	YBL030C	1.2522	viable predicted	viable					YDR384C	YGL256W	1.2522	viable predicted	viable
YBR092C	YJL100W	1.2522	viable predicted	viable					YGR121C	YGL256W	1.2522	viable predicted	viable
YBR092C	YJL155C	1.2522	viable predicted	viable					YNL142W	YGL256W	1.2522	viable predicted	viable
YBR093C	YLR038C	0.41062	viable predicted	viable					YPR138C	YGL256W	1.2522	viable predicted	viable
YBR093C	YPL023C	1.2522	viable predicted	viable					YPR021C	YGL256W	1.2522	viable predicted	viable
YBR110W	YDL100C	1.2522	viable predicted	viable					YFL011W	YGL256W	1.2522	viable predicted	viable
YBR110W	YGR143W	1.2522	viable predicted	viable					YOL156W	YGL256W	1.2522	viable predicted	viable
YBR110W	YGR157W	1.2522	viable predicted	viable					YJL219W	YGL256W	1.2522	viable predicted	viable
YBR110W	YMR267W	1.2522	viable predicted	viable					YHR094C	YGL256W	1.2522	viable predicted	viable
YBR110W	YMR293C	1.2522	viable predicted	viable					YEL069C	YGL256W	1.2522	viable predicted	viable
YBR110W	YOR065W	0.41062	viable predicted	viable					YDL245C	YGL256W	1.2522	viable predicted	viable
YBR110W	YPR191W	0.41062	viable predicted	viable					YJR158W	YGL256W	1.2522	viable predicted	viable
YBR117C	YAL012W	1.2522	viable predicted	viable					YNR072W	YGL256W	1.2522	viable predicted	viable
YBR117C	YER061C	1.2522	viable predicted	viable					YMR011W	YGL256W	1.2522	viable predicted	viable
YBR117C	YPL023C	1.2522	viable predicted	viable					YDR345C	YGL256W	1.2522	viable predicted	viable
YBR117C	YPL148C	1.2522	viable predicted	viable					YHR092C	YGL256W	1.2522	viable predicted	viable
YBR117C	YPL188W	1.2522	viable predicted	viable					YHR096C	YGL256W	1.2522	viable predicted	viable
YBR121C	YBR034C	1.2522	viable predicted	viable					YDR343C	YGL256W	1.2522	viable predicted	viable
YBR121C	YKL148C	1.2522	viable predicted	viable					YDR342C	YGL256W	1.2522	viable predicted	viable
YBR121C	YOL064C	1.1912	viable predicted	viable					YJL214W	YGL256W	1.2522	viable predicted	viable
YBR121C	YPL015C	1.2522	viable predicted	viable					YLR081W	YGL256W	1.2522	viable predicted	viable
YBR127C	YCR034W	1.2522	viable predicted	viable					YDR536W	YGL256W	1.2522	viable predicted	viable
YBR127C	YDR058C	1.2522	viable predicted	viable					YDL247W	YGL256W	1.2522	viable predicted	viable
YBR127C	YDR204W	1.2522	viable predicted	viable					YJR160C	YGL256W	1.2522	viable predicted	viable
YBR127C	YDR298C	0.90143	viable predicted	viable					YJR077C	YGL256W	1.2522	viable predicted	viable
YBR127C	YHR183W	1.2522	viable predicted	viable					YER053C	YGL256W	1.2522	viable predicted	viable
YBR127C	YJL045W	1.2522	viable predicted	viable					YHL016C	YGL256W	1.2522	viable predicted	viable
YBR127C	YKL026C	1.2522	viable predicted	viable					YPR192W	YGL256W	1.2522	viable predicted	viable
YBR127C	YKL184W	1.2522	viable predicted	viable					YLL052C	YGL256W	1.2522	viable predicted	viable
YBR127C	YKL212W	1.2522	viable predicted	viable					YJR048W	YPL111W	1.2522	viable predicted	viable
YBR127C	YLR372W	1.2522	viable predicted	viable					YEL039C	YPL111W	1.2522	viable predicted	viable
YBR127C	YMR083W	1.2522	viable predicted	viable					YLR044C	YPL111W	1.2522	viable predicted	viable
YBR127C	YMR271C	1.2522	viable predicted	viable					YLR134W	YPL111W	1.2522	viable predicted	viable
YBR127C	YNL037C	1.2522	viable predicted	viable					YGR087C	YPL111W	1.2522	viable predicted	viable
YBR127C	YNL267W	1.2522	viable predicted	viable					YMR303C	YPL111W	1.2522	viable predicted	viable
YBR127C	YOR109W	1.2522	viable predicted	viable					YMR083W	YPL111W	1.2522	viable predicted	viable
YBR127C	YPL057C	1.2522	viable predicted	viable					YGL256W	YPL111W	1.2522	viable predicted	viable
YBR132C	YJL068C	1.2522	viable predicted	viable					YLR027C	YPL111W	1.2522	viable predicted	viable
YBR145W	YDL215C	1.2522	viable predicted	viable					YKL106W	YPL111W	1.2522	viable predicted	viable
YBR145W	YOL086C	1.2522	viable predicted	viable					YBL099W	YPL111W	0.90143	viable predicted	viable
YBR145W	YOR221C	1.2522	viable predicted	viable					YLR295C	YPL111W	0.90143	viable predicted	viable
YBR149W	YCL025C	1.2522	viable predicted	viable					YPL271W	YPL111W	0.90143	viable predicted	viable
YBR149W	YLR372W	1.2522	viable predicted	viable					YDL004W	YPL111W	0.90143	viable predicted	viable
YBR161W	YDR529C	0.41062	viable predicted	viable					YDR377W	YPL111W	0.90143	viable predicted	viable
YBR161W	YOR125C	1.2522	viable predicted	viable					YML081C-A	YPL111W	0.90143	viable predicted	viable
YBR161W	YPL078C	0.90143	viable predicted	viable					YJR121W	YPL111W	0.90143	viable predicted	viable
YBR176W	YBR035C	1.2522	viable predicted	viable					YPR020W	YPL111W	1.2522	viable predicted	viable
YBR176W	YGL119W	1.2522	viable predicted	viable					YBR039W	YPL111W	0.90143	viable predicted	viable
YBR176W	YLR372W	1.2522	viable predicted	viable					YPL078C	YPL111W	0.90143	viable predicted	viable
YBR183W	YER086W	1.2522	viable predicted	viable					YDR298C	YPL111W	0.90143	viable predicted	viable
YBR183W	YGR157W	1.2522	viable predicted	viable					Q0085	YPL111W	0.90143	viable predicted	viable
YBR183W	YKL029C	1.2522	viable predicted	viable					YKL016C	YPL111W	0.90143	viable predicted	viable
YBR183W	YKL132C	1.2522	viable predicted	viable					Q0080	YPL111W	0.90143	viable predicted	viable
YBR183W	YMR272C	1.2522	viable predicted	viable					Q0130	YPL111W	0.90143	viable predicted	viable
YBR183W	YPR081C	1.2522	viable predicted	viable					YDR322C-A	YPL111W	1.2522	viable predicted	viable
YBR196C	YAL012W	1.2522	viable predicted	viable					YOR303W	YPL111W	1.2522	viable predicted	viable
YBR196C	YGR055W	1.2522	viable predicted	viable					YJR109C	YPL111W	1.2522	viable predicted	viable
YBR196C	YPL148C	1.2522	viable predicted	viable					YKL060C	YPL111W	1.2522	viable predicted	viable
YBR199W	YDL168W	1.2522	viable predicted	viable					YKL152C	YPL111W	1.2522	viable predicted	viable
YBR199W	YDL171C	1.2522	viable predicted	viable					YGR254W	YPL111W	1.2522	viable predicted	viable
YBR199W	YDL174C	1.2522	viable predicted	viable					YHR174W	YPL111W	1.2522	viable predicted	viable
YBR199W	YPL148C	1.2522	viable predicted	viable					Q0045	YPL111W	0.41062	viable predicted	viable
YBR205W	YCR037C	1.2522	viable predicted	viable					YLR038C	YPL111W	0.41062	viable predicted	viable
YBR205W	YGR157W	1.2522	viable predicted	viable					YGL191W	YPL111W	0.41062	viable predicted	viable
YBR205W	YMR011W	1.2522	viable predicted	viable					Q0250	YPL111W	0.41062	viable predicted	viable
YBR205W	YPL262W	1.2522	viable predicted	viable					Q0275	YPL111W	0.41062	viable predicted	viable
YBR208C	YMR205C	1.2522	viable predicted	viable					YGL187C	YPL111W	0.41062	viable predicted	viable
YBR213W	YAL012W	1.2522	viable predicted	viable					YNL052W	YPL111W	1.2522	viable predicted	viable
YBR213W	YDR017C	1.2522	viable predicted	viable					YIL111W	YPL111W	1.2522	viable predicted	viable
YBR213W	YMR226C	1.2522	viable predicted	viable					YHR051W	YPL111W	0.41062	viable predicted	viable
YBR218C	YBL011W	1.2522	viable predicted	viable					YMR256C	YPL111W	0.41062	viable predicted	viable
YBR218C	YDL215C	1.2522	viable predicted	viable					YLR395C	YPL111W	0.41062	viable predicted	viable
YBR218C	YDR298C	0.90143	viable predicted	viable					YDL067C	YPL111W	0.41062	viable predicted	viable
YBR218C	YEL024W	0.41062	viable predicted	viable					Q0105	YPL111W	0.41062	viable predicted	viable
YBR218C	YFL011W	1.2522	viable predicted	viable					YBL045C	YPL111W	0.41062	viable predicted	viable
YBR218C	YGR157W	1.2522	viable predicted	viable					YOR065W	YPL111W	0.41062	viable predicted	viable
YBR218C	YGR267C	1.2522	viable predicted	viable					YHR001W-A	YPL111W	0.41062	viable predicted	viable
YBR218C	YHR002W	1.2522	viable predicted	viable					YPR191W	YPL111W	0.41062	viable predicted	viable
YBR218C	YHR104W	1.2522	viable predicted	viable					YFR033C	YPL111W	0.41062	viable predicted	viable
YBR218C	YKL035W	1.2522	viable predicted	viable					YDR529C	YPL111W	0.41062	viable predicted	viable
YBR218C	YLR138W	1.2522	viable predicted	viable					YJL166W	YPL111W	0.41062	viable predicted	viable
YBR218C	YML075C	1.2522	viable predicted	viable					YGR183C	YPL111W	0.41062	viable predicted	viable
YBR218C	YMR105C	1.2522	viable predicted	viable					YEL024W	YPL111W	0.41062	viable predicted	viable
YBR218C	YPL134C	1.2522	viable predicted	viable					YOR388C	YPL111W	1.2522	viable predicted	viable
YBR218C	YPR062W	1.2522	viable predicted	viable					YPL262W	YPL111W	1.2522	viable predicted	viable
YBR218C	YPR140W	1.2522	viable predicted	viable					YBR196C	YPL111W	1.2522	viable predicted	viable
YBR221C	YBL015W	1.2522	viable predicted	viable					YDL215C	YPL111W	1.2522	viable predicted	viable
YBR221C	YCR005C	1.2522	viable predicted	viable					YJL052W	YPL111W	1.2522	viable predicted	viable
YBR221C	YDR148C	1.2522	viable predicted	viable					YJR009C	YPL111W	1.2522	viable predicted	viable
YBR221C	YDR298C	0.50903	viable predicted	viable					YGR192C	YPL111W	1.2522	viable predicted	viable
YBR221C	YDR305C	1.2522	viable predicted	viable					YLR058C	YPL111W	1.2522	viable predicted	viable
YBR221C	YDR399W	1.2522	viable predicted	viable					YFR053C	YPL111W	1.2522	viable predicted	viable
YBR221C	YER061C	1.2522	viable predicted	viable					YGL253W	YPL111W	1.2522	viable predicted	viable
YBR221C	YGR208W	1.2522	viable predicted	viable					YCL040W	YPL111W	1.2522	viable predicted	viable
YBR221C	YGR240C	1.2522	viable predicted	viable					YMR267W	YPL111W	1.2522	viable predicted	viable
YBR221C	YHR094C	1.2522	viable predicted	viable					YKL085W	YPL111W	1.2522	viable predicted	viable
YBR221C	YIL162W	1.2522	viable predicted	viable					YOL126C	YPL111W	1.2522	viable predicted	viable
YBR221C	YJL068C	1.2522	viable predicted	viable					YML120C	YPL111W	1.2522	viable predicted	viable
YBR221C	YJL166W	0.40537	viable predicted	viable					YGR240C	YPL111W	1.2522	viable predicted	viable
YBR221C	YKL085W	1.2522	viable predicted	viable					YMR205C	YPL111W	1.2522	viable predicted	viable
YBR221C	YKL106W	1.2522	viable predicted	viable					YER081W	YPL111W	1.2522	viable predicted	viable
YBR221C	YLR201C	1.2522	viable predicted	viable					YIL074C	YPL111W	1.2522	viable predicted	viable
YBR221C	YML081C-A	0.50903	viable predicted	viable					YCR012W	YPL111W	1.2522	viable predicted	viable
YBR221C	YMR241W	1.2522	viable predicted	viable					YGR208W	YPL111W	1.2522	viable predicted	viable
YBR221C	YMR267W	1.2522	viable predicted	viable					YOR184W	YPL111W	1.2522	viable predicted	viable
YBR221C	YMR293C	1.2522	viable predicted	viable					YAL038W	YPL111W	1.2522	viable predicted	viable
YBR221C	YOR108W	1.2522	viable predicted	viable					YOR347C	YPL111W	1.2522	viable predicted	viable
YBR221C	YOR184W	1.2522	viable predicted	viable					YDR050C	YPL111W	1.2522	viable predicted	viable
YBR221C	YOR221C	1.2522	viable predicted	viable					YPL134C	YPL111W	1.2522	viable predicted	viable
YBR221C	YPL057C	1.2522	viable predicted	viable					YOR222W	YPL111W	1.2522	viable predicted	viable
YBR221C	YPL061W	1.2522	viable predicted	viable					YMR056C	YPL111W	1.2522	viable predicted	viable
YBR221C	YPR128C	1.2522	viable predicted	viable					YBR085W	YPL111W	1.2522	viable predicted	viable
YBR244W	YBL064C	1.2522	viable predicted	viable					YBL030C	YPL111W	1.2522	viable predicted	viable
YBR244W	YDR377W	0.90143	viable predicted	viable					YDR384C	YPL111W	1.2522	viable predicted	viable
YBR244W	YDR453C	1.2522	viable predicted	viable					YGR121C	YPL111W	1.2522	viable predicted	viable
YBR244W	YIR037W	1.2522	viable predicted	viable					YNL142W	YPL111W	1.2522	viable predicted	viable
YBR244W	YKL026C	1.2522	viable predicted	viable					YPR138C	YPL111W	1.2522	viable predicted	viable
YBR244W	YLR038C	0.41062	viable predicted	viable					YPR021C	YPL111W	1.2522	viable predicted	viable
YBR244W	YLR109W	1.2522	viable predicted	viable					YFL011W	YPL111W	1.2522	viable predicted	viable
YBR244W	YNL052W	1.2522	viable predicted	viable					YOL156W	YPL111W	1.2522	viable predicted	viable
YBR244W	YOR125C	1.2522	viable predicted	viable					YJL219W	YPL111W	1.2522	viable predicted	viable
YBR244W	YPR069C	1.2522	viable predicted	viable					YHR094C	YPL111W	1.2522	viable predicted	viable
YBR249C	YCR034W	1.2522	viable predicted	viable					YEL069C	YPL111W	1.2522	viable predicted	viable
YBR249C	YDR298C	0.90143	viable predicted	viable					YDL245C	YPL111W	1.2522	viable predicted	viable
YBR249C	YDR403W	1.2522	viable predicted	viable					YJR158W	YPL111W	1.2522	viable predicted	viable
YBR249C	YKL055C	1.2522	viable predicted	viable					YNR072W	YPL111W	1.2522	viable predicted	viable
YBR249C	YKL184W	1.2522	viable predicted	viable					YMR011W	YPL111W	1.2522	viable predicted	viable
YBR252W	YHR163W	1.2522	viable predicted	viable					YDR345C	YPL111W	1.2522	viable predicted	viable
YBR252W	YJL045W	1.2522	viable predicted	viable					YHR092C	YPL111W	1.2522	viable predicted	viable
YBR252W	YOR241W	1.2522	viable predicted	viable					YHR096C	YPL111W	1.2522	viable predicted	viable
YBR263W	YDL182W	1.2522	viable predicted	viable					YDR343C	YPL111W	1.2522	viable predicted	viable
YBR263W	YDR377W	0.90143	viable predicted	viable					YDR342C	YPL111W	1.2522	viable predicted	viable
YBR263W	YEL046C	1.2522	viable predicted	viable					YJL214W	YPL111W	1.2522	viable predicted	viable
YBR263W	YHR123W	1.2522	viable predicted	viable					YLR081W	YPL111W	1.2522	viable predicted	viable
YBR263W	YMR083W	1.2522	viable predicted	viable					YDR536W	YPL111W	1.2522	viable predicted	viable
YBR291C	YAL044C	1.2522	viable predicted	viable					YDL247W	YPL111W	1.2522	viable predicted	viable
YBR291C	YDL182W	1.2522	viable predicted	viable					YJR160C	YPL111W	1.2522	viable predicted	viable
YBR291C	YER178W	1.2522	viable predicted	viable					YJR077C	YPL111W	1.2522	viable predicted	viable
YBR291C	YFR033C	0.40833	viable predicted	viable					YER053C	YPL111W	1.2522	viable predicted	viable
YBR291C	YGL202W	1.2522	viable predicted	viable					YHL016C	YPL111W	1.2522	viable predicted	viable
YBR291C	YGR193C	1.2522	viable predicted	viable					YPR192W	YPL111W	1.2522	viable predicted	viable
YBR291C	YHR002W	1.2522	viable predicted	viable					YLL052C	YPL111W	1.2522	viable predicted	viable
YBR291C	YMR207C	1.2522	viable predicted	viable					YJR048W	YLR027C	1.2522	viable predicted	viable
YBR291C	YNL037C	1.2522	viable predicted	viable					YEL039C	YLR027C	1.2522	viable predicted	viable
YBR291C	YNL071W	1.2522	viable predicted	viable					YLR044C	YLR027C	1.2522	viable predicted	viable
YBR291C	YNR001C	1.2522	viable predicted	viable					YLR134W	YLR027C	1.2522	viable predicted	viable
YBR291C	YOR136W	1.2522	viable predicted	viable					YGR087C	YLR027C	1.2522	viable predicted	viable
YBR291C	YOR221C	1.2522	viable predicted	viable					YMR303C	YLR027C	1.2522	viable predicted	viable
YBR291C	YOR222W	1.2522	viable predicted	viable					YMR083W	YLR027C	1.2522	viable predicted	viable
YBR291C	YOR388C	1.2522	viable predicted	viable					YGL256W	YLR027C	1.2522	viable predicted	viable
YBR293W	YOR125C	1.2522	viable predicted	viable					YPL111W	YLR027C	1.2522	viable predicted	viable
YBR294W	YDR298C	0.90143	viable predicted	viable					YBL099W	YLR027C	0.90143	viable predicted	viable
YBR294W	YGR240C	1.2522	viable predicted	viable					YLR295C	YLR027C	0.90143	viable predicted	viable
YBR294W	YHR183W	1.2522	viable predicted	viable					YPL271W	YLR027C	0.90143	viable predicted	viable
YBR294W	YOR100C	1.2522	viable predicted	viable					YDL004W	YLR027C	0.90143	viable predicted	viable
YBR296C	YIR029W	1.2522	viable predicted	viable					YDR377W	YLR027C	0.90143	viable predicted	viable
YBR296C	YML035C	1.2522	viable predicted	viable					YML081C-A	YLR027C	0.90143	viable predicted	viable
YBR298C	YGL080W	1.2522	viable predicted	viable					YJR121W	YLR027C	0.90143	viable predicted	viable
YBR298C	YHR001W-A	0.41062	viable predicted	viable					YPR020W	YLR027C	1.2522	viable predicted	viable
YBR298C	YKL035W	1.2522	viable predicted	viable					YBR039W	YLR027C	0.90143	viable predicted	viable
YBR298C	YPR191W	0.41062	viable predicted	viable					YPL078C	YLR027C	0.90143	viable predicted	viable
YBR299W	YDR148C	1.2522	viable predicted	viable					YDR298C	YLR027C	0.90143	viable predicted	viable
YBR299W	YGR208W	1.2522	viable predicted	viable					Q0085	YLR027C	0.90143	viable predicted	viable
YBR299W	YGR240C	1.2522	viable predicted	viable					YKL016C	YLR027C	0.90143	viable predicted	viable
YBR299W	YIL134W	1.2522	viable predicted	viable					Q0080	YLR027C	0.90143	viable predicted	viable
YBR299W	YLR237W	1.2522	viable predicted	viable					Q0130	YLR027C	0.90143	viable predicted	viable
YBR299W	YML081C-A	0.90143	viable predicted	viable					YDR322C-A	YLR027C	1.2522	viable predicted	viable
YBR299W	YMR246W	1.2522	viable predicted	viable					YOR303W	YLR027C	1.2522	viable predicted	viable
YBR299W	YNL141W	1.2522	viable predicted	viable					YJR109C	YLR027C	1.2522	viable predicted	viable
YCL004W	YLR038C	0.41062	viable predicted	viable					YKL060C	YLR027C	1.2522	viable predicted	viable
YCL004W	YOR270C	1.2522	viable predicted	viable					YKL152C	YLR027C	1.2522	viable predicted	viable
YCL009C	YHR183W	1.2522	viable predicted	viable					YGR254W	YLR027C	1.2522	viable predicted	viable
YCL009C	YIL134W	1.2522	viable predicted	viable					YHR174W	YLR027C	1.2522	viable predicted	viable
YCL009C	YPL069C	1.2522	viable predicted	viable					Q0045	YLR027C	0.41062	viable predicted	viable
YCL025C	YAL044C	1.2522	viable predicted	viable					YLR038C	YLR027C	0.41062	viable predicted	viable
YCL025C	YBR036C	1.2522	viable predicted	viable					YGL191W	YLR027C	0.41062	viable predicted	viable
YCL025C	YBR149W	1.2522	viable predicted	viable					Q0250	YLR027C	0.41062	viable predicted	viable
YCL025C	YDL042C	1.2522	viable predicted	viable					Q0275	YLR027C	0.41062	viable predicted	viable
YCL025C	YDR148C	1.2522	viable predicted	viable					YGL187C	YLR027C	0.41062	viable predicted	viable
YCL025C	YDR297W	1.2522	viable predicted	viable					YNL052W	YLR027C	1.2522	viable predicted	viable
YCL025C	YDR508C	1.2522	viable predicted	viable					YIL111W	YLR027C	1.2522	viable predicted	viable
YCL025C	YDR529C	0.41062	viable predicted	viable					YHR051W	YLR027C	0.41062	viable predicted	viable
YCL025C	YER086W	1.2522	viable predicted	viable					YMR256C	YLR027C	0.41062	viable predicted	viable
YCL025C	YGL248W	1.2522	viable predicted	viable					YLR395C	YLR027C	0.41062	viable predicted	viable
YCL025C	YHR183W	1.2522	viable predicted	viable					YDL067C	YLR027C	0.41062	viable predicted	viable
YCL025C	YLR089C	1.2522	viable predicted	viable					Q0105	YLR027C	0.41062	viable predicted	viable
YCL025C	YLR158C	1.2522	viable predicted	viable					YBL045C	YLR027C	0.41062	viable predicted	viable
YCL025C	YLR432W	1.2522	viable predicted	viable					YOR065W	YLR027C	0.41062	viable predicted	viable
YCL025C	YMR015C	1.2522	viable predicted	viable					YHR001W-A	YLR027C	0.41062	viable predicted	viable
YCL025C	YMR169C	1.2522	viable predicted	viable					YPR191W	YLR027C	0.41062	viable predicted	viable
YCL025C	YNL104C	1.2522	viable predicted	viable					YFR033C	YLR027C	0.41062	viable predicted	viable
YCL025C	YOR040W	1.2522	viable predicted	viable					YDR529C	YLR027C	0.41062	viable predicted	viable
YCL025C	YOR142W	1.2522	viable predicted	viable					YJL166W	YLR027C	0.41062	viable predicted	viable
YCL035C	YGR157W	1.2522	viable predicted	viable					YGR183C	YLR027C	0.41062	viable predicted	viable
YCL035C	YKL217W	1.2522	viable predicted	viable					YEL024W	YLR027C	0.41062	viable predicted	viable
YCL040W	YLR372W	1.2522	viable predicted	viable					YOR388C	YLR027C	1.2522	viable predicted	viable
YCL040W	YPL069C	1.2522	viable predicted	viable					YPL262W	YLR027C	1.2522	viable predicted	viable
YCL050C	YDR530C	1.2522	viable predicted	viable					YBR196C	YLR027C	1.2522	viable predicted	viable
YCL050C	YPL214C	1.2522	viable predicted	viable					YDL215C	YLR027C	1.2522	viable predicted	viable
YCL052C	YPL234C	1.2522	viable predicted	viable					YJL052W	YLR027C	1.2522	viable predicted	viable
YCL064C	YHR183W	1.2522	viable predicted	viable					YJR009C	YLR027C	1.2522	viable predicted	viable
YCL064C	YJR160C	1.2522	viable predicted	viable					YGR192C	YLR027C	1.2522	viable predicted	viable
YCL064C	YOL096C	1.2522	viable predicted	viable					YLR058C	YLR027C	1.2522	viable predicted	viable
YCL064C	YPL069C	1.2522	viable predicted	viable					YFR053C	YLR027C	1.2522	viable predicted	viable
YCR005C	YAR035W	1.2522	viable predicted	viable					YGL253W	YLR027C	1.2522	viable predicted	viable
YCR005C	YBR221C	1.2522	viable predicted	viable					YCL040W	YLR027C	1.2522	viable predicted	viable
YCR005C	YDL142C	1.2522	viable predicted	viable					YMR267W	YLR027C	1.2522	viable predicted	viable
YCR005C	YER024W	1.2522	viable predicted	viable					YKL085W	YLR027C	1.2522	viable predicted	viable
YCR005C	YER178W	1.2522	viable predicted	viable					YOL126C	YLR027C	1.2522	viable predicted	viable
YCR005C	YGR193C	1.2522	viable predicted	viable					YML120C	YLR027C	1.2522	viable predicted	viable
YCR005C	YHR002W	1.2522	viable predicted	viable					YMR205C	YLR027C	1.2522	viable predicted	viable
YCR005C	YHR067W	1.2522	viable predicted	viable					YER081W	YLR027C	1.2522	viable predicted	viable
YCR005C	YLR201C	1.2522	viable predicted	viable					YIL074C	YLR027C	1.2522	viable predicted	viable
YCR005C	YML042W	1.2522	viable predicted	viable					YCR012W	YLR027C	1.2522	viable predicted	viable
YCR005C	YMR207C	1.2522	viable predicted	viable					YGR208W	YLR027C	1.2522	viable predicted	viable
YCR005C	YNL071W	1.2522	viable predicted	viable					YOR184W	YLR027C	1.2522	viable predicted	viable
YCR005C	YOL086C	1.2522	viable predicted	viable					YAL038W	YLR027C	1.2522	viable predicted	viable
YCR012W	YBR036C	1.2522	viable predicted	viable					YOR347C	YLR027C	1.2522	viable predicted	viable
YCR012W	YNL141W	1.2522	viable predicted	viable					YDR050C	YLR027C	1.2522	viable predicted	viable
YCR024C	YBR034C	1.2522	viable predicted	viable					YPL134C	YLR027C	1.2522	viable predicted	viable
YCR024C-A	YBL068W	1.2522	viable predicted	viable					YOR222W	YLR027C	1.2522	viable predicted	viable
YCR024C-A	YDL185W	1.2522	viable predicted	viable					YMR056C	YLR027C	1.2522	viable predicted	viable
YCR024C-A	YDR529C	0.41062	viable predicted	viable					YBR085W	YLR027C	1.2522	viable predicted	viable
YCR024C-A	YHR051W	0.41062	viable predicted	viable					YBL030C	YLR027C	1.2522	viable predicted	viable
YCR024C-A	YMR250W	1.2522	viable predicted	viable					YDR384C	YLR027C	1.2522	viable predicted	viable
YCR024C-A	YNL141W	1.2522	viable predicted	viable					YGR121C	YLR027C	1.2522	viable predicted	viable
YCR028C	YKL212W	1.2522	viable predicted	viable					YNL142W	YLR027C	1.2522	viable predicted	viable
YCR028C	YMR272C	1.2522	viable predicted	viable					YPR138C	YLR027C	1.2522	viable predicted	viable
YCR028C	YNR001C	1.2522	viable predicted	viable					YFL011W	YLR027C	1.2522	viable predicted	viable
YCR034W	YBR127C	1.2522	viable predicted	viable					YOL156W	YLR027C	1.2522	viable predicted	viable
YCR034W	YBR249C	1.2522	viable predicted	viable					YJL219W	YLR027C	1.2522	viable predicted	viable
YCR034W	YDL067C	0.41062	viable predicted	viable					YHR094C	YLR027C	1.2522	viable predicted	viable
YCR034W	YDL185W	1.2522	viable predicted	viable					YEL069C	YLR027C	1.2522	viable predicted	viable
YCR034W	YDR236C	1.2522	viable predicted	viable					YDL245C	YLR027C	1.2522	viable predicted	viable
YCR034W	YDR294C	1.2522	viable predicted	viable					YJR158W	YLR027C	1.2522	viable predicted	viable
YCR034W	YDR305C	1.2522	viable predicted	viable					YNR072W	YLR027C	1.2522	viable predicted	viable
YCR034W	YDR481C	1.2522	viable predicted	viable					YMR011W	YLR027C	1.2522	viable predicted	viable
YCR034W	YER060W	1.2522	viable predicted	viable					YDR345C	YLR027C	1.2522	viable predicted	viable
YCR034W	YER062C	1.2522	viable predicted	viable					YHR092C	YLR027C	1.2522	viable predicted	viable
YCR034W	YGL008C	1.2522	viable predicted	viable					YHR096C	YLR027C	1.2522	viable predicted	viable
YCR034W	YGR121C	1.2522	viable predicted	viable					YDR343C	YLR027C	1.2522	viable predicted	viable
YCR034W	YGR209C	1.2522	viable predicted	viable					YDR342C	YLR027C	1.2522	viable predicted	viable
YCR034W	YHR123W	1.2522	viable predicted	viable					YJL214W	YLR027C	1.2522	viable predicted	viable
YCR034W	YHR216W	1.2522	viable predicted	viable					YLR081W	YLR027C	1.2522	viable predicted	viable
YCR034W	YIL124W	1.2522	viable predicted	viable					YDR536W	YLR027C	1.2522	viable predicted	viable
YCR034W	YJL121C	1.2522	viable predicted	viable					YDL247W	YLR027C	1.2522	viable predicted	viable
YCR034W	YJL134W	1.2522	viable predicted	viable					YJR160C	YLR027C	1.2522	viable predicted	viable
YCR034W	YJL212C	1.2522	viable predicted	viable					YJR077C	YLR027C	1.2522	viable predicted	viable
YCR034W	YKL016C	0.90143	viable predicted	viable					YER053C	YLR027C	1.2522	viable predicted	viable
YCR034W	YKL148C	1.2522	viable predicted	viable					YHL016C	YLR027C	1.2522	viable predicted	viable
YCR034W	YKL212W	1.2522	viable predicted	viable					YPR192W	YLR027C	1.2522	viable predicted	viable
YCR034W	YLL043W	1.2522	viable predicted	viable					YLL052C	YLR027C	1.2522	viable predicted	viable
YCR034W	YLR146C	1.2522	viable predicted	viable					YJR048W	YKL106W	1.2522	viable predicted	viable
YCR034W	YML123C	1.2522	viable predicted	viable					YEL039C	YKL106W	1.2522	viable predicted	viable
YCR034W	YMR083W	1.2522	viable predicted	viable					YLR044C	YKL106W	1.2522	viable predicted	viable
YCR034W	YMR145C	1.2522	viable predicted	viable					YLR134W	YKL106W	1.2522	viable predicted	viable
YCR034W	YNL169C	1.2522	viable predicted	viable					YGR087C	YKL106W	1.2522	viable predicted	viable
YCR034W	YNR001C	1.2522	viable predicted	viable					YMR303C	YKL106W	1.2522	viable predicted	viable
YCR034W	YPL078C	0.90143	viable predicted	viable					YMR083W	YKL106W	1.2522	viable predicted	viable
YCR034W	YPL234C	1.2522	viable predicted	viable					YGL256W	YKL106W	1.2522	viable predicted	viable
YCR034W	YPL244C	1.2522	viable predicted	viable					YPL111W	YKL106W	1.2522	viable predicted	viable
YCR034W	YPL262W	1.2522	viable predicted	viable					YBL099W	YKL106W	0.90143	viable predicted	viable
YCR034W	YPR020W	1.2522	viable predicted	viable					YLR295C	YKL106W	0.90143	viable predicted	viable
YCR034W	YPR074C	1.2522	viable predicted	viable					YPL271W	YKL106W	0.90143	viable predicted	viable
YCR036W	YBR026C	1.2522	viable predicted	viable					YDL004W	YKL106W	0.90143	viable predicted	viable
YCR036W	YBR084W	1.2522	viable predicted	viable					YDR377W	YKL106W	0.90143	viable predicted	viable
YCR036W	YDL171C	1.2522	viable predicted	viable					YML081C-A	YKL106W	0.90143	viable predicted	viable
YCR036W	YDR256C	1.2522	viable predicted	viable					YJR121W	YKL106W	0.90143	viable predicted	viable
YCR036W	YDR377W	0.90143	viable predicted	viable					YPR020W	YKL106W	1.2522	viable predicted	viable
YCR036W	YEL024W	0.41062	viable predicted	viable					YBR039W	YKL106W	0.90143	viable predicted	viable
YCR036W	YER178W	1.2522	viable predicted	viable					YPL078C	YKL106W	0.90143	viable predicted	viable
YCR036W	YGL084C	1.2522	viable predicted	viable					YDR298C	YKL106W	0.90143	viable predicted	viable
YCR036W	YGR157W	1.2522	viable predicted	viable					Q0085	YKL106W	0.90143	viable predicted	viable
YCR036W	YHR123W	1.2522	viable predicted	viable					YKL016C	YKL106W	0.90143	viable predicted	viable
YCR036W	YJL052W	1.2522	viable predicted	viable					Q0080	YKL106W	0.90143	viable predicted	viable
YCR036W	YJL101C	1.2522	viable predicted	viable					Q0130	YKL106W	0.90143	viable predicted	viable
YCR036W	YJR025C	1.2522	viable predicted	viable					YDR322C-A	YKL106W	1.2522	viable predicted	viable
YCR036W	YJR078W	1.2522	viable predicted	viable					YOR303W	YKL106W	1.2522	viable predicted	viable
YCR036W	YJR103W	1.2522	viable predicted	viable					YJR109C	YKL106W	1.2522	viable predicted	viable
YCR036W	YJR105W	1.2522	viable predicted	viable					YKL060C	YKL106W	1.2522	viable predicted	viable
YCR036W	YJR158W	1.2522	viable predicted	viable					YKL152C	YKL106W	1.2522	viable predicted	viable
YCR036W	YKL060C	1.2522	viable predicted	viable					YGR254W	YKL106W	1.2522	viable predicted	viable
YCR036W	YKL127W	1.2522	viable predicted	viable					YHR174W	YKL106W	1.2522	viable predicted	viable
YCR036W	YKL148C	1.2522	viable predicted	viable					Q0045	YKL106W	0.41062	viable predicted	viable
YCR036W	YML075C	1.2522	viable predicted	viable					YLR038C	YKL106W	0.41062	viable predicted	viable
YCR036W	YMR009W	1.2522	viable predicted	viable					YGL191W	YKL106W	0.41062	viable predicted	viable
YCR036W	YNR019W	1.2522	viable predicted	viable					Q0250	YKL106W	0.41062	viable predicted	viable
YCR036W	YOR065W	0.41062	viable predicted	viable					Q0275	YKL106W	0.41062	viable predicted	viable
YCR036W	YOR071C	1.2522	viable predicted	viable					YGL187C	YKL106W	0.41062	viable predicted	viable
YCR036W	YOR109W	1.2522	viable predicted	viable					YNL052W	YKL106W	1.2522	viable predicted	viable
YCR036W	YOR209C	1.2522	viable predicted	viable					YIL111W	YKL106W	1.2522	viable predicted	viable
YCR036W	YOR360C	1.2522	viable predicted	viable					YHR051W	YKL106W	0.41062	viable predicted	viable
YCR036W	YPL148C	1.2522	viable predicted	viable					YMR256C	YKL106W	0.41062	viable predicted	viable
YCR036W	YPR001W	1.2522	viable predicted	viable					YLR395C	YKL106W	0.41062	viable predicted	viable
YCR037C	YBL011W	1.2522	viable predicted	viable					YDL067C	YKL106W	0.41062	viable predicted	viable
YCR037C	YBR205W	1.2522	viable predicted	viable					Q0105	YKL106W	0.41062	viable predicted	viable
YCR037C	YDR256C	1.2522	viable predicted	viable					YBL045C	YKL106W	0.41062	viable predicted	viable
YCR037C	YGR157W	1.2522	viable predicted	viable					YOR065W	YKL106W	0.41062	viable predicted	viable
YCR037C	YHR002W	1.2522	viable predicted	viable					YPR191W	YKL106W	0.41062	viable predicted	viable
YCR037C	YJL101C	1.2522	viable predicted	viable					YFR033C	YKL106W	0.41062	viable predicted	viable
YCR037C	YMR272C	1.2522	viable predicted	viable					YDR529C	YKL106W	0.41062	viable predicted	viable
YCR037C	YOL064C	1.1912	viable predicted	viable					YJL166W	YKL106W	0.41062	viable predicted	viable
YCR037C	YOR163W	1.2522	viable predicted	viable					YGR183C	YKL106W	0.41062	viable predicted	viable
YCR037C	YPR160W	1.2522	viable predicted	viable					YEL024W	YKL106W	0.41062	viable predicted	viable
YCR048W	YGL184C	1.2522	viable predicted	viable					YOR388C	YKL106W	1.2522	viable predicted	viable
YCR048W	YGR155W	1.2522	viable predicted	viable					YPL262W	YKL106W	1.2522	viable predicted	viable
YCR048W	YGR157W	1.2522	viable predicted	viable					YBR196C	YKL106W	1.2522	viable predicted	viable
YCR048W	YLR081W	1.2522	viable predicted	viable					YDL215C	YKL106W	1.2522	viable predicted	viable
YCR048W	YLR201C	1.2522	viable predicted	viable					YJL052W	YKL106W	1.2522	viable predicted	viable
YCR048W	YNL071W	1.2522	viable predicted	viable					YJR009C	YKL106W	1.2522	viable predicted	viable
YCR075C	YDR148C	1.2522	viable predicted	viable					YGR192C	YKL106W	1.2522	viable predicted	viable
YCR075C	YML035C	1.2522	viable predicted	viable					YLR058C	YKL106W	1.2522	viable predicted	viable
YCR075C	YMR256C	0.41062	viable predicted	viable					YFR053C	YKL106W	1.2522	viable predicted	viable
YCR075C	YPR191W	0.41062	viable predicted	viable					YGL253W	YKL106W	1.2522	viable predicted	viable
YCR083W	YAL012W	1.2522	viable predicted	viable					YCL040W	YKL106W	1.2522	viable predicted	viable
YCR083W	YBR036C	1.2522	viable predicted	viable					YMR267W	YKL106W	1.2522	viable predicted	viable
YCR083W	YGL224C	1.2522	viable predicted	viable					YKL085W	YKL106W	1.2522	viable predicted	viable
YCR083W	YHR106W	1.2522	viable predicted	viable					YOL126C	YKL106W	1.2522	viable predicted	viable
YCR083W	YOL052C	1.2522	viable predicted	viable					YML120C	YKL106W	1.2522	viable predicted	viable
YCR083W	YPL091W	1.2522	viable predicted	viable					YMR205C	YKL106W	1.2522	viable predicted	viable
YCR083W	YPR081C	1.2522	viable predicted	viable					YER081W	YKL106W	1.2522	viable predicted	viable
YCR105W	YIL134W	1.2522	viable predicted	viable					YIL074C	YKL106W	1.2522	viable predicted	viable
YDL022W	YAL044C	1.2522	viable predicted	viable					YCR012W	YKL106W	1.2522	viable predicted	viable
YDL022W	YBL030C	1.2522	viable predicted	viable					YGR208W	YKL106W	1.2522	viable predicted	viable
YDL022W	YBR041W	1.2522	viable predicted	viable					YOR184W	YKL106W	1.2522	viable predicted	viable
YDL022W	YGL008C	1.2522	viable predicted	viable					YAL038W	YKL106W	1.2522	viable predicted	viable
YDL022W	YHR183W	1.2522	viable predicted	viable					YOR347C	YKL106W	1.2522	viable predicted	viable
YDL022W	YIL124W	1.2522	viable predicted	viable					YDR050C	YKL106W	1.2522	viable predicted	viable
YDL022W	YIR032C	1.2522	viable predicted	viable					YPL134C	YKL106W	1.2522	viable predicted	viable
YDL022W	YKR067W	1.2522	viable predicted	viable					YOR222W	YKL106W	1.2522	viable predicted	viable
YDL022W	YML123C	1.2522	viable predicted	viable					YMR056C	YKL106W	1.2522	viable predicted	viable
YDL022W	YMR261C	1.2522	viable predicted	viable					YBR085W	YKL106W	1.2522	viable predicted	viable
YDL022W	YPL148C	1.2522	viable predicted	viable					YBL030C	YKL106W	1.2522	viable predicted	viable
YDL022W	YPR006C	1.2522	viable predicted	viable					YDR384C	YKL106W	1.2522	viable predicted	viable
YDL022W	YPR184W	1.2522	viable predicted	viable					YGR121C	YKL106W	1.2522	viable predicted	viable
YDL042C	YCL025C	1.2522	viable predicted	viable					YNL142W	YKL106W	1.2522	viable predicted	viable
YDL042C	YGL253W	1.2522	viable predicted	viable					YPR138C	YKL106W	1.2522	viable predicted	viable
YDL042C	YHL003C	1.2522	viable predicted	viable					YPR021C	YKL106W	1.2522	viable predicted	viable
YDL042C	YLR153C	1.2522	viable predicted	viable					YFL011W	YKL106W	1.2522	viable predicted	viable
YDL042C	YNL106C	1.2522	viable predicted	viable					YOL156W	YKL106W	1.2522	viable predicted	viable
YDL042C	YOL068C	1.2522	viable predicted	viable					YJL219W	YKL106W	1.2522	viable predicted	viable
YDL042C	YOR025W	1.2522	viable predicted	viable					YHR094C	YKL106W	1.2522	viable predicted	viable
YDL042C	YOR054C	1.2522	viable predicted	viable					YEL069C	YKL106W	1.2522	viable predicted	viable
YDL042C	YPL057C	1.2522	viable predicted	viable					YDL245C	YKL106W	1.2522	viable predicted	viable
YDL045C	YER086W	1.2522	viable predicted	viable					YJR158W	YKL106W	1.2522	viable predicted	viable
YDL045C	YLR027C	1.2522	viable predicted	viable					YNR072W	YKL106W	1.2522	viable predicted	viable
YDL045C	YOR171C	1.2522	viable predicted	viable					YMR011W	YKL106W	1.2522	viable predicted	viable
YDL052C	YDL095W	1.2522	viable predicted	viable					YDR345C	YKL106W	1.2522	viable predicted	viable
YDL052C	YMR267W	1.2522	viable predicted	viable					YHR092C	YKL106W	1.2522	viable predicted	viable
YDL052C	YMR293C	1.2522	viable predicted	viable					YHR096C	YKL106W	1.2522	viable predicted	viable
YDL066W	YLR372W	1.2522	viable predicted	viable					YDR343C	YKL106W	1.2522	viable predicted	viable
YDL066W	YNL037C	1.2522	viable predicted	viable					YDR342C	YKL106W	1.2522	viable predicted	viable
YDL066W	YOL052C	1.2522	viable predicted	viable					YJL214W	YKL106W	1.2522	viable predicted	viable
YDL066W	YOR136W	1.2522	viable predicted	viable					YLR081W	YKL106W	1.2522	viable predicted	viable
YDL066W	YOR347C	1.2522	viable predicted	viable					YDR536W	YKL106W	1.2522	viable predicted	viable
YDL066W	YPL188W	1.2522	viable predicted	viable					YDL247W	YKL106W	1.2522	viable predicted	viable
YDL066W	YPL262W	1.2522	viable predicted	viable					YJR160C	YKL106W	1.2522	viable predicted	viable
YDL067C	YBL039C	0.41062	viable predicted	viable					YJR077C	YKL106W	1.2522	viable predicted	viable
YDL067C	YBL099W	0.39084	viable predicted	viable					YER053C	YKL106W	1.2522	viable predicted	viable
YDL067C	YCR034W	0.41062	viable predicted	viable					YHL016C	YKL106W	1.2522	viable predicted	viable
YDL067C	YDR298C	0.39084	viable predicted	viable					YPR192W	YKL106W	1.2522	viable predicted	viable
YDL067C	YDR377W	0.39084	viable predicted	viable					YLL052C	YKL106W	1.2522	viable predicted	viable
YDL067C	YDR403W	0.41062	viable predicted	viable					YEL039C	YBL099W	0.90143	viable predicted	viable
YDL067C	YER119C	0.41062	viable predicted	viable					YLR044C	YBL099W	0.90143	viable predicted	viable
YDL067C	YER175C	0.41062	viable predicted	viable					YLR134W	YBL099W	0.90143	viable predicted	viable
YDL067C	YFL053W	0.41062	viable predicted	viable					YGR087C	YBL099W	0.90143	viable predicted	viable
YDL067C	YGL037C	0.41062	viable predicted	viable					YMR303C	YBL099W	0.90143	viable predicted	viable
YDL067C	YGL205W	0.41062	viable predicted	viable					YMR083W	YBL099W	0.90143	viable predicted	viable
YDL067C	YHL036W	0.41062	viable predicted	viable					YGL256W	YBL099W	0.90143	viable predicted	viable
YDL067C	YHR037W	0.41062	viable predicted	viable					YPL111W	YBL099W	0.90143	viable predicted	viable
YDL067C	YHR063C	0.41062	viable predicted	viable					YLR027C	YBL099W	0.90143	viable predicted	viable
YDL067C	YIL009W	0.41062	viable predicted	viable					YKL106W	YBL099W	0.90143	viable predicted	viable
YDL067C	YIL111W	0.41062	viable predicted	viable					YLR295C	YBL099W	0.90143	viable predicted	viable
YDL067C	YJL060W	0.41062	viable predicted	viable					YPL271W	YBL099W	0.90143	viable predicted	viable
YDL067C	YJL139C	0.41062	viable predicted	viable					YDL004W	YBL099W	0.90143	viable predicted	viable
YDL067C	YJL212C	0.41062	viable predicted	viable					YDR377W	YBL099W	0.90143	viable predicted	viable
YDL067C	YJR049C	0.41062	viable predicted	viable					YML081C-A	YBL099W	0.90143	viable predicted	viable
YDL067C	YML081C-A	0.39084	viable predicted	viable					YJR121W	YBL099W	0.90143	viable predicted	viable
YDL067C	YML100W	0.41062	viable predicted	viable					YPR020W	YBL099W	0.90143	viable predicted	viable
YDL067C	YMR170C	0.41062	viable predicted	viable					YBR039W	YBL099W	0.90143	viable predicted	viable
YDL067C	YMR207C	0.41062	viable predicted	viable					YPL078C	YBL099W	0.90143	viable predicted	viable
YDL067C	YMR261C	0.41062	viable predicted	viable					YDR298C	YBL099W	0.90143	viable predicted	viable
YDL067C	YOL052C	0.41062	viable predicted	viable					Q0085	YBL099W	0.90143	viable predicted	viable
YDL067C	YOR347C	0.41062	viable predicted	viable					YKL016C	YBL099W	0.90143	viable predicted	viable
YDL067C	YOR360C	0.41062	viable predicted	viable					Q0080	YBL099W	0.90143	viable predicted	viable
YDL067C	YPL057C	0.41062	viable predicted	viable					Q0130	YBL099W	0.90143	viable predicted	viable
YDL067C	YPR160W	0.41062	viable predicted	viable					YDR322C-A	YBL099W	0.90143	viable predicted	viable
YDL078C	YFL001W	1.2522	viable predicted	viable					YOR303W	YBL099W	0.90143	viable predicted	viable
YDL078C	YMR083W	1.2522	viable predicted	viable					YJR109C	YBL099W	0.90143	viable predicted	viable
YDL078C	YOL126C	1.2522	viable predicted	viable					YKL060C	YBL099W	0.48672	viable predicted	viable
YDL078C	YOR360C	1.2522	viable predicted	viable					YKL152C	YBL099W	0.48208	viable predicted	viable
YDL080C	YHR174W	1.2522	viable predicted	viable					YGR254W	YBL099W	0.90143	viable predicted	viable
YDL080C	YIL134W	1.2522	viable predicted	viable					YHR174W	YBL099W	0.90143	viable predicted	viable
YDL080C	YKR053C	1.2522	viable predicted	viable					Q0045	YBL099W	0.39084	viable predicted	viable
YDL080C	YLR056W	1.2522	viable predicted	viable					YGL191W	YBL099W	0.39084	viable predicted	viable
YDL080C	YLR172C	1.2522	viable predicted	viable					Q0250	YBL099W	0.39084	viable predicted	viable
YDL080C	YLR201C	1.2522	viable predicted	viable					Q0275	YBL099W	0.39084	viable predicted	viable
YDL080C	YLR237W	1.2522	viable predicted	viable					YGL187C	YBL099W	0.39084	viable predicted	viable
YDL080C	YNL003C	1.2522	viable predicted	viable					YNL052W	YBL099W	0.90143	viable predicted	viable
YDL080C	YNL029C	1.2522	viable predicted	viable					YHR051W	YBL099W	0.39084	viable predicted	viable
YDL080C	YPL148C	1.2522	viable predicted	viable					YMR256C	YBL099W	0.39084	viable predicted	viable
YDL085W	YBL030C	1.2522	viable predicted	viable					YLR395C	YBL099W	0.39084	viable predicted	viable
YDL085W	YBR036C	1.2522	viable predicted	viable					Q0105	YBL099W	0.39084	viable predicted	viable
YDL085W	YDR050C	1.2522	viable predicted	viable					YBL045C	YBL099W	0.39084	viable predicted	viable
YDL085W	YFR053C	1.2522	viable predicted	viable					YOR065W	YBL099W	0.39084	viable predicted	viable
YDL085W	YLR027C	1.2522	viable predicted	viable					YHR001W-A	YBL099W	0.39084	viable predicted	viable
YDL085W	YLR372W	1.2522	viable predicted	viable					YPR191W	YBL099W	0.39084	viable predicted	viable
YDL085W	YML100W	1.2522	viable predicted	viable					YFR033C	YBL099W	0.39084	viable predicted	viable
YDL085W	YMR145C	1.2522	viable predicted	viable					YDR529C	YBL099W	0.39084	viable predicted	viable
YDL085W	YMR165C	1.2522	viable predicted	viable					YEL024W	YBL099W	0.39084	viable predicted	viable
YDL090C	YEL042W	1.2522	viable predicted	viable					YOR388C	YBL099W	0.90143	viable predicted	viable
YDL093W	YJR143C	1.2522	viable predicted	viable					YBR196C	YBL099W	0.76478	viable predicted	viable
YDL093W	YNR019W	1.2522	viable predicted	viable					YDL215C	YBL099W	0.90143	viable predicted	viable
YDL095W	YAL023C	1.2522	viable predicted	viable					YJL052W	YBL099W	0.90143	viable predicted	viable
YDL095W	YAL060W	1.2522	viable predicted	viable					YJR009C	YBL099W	0.90143	viable predicted	viable
YDL095W	YDL052C	1.2522	viable predicted	viable					YGR192C	YBL099W	0.90143	viable predicted	viable
YDL095W	YDL185W	1.2522	viable predicted	viable					YLR058C	YBL099W	0.90143	viable predicted	viable
YDL095W	YDR196C	1.2522	viable predicted	viable					YFR053C	YBL099W	0.90143	viable predicted	viable
YDL095W	YGL084C	1.2522	viable predicted	viable					YGL253W	YBL099W	0.90143	viable predicted	viable
YDL095W	YOR321W	1.2522	viable predicted	viable					YCL040W	YBL099W	0.90143	viable predicted	viable
YDL100C	YBR069C	1.2522	viable predicted	viable					YMR267W	YBL099W	0.90143	viable predicted	viable
YDL100C	YBR110W	1.2522	viable predicted	viable					YKL085W	YBL099W	0.62289	viable predicted	viable
YDL100C	YDL185W	1.2522	viable predicted	viable					YOL126C	YBL099W	0.89959	viable predicted	viable
YDL100C	YGL077C	1.2522	viable predicted	viable					YML120C	YBL099W	0.90143	viable predicted	viable
YDL100C	YGR157W	1.2522	viable predicted	viable					YGR240C	YBL099W	0.48672	viable predicted	viable
YDL100C	YJL198W	1.2522	viable predicted	viable					YMR205C	YBL099W	0.48672	viable predicted	viable
YDL100C	YJR057W	1.2522	viable predicted	viable					YER081W	YBL099W	0.90143	viable predicted	viable
YDL100C	YLR308W	1.2522	viable predicted	viable					YIL074C	YBL099W	0.90143	viable predicted	viable
YDL100C	YMR272C	1.2522	viable predicted	viable					YGR208W	YBL099W	0.90143	viable predicted	viable
YDL100C	YNL141W	1.2522	viable predicted	viable					YOR184W	YBL099W	0.90143	viable predicted	viable
YDL100C	YOR311C	1.2522	viable predicted	viable					YAL038W	YBL099W	0.90143	viable predicted	viable
YDL100C	YPL244C	1.2522	viable predicted	viable					YOR347C	YBL099W	0.90143	viable predicted	viable
YDL131W	YJL091C	1.2522	viable predicted	viable					YDR050C	YBL099W	0.48681	viable predicted	viable
YDL142C	YBL013W	1.2522	viable predicted	viable					YPL134C	YBL099W	0.90143	viable predicted	viable
YDL142C	YBL030C	1.2522	viable predicted	viable					YOR222W	YBL099W	0.90143	viable predicted	viable
YDL142C	YBL099W	0.90143	viable predicted	viable					YMR056C	YBL099W	0.90143	viable predicted	viable
YDL142C	YBR036C	1.2522	viable predicted	viable					YBR085W	YBL099W	0.90143	viable predicted	viable
YDL142C	YBR084W	1.2522	viable predicted	viable					YBL030C	YBL099W	0.90143	viable predicted	viable
YDL142C	YCR005C	1.2522	viable predicted	viable					YDR384C	YBL099W	0.90143	viable predicted	viable
YDL142C	YFR033C	0.41062	viable predicted	viable					YGR121C	YBL099W	0.90143	viable predicted	viable
YDL142C	YGL119W	1.2522	viable predicted	viable					YNL142W	YBL099W	0.90143	viable predicted	viable
YDL142C	YGR183C	0.41062	viable predicted	viable					YPR138C	YBL099W	0.90143	viable predicted	viable
YDL142C	YIL134W	1.2522	viable predicted	viable					YPR021C	YBL099W	0.8965	viable predicted	viable
YDL142C	YJL101C	1.2522	viable predicted	viable					YFL011W	YBL099W	0.90143	viable predicted	viable
YDL142C	YKL184W	1.2522	viable predicted	viable					YOL156W	YBL099W	0.90143	viable predicted	viable
YDL142C	YLR027C	1.2522	viable predicted	viable					YJL219W	YBL099W	0.90143	viable predicted	viable
YDL142C	YLR044C	1.2522	viable predicted	viable					YHR094C	YBL099W	0.90143	viable predicted	viable
YDL142C	YLR201C	1.2522	viable predicted	viable					YEL069C	YBL099W	0.90143	viable predicted	viable
YDL142C	YLR386W	1.2522	viable predicted	viable					YDL245C	YBL099W	0.90143	viable predicted	viable
YDL142C	YML042W	1.2522	viable predicted	viable					YJR158W	YBL099W	0.90143	viable predicted	viable
YDL142C	YMR267W	1.2522	viable predicted	viable					YNR072W	YBL099W	0.90143	viable predicted	viable
YDL142C	YMR293C	1.2522	viable predicted	viable					YMR011W	YBL099W	0.90143	viable predicted	viable
YDL142C	YNL003C	1.2522	viable predicted	viable					YDR345C	YBL099W	0.90143	viable predicted	viable
YDL142C	YNR041C	1.2522	viable predicted	viable					YHR092C	YBL099W	0.90143	viable predicted	viable
YDL142C	YOL096C	1.2522	viable predicted	viable					YHR096C	YBL099W	0.90143	viable predicted	viable
YDL142C	YOR108W	1.2522	viable predicted	viable					YDR343C	YBL099W	0.90143	viable predicted	viable
YDL142C	YOR360C	1.2522	viable predicted	viable					YDR342C	YBL099W	0.90143	viable predicted	viable
YDL142C	YPL148C	1.2522	viable predicted	viable					YJL214W	YBL099W	0.90143	viable predicted	viable
YDL168W	YBR199W	1.2522	viable predicted	viable					YLR081W	YBL099W	0.90143	viable predicted	viable
YDL168W	YGL008C	1.2522	viable predicted	viable					YDR536W	YBL099W	0.90143	viable predicted	viable
YDL168W	YLL043W	1.2522	viable predicted	viable					YDL247W	YBL099W	0.90143	viable predicted	viable
YDL168W	YLR056W	1.2522	viable predicted	viable					YJR160C	YBL099W	0.90143	viable predicted	viable
YDL168W	YLR348C	1.2522	viable predicted	viable					YJR077C	YBL099W	0.90143	viable predicted	viable
YDL168W	YLR372W	1.2522	viable predicted	viable					YER053C	YBL099W	0.90143	viable predicted	viable
YDL168W	YMR205C	1.2522	viable predicted	viable					YHL016C	YBL099W	0.90143	viable predicted	viable
YDL168W	YOR054C	1.2522	viable predicted	viable					YPR192W	YBL099W	0.90143	viable predicted	viable
YDL168W	YPL057C	1.2522	viable predicted	viable					YLL052C	YBL099W	0.90143	viable predicted	viable
YDL171C	YBR199W	1.2522	viable predicted	viable					YJR048W	YLR295C	0.90143	viable predicted	viable
YDL171C	YCR036W	1.2522	viable predicted	viable					YEL039C	YLR295C	0.90143	viable predicted	viable
YDL171C	YLR089C	1.2522	viable predicted	viable					YLR044C	YLR295C	0.90143	viable predicted	viable
YDL171C	YMR267W	1.2522	viable predicted	viable					YLR134W	YLR295C	0.90143	viable predicted	viable
YDL171C	YMR293C	1.2522	viable predicted	viable					YGR087C	YLR295C	0.90143	viable predicted	viable
YDL174C	YBR199W	1.2522	viable predicted	viable					YMR303C	YLR295C	0.90143	viable predicted	viable
YDL174C	YER061C	1.2522	viable predicted	viable					YMR083W	YLR295C	0.90143	viable predicted	viable
YDL174C	YMR267W	1.2522	viable predicted	viable					YGL256W	YLR295C	0.90143	viable predicted	viable
YDL178W	YBR036C	1.2522	viable predicted	viable					YPL111W	YLR295C	0.90143	viable predicted	viable
YDL178W	YJL166W	0.41062	viable predicted	viable					YLR027C	YLR295C	0.90143	viable predicted	viable
YDL178W	YLR089C	1.2522	viable predicted	viable					YKL106W	YLR295C	0.90143	viable predicted	viable
YDL178W	YLR260W	1.2522	viable predicted	viable					YBL099W	YLR295C	0.90143	viable predicted	viable
YDL182W	YBR263W	1.2522	viable predicted	viable					YPL271W	YLR295C	0.90143	viable predicted	viable
YDL182W	YBR291C	1.2522	viable predicted	viable					YDL004W	YLR295C	0.90143	viable predicted	viable
YDL182W	YML081C-A	0.90143	viable predicted	viable					YDR377W	YLR295C	0.90143	viable predicted	viable
YDL182W	YMR241W	1.2522	viable predicted	viable					YML081C-A	YLR295C	0.90143	viable predicted	viable
YDL182W	YMR272C	1.2522	viable predicted	viable					YJR121W	YLR295C	0.90143	viable predicted	viable
YDL182W	YNL037C	1.2522	viable predicted	viable					YPR020W	YLR295C	0.90143	viable predicted	viable
YDL182W	YNL052W	1.2522	viable predicted	viable					YBR039W	YLR295C	0.90143	viable predicted	viable
YDL182W	YOL068C	1.2522	viable predicted	viable					YPL078C	YLR295C	0.90143	viable predicted	viable
YDL182W	YOR136W	1.2522	viable predicted	viable					YDR298C	YLR295C	0.90143	viable predicted	viable
YDL182W	YOR270C	1.2522	viable predicted	viable					Q0085	YLR295C	0.90143	viable predicted	viable
YDL182W	YPL234C	1.2522	viable predicted	viable					YKL016C	YLR295C	0.90143	viable predicted	viable
YDL185W	YBL098W	1.2522	viable predicted	viable					Q0080	YLR295C	0.90143	viable predicted	viable
YDL185W	YBR006W	1.2522	viable predicted	viable					Q0130	YLR295C	0.90143	viable predicted	viable
YDL185W	YBR019C	1.2522	viable predicted	viable					YDR322C-A	YLR295C	0.90143	viable predicted	viable
YDL185W	YBR034C	1.2522	viable predicted	viable					YOR303W	YLR295C	0.90143	viable predicted	viable
YDL185W	YCR024C-A	1.2522	viable predicted	viable					YJR109C	YLR295C	0.90143	viable predicted	viable
YDL185W	YCR034W	1.2522	viable predicted	viable					YKL060C	YLR295C	0.48672	viable predicted	viable
YDL185W	YDL095W	1.2522	viable predicted	viable					YKL152C	YLR295C	0.48208	viable predicted	viable
YDL185W	YDL100C	1.2522	viable predicted	viable					YGR254W	YLR295C	0.90143	viable predicted	viable
YDL185W	YDR297W	1.2522	viable predicted	viable					YHR174W	YLR295C	0.90143	viable predicted	viable
YDL185W	YDR508C	1.2522	viable predicted	viable					Q0045	YLR295C	0.39084	viable predicted	viable
YDL185W	YFR019W	1.2522	viable predicted	viable					YLR038C	YLR295C	0.39084	viable predicted	viable
YDL185W	YGL256W	1.2522	viable predicted	viable					YGL191W	YLR295C	0.39084	viable predicted	viable
YDL185W	YIL145C	1.2522	viable predicted	viable					Q0250	YLR295C	0.39084	viable predicted	viable
YDL185W	YJL060W	1.2522	viable predicted	viable					Q0275	YLR295C	0.39084	viable predicted	viable
YDL185W	YJL101C	1.2522	viable predicted	viable					YGL187C	YLR295C	0.39084	viable predicted	viable
YDL185W	YLR089C	1.2522	viable predicted	viable					YNL052W	YLR295C	0.90143	viable predicted	viable
YDL185W	YLR372W	1.2522	viable predicted	viable					YIL111W	YLR295C	0.90143	viable predicted	viable
YDL185W	YLR386W	1.2522	viable predicted	viable					YHR051W	YLR295C	0.39084	viable predicted	viable
YDL185W	YLR410W	1.2522	viable predicted	viable					YLR395C	YLR295C	0.39084	viable predicted	viable
YDL185W	YLR432W	1.2522	viable predicted	viable					YDL067C	YLR295C	0.39084	viable predicted	viable
YDL185W	YNL037C	1.2522	viable predicted	viable					Q0105	YLR295C	0.39084	viable predicted	viable
YDL185W	YOL151W	1.2522	viable predicted	viable					YHR001W-A	YLR295C	0.39084	viable predicted	viable
YDL185W	YOR054C	1.2522	viable predicted	viable					YFR033C	YLR295C	0.39084	viable predicted	viable
YDL185W	YOR109W	1.2522	viable predicted	viable					YDR529C	YLR295C	0.39084	viable predicted	viable
YDL185W	YOR136W	1.2522	viable predicted	viable					YEL024W	YLR295C	0.39084	viable predicted	viable
YDL185W	YOR175C	1.2522	viable predicted	viable					YOR388C	YLR295C	0.90143	viable predicted	viable
YDL185W	YPL036W	1.2522	viable predicted	viable					YPL262W	YLR295C	0.6217	viable predicted	viable
YDL185W	YPL057C	1.2522	viable predicted	viable					YBR196C	YLR295C	0.76478	viable predicted	viable
YDL185W	YPL069C	1.2522	viable predicted	viable					YDL215C	YLR295C	0.90143	viable predicted	viable
YDL185W	YPL087W	1.2522	viable predicted	viable					YJL052W	YLR295C	0.90143	viable predicted	viable
YDL210W	YHR002W	1.2522	viable predicted	viable					YJR009C	YLR295C	0.90143	viable predicted	viable
YDL210W	YHR051W	0.41062	viable predicted	viable					YGR192C	YLR295C	0.90143	viable predicted	viable
YDL210W	YML035C	1.2522	viable predicted	viable					YLR058C	YLR295C	0.90143	viable predicted	viable
YDL210W	YML075C	1.2522	viable predicted	viable					YFR053C	YLR295C	0.90143	viable predicted	viable
YDL210W	YMR261C	1.2522	viable predicted	viable					YGL253W	YLR295C	0.90143	viable predicted	viable
YDL215C	YAL012W	1.2522	viable predicted	viable					YCL040W	YLR295C	0.90143	viable predicted	viable
[truncated: 826,103+ more rows]

## Sheet: info
Biomass composition: the "elephant in the room" of metabolic modelling
Metabolomics Journal
Duygu Dikicioglua,b, Betul Kirdarb, Stephen G. Olivera,b*
aCambridge Systems Biology Centre & Department of Biochemistry, University of Cambridge
bDepartment of Chemical Engineering, Bogazici University
*To whom the correspondence should be addressed:
sgo24@cam.ac.uk
Synthetic lethal predictions
The predicted and the empirical synthetic lethality or viability predictions for the double deletion mutants of the genes encoding the metabolic enzymes
