# Supplementary material for: Biomass composition: the “elephant in the room” of metabolic modelling
Source: Metabolomics. 2015 Jun 11;11(6):1690–701. doi: 10.1007/s11306-015-0819-2 (PMC4605984; doi:10.1007/s11306-015-0819-2)
Supplement: Supplementary file 1 — Supplementary material 1 (ZIP 11071 kb) [file 11306_2015_819_MOESM1_ESM.zip › Dikicioglu_etal_ESM/ESM_9_Rev.xlsx.xlsx]

## Sheet: ESM_9
Classification of the constituents of the standard biomass configuration used in the metabolic model
Functional group	Constituents*
amino acids	L-alanine (1.28%), L-arginine (0.88%), L-asparagine (0.42%), L-aspartate (1.24%), L-cysteine (0.03%), L-glutamine (0.48%), L-glutamate (1.39%), glycine (0.68%), L-histidine (0.32%), L-isoleucine (0.79%), L-leucine (1.22%), L-lysine (1.31%), L-methionine (0.24%), L-phenylalanine (0.69%), L-proline (0.60%), L-serine (0.61%), L-threonine (0.72%), L-tryptophan (0.18%), L-tyrosine (0.58%), L-valine (0…
lipids	Lipid (0.24%)
(deoxy)nucleosides	AMP (0.50%), CMP (0.45%), GMP (0.52%), UMP (0.61%), dAMP (0.04%), dCMP (0.02%), dGMP (0.03%), dTMP (0.04%)
storage/structural carbohydrates	1,3-β-glucan (17.98%), 1,6-β-glucan (17.98%), glycogen (10.86%), mannan (4.09%), alpha-alpha-trehalose (0.25%)
vitamins/inorganic substances	Riboflavin (0.01%), Sulphate (0.06%)
*The relative contribution of each constituent (by wt%) to biomass is given in parentheses. Average and exact molecular weights were retrieved from YMDB (http://www.ymdb.ca), FungiCyc (http://fungicyc.broadinstitute.org/), and PubChem (http://pubchem.ncbi.nlm.nih.gov/) (08-07-2014).
The details are provided in the next worksheet.

## Sheet: ESM9_details
Coefficient	Constituent	Molecular Weight	Weight	%		Coefficient	Constituent	Molecular Weight	Weight	%
1.1348	(1->3)-beta-D-glucan	504.437	572.435	17.9818		0.001583	1-phosphatidyl-1D-myo-inositol	390.235	0.617741	8.22547
0.046	AMP	347.221	15.9722	0.50173		5.6e-05	14-demethyllanosterol	418.691	0.0234467	0.312202
0.0447	CMP	323.197	14.4469	0.453816		0.000417	complex sphingolipid	1142.77	0.476535	6.34526
0.0036	dAMP	331.222	1.1924	0.0374565		9.6e-05	episterol	398.664	0.0382718	0.509604
0.0024	dCMP	307.197	0.737273	0.0231598		0.000125	ergosta-5,7,22,24(28)-tetraen-3beta-ol	394.324	0.0492904	0.656322
0.0024	dGMP	347.221	0.833331	0.0261772		0.0056	ergosterol	396.648	2.22123	29.5766
0.0036	dTMP	322.209	1.15995	0.0364372		0.000812	ergosterol ester	424.658	0.344823	4.59145
0.5185	glycogen	666.578	345.621	10.8569		0.000206	fatty acid	255.416	0.0526157	0.700599
0.046	GMP	363.221	16.7081	0.524849		0.000114	fecosterol	398.664	0.0454477	0.605154
59.276	O	16	948.416	29.7923		3.2e-05	lanosterol	426.717	0.013655	0.181821
59.247	H	1	59.247	1.86111		0.00039	phosphatidyl-L-serine	385.304	0.150269	2.00089
1	lipid	7.5101	7.5101	0.235913		0.00288	phosphatidylcholine	790.155	2.27565	30.3011
0.8079	mannan	161.141	130.185	4.08948		0.000697	phosphatidylethanolamine	761.84	0.531003	7.07051
0.00099	riboflavin	376.364	0.3726	0.0117044		0.000781	triglyceride	850.651	0.664358	8.84619
0.02	sulphate	96.063	1.92126	0.060352		1.5e-05	zymosterol	384.638	0.00576957	0.0768241
0.0234	trehalose	342.296	8.00974	0.251608
0.0599	UMP	324.181	19.4185	0.609987		1	lipid		7.5101
1.1348	(1->6)-beta-D-glucan	504.437	572.435	17.9818
0.4588	alanine	89.0932	40.876	1.28403
0.1607	arginine	174.201	27.9941	0.879371		1	palmitate	256.424
0.1017	asparagine	132.118	13.4364	0.422074		1	myristate	228.371
0.2975	aspartate	133.103	39.5981	1.24388		1	palmitoleate	254.408
0.0066	cysteine	121.158	0.799643	0.025119		1	oleate	282.461
0.1054	glutamine	146.144	15.4036	0.48387
0.3018	glutamate	147.129	44.4036	1.39484		1	fatty acid	255.416
0.2904	glycine	75.0666	21.7993	0.684777
0.0663	histidine	155.155	10.2867	0.323135
0.1927	isoleucine	131.173	25.277	0.79402		1	inositol-P-ceramide	954.302
0.2964	leucine	131.173	38.8796	1.22132		1	mannosylinositol phosphorylceramide	1115.45
0.2862	lysine	146.188	41.8389	1.31427		1	inositol phosphomannosylinositol phosphoceramide	1358.56
0.0507	methionine	149.211	7.565	0.237637
0.1339	phenylalanine	165.189	22.1188	0.694813		1	complex sphingolipid	1142.77
0.1647	proline	115.13	18.962	0.595648
0.1854	serine	105.093	19.4842	0.612051
0.1914	threonine	119.119	22.7994	0.716192		1	dolichyl D-mannosyl phosphate	1624.49
0.0284	tryptophan	204.225	5.8	0.182194		1	dolichyl phosphate	1462.35
0.102	tyrosine	181.189	18.4812	0.580546		1	H+	1
0.2646	valine	117.146	30.9969	0.973698
						1	mannan	161.141
1	Biomass		3183.42
							TG(18:0/18:0/18:0)	891.48
	Black	YMDB					TG(12:0/14:0/16:0)	723.161
	Red	FungiCyc					TG(12:0/16:0/16:0)	751.214
	Blue	PubChem					TG(14:0/16:0/16:0)	779.267
							TG(16:0/16:0/18:0)	835.373
	all accessed on 08/07/2014						TG(16:0/16:0/16:0)	807.32
							TG(12:0/12:0/18:1(9Z))	721.145
							TG(12:0/14:0/16:1(9Z))	721.145
	1-16:0-2-18:1-phosphatidylethanolamine	718.005					TG(12:0/14:1(9Z)/16:1(9Z))	719.129
	1-16:0-2-18:2-phosphatidylethanolamine	715.989					TG(12:0/14:1(9Z)/22:0)	805.304
	1-16:0-2-18:3-phosphatidylethanolamine	713.973					TG(12:0/16:0/16:1(9Z))	749.198
	1-16:1-2-18:2-phosphatidylethanolamine	713.973					TG(12:0/16:0/18:1(9Z))	777.251
	1-16:1-2-18:3-phosphatidylethanolamine	711.958					TG(12:0/16:1(9Z)/16:1(9Z))	747.182
	1-18:0-2-18:1-phosphatidylethanolamine	746.059					TG(12:0/16:1(9Z)/18:1(9Z))	775.235
	1-18:0-2-18:2-phosphatidylethanolamine	744.043					TG(12:0/16:1(9Z)/22:0)	833.327
	1-18:0-2-18:3-phosphatidylethanolamine	742.027					TG(14:0/16:0/16:1(9Z))	777.251
	1-18:1-2-18:1-phosphatidylethanolamine	758.07					TG(14:0/16:0/18:1(9Z))	805.304
	1-18:1-2-18:2-phosphatidylethanolamine	742.027					TG(14:0/16:1(9Z)/16:1(9Z))	775.235
	1-18:1-2-18:3-phosphatidylethanolamine	740.011					TG(14:0/16:1(9Z)/18:1(9Z))	803.288
	1-18:2-2-18:2-phosphatidylethanolamine	754.038					TG(14:0/16:1(9Z)/22:0)	861.411
	1-18:2-2-18:3-phosphatidylethanolamine	752.022					TG(14:0/16:1(9Z)/26:0)	917.517
	1-18:3-2-18:3-phosphatidylethanolamine	735.98					TG(14:0/18:1(9Z)/20:0)	861.411
	1-20:0-2-18:2-phosphatidylethanolamine	772.096					TG(14:0/18:1(9Z)/22:0)	889.464
	1-20:0-2-18:3-phosphatidylethanolamine	770.081					TG(14:1(9Z)/16:1(9Z)/16:1(9Z))	773.219
	1-20:1-2-18:2-phosphatidylethanolamine	770.081					TG(14:1(9Z)/16:1(9Z)/18:1(9Z))	801.273
	1-20:1-2-18:3-phosphatidylethanolamine	768.065					TG(14:1(9Z)/16:1(9Z)/22:0)	859.395
	1-20:2-2-18:2-phosphatidylethanolamine	768.065					TG(16:0/16:0/16:1(9Z))	805.304
	1-20:2-2-18:3-phosphatidylethanolamine	766.049					TG(16:0/16:1(9Z)/16:1(9Z))	803.288
	1-20:3-2-18:3-phosphatidylethanolamine	764.033					TG(16:0/16:1(9Z)/18:0)	833.357
	1-22:0-2-18:2-phosphatidylethanolamine	800.15					TG(16:0/16:1(9Z)/18:1(9Z))	831.342
	1-22:0-2-18:3-phosphatidylethanolamine	798.134					TG(16:0/16:1(9Z)/22:0)	889.464
	1-24:0-2-18:2-phosphatidylethanolamine	828.204					TG(16:0/16:1(9Z)/24:0)	917.517
	1-24:0-2-18:3-phosphatidylethanolamine	826.188					TG(16:0/16:1(9Z)/26:0)	945.57
	1-24:1-2-18:2-phosphatidylethanolamine	826.188					TG(16:0/18:0/18:1(9Z))	861.411
	1-24:1-2-18:3-phosphatidylethanolamine	824.172					TG(16:0/18:1(9Z)/18:1(9Z))	859.395
							TG(16:0/18:1(9Z)/20:0)	889.464
	phosphatidylethanolamine	761.84					TG(16:0/18:1(9Z)/22:0)	917.517
							TG(16:0/18:1(9Z)/24:0)	945.57
							TG(16:0/18:1(9Z)/26:0)	973.623
							TG(16:1(9Z)/16:1(9Z)/16:1(9Z))	801.273
							TG(16:1(9Z)/16:1(9Z)/18:0)	831.342
							TG(16:1(9Z)/16:1(9Z)/18:1(9Z))	829.326
							TG(16:1(9Z)/16:1(9Z)/20:0)	859.395
							TG(16:1(9Z)/16:1(9Z)/22:0)	887.448
							TG(16:1(9Z)/16:1(9Z)/24:0)	915.501
							TG(16:1(9Z)/16:1(9Z)/26:0)	943.554
							TG(16:1(9Z)/18:0/18:0)	861.411
							TG(16:1(9Z)/18:0/18:1(9Z))	859.395
							TG(16:1(9Z)/18:1(9Z)/18:1(9Z))	857.379
							TG(16:1(9Z)/18:1(9Z)/20:0)	887.448
							TG(16:1(9Z)/18:1(9Z)/22:0)	915.501
							TG(16:1(9Z)/18:1(9Z)/24:0)	943.554
							TG(16:1(9Z)/18:1(9Z)/26:0)	971.607
							TG(18:0/18:0/18:1(9Z))	889.464
							TG(18:0/18:1(9Z)/18:1(9Z))	887.448
							TG(18:0/18:1(9Z)/26:0)	1001.68
							TG(18:1(9Z)/18:1(9Z)/18:1(9Z))	885.432
							TG(18:1(9Z)/18:1(9Z)/22:0)	943.554
							TG(18:1(9Z)/18:1(9Z)/26:0)	999.661
							TG(14:0/18:0/18:1(9Z))	833.357
							triglyceride	850.651

## Sheet: references
constituent	content (%w/w biom)	ref				constituent	content (%mmol/w biom)		ref	content (%w/w protein)		ref	content (%w/w biom)	ref
glycogen	8.4	schulze 1995	7.6-20.2	Albers et al 1996		ala	0.459	0.144122	oura 1972, bruinenberg 1983	0.0874	0.0128128	Albers et al 1996
trehalose	0.8	schulze 1995	3.1-4.1	Albers et al 1996		arg	0.161	0.0504803	oura 1972, bruinenberg 1983	0.0603	0.00883998	Albers et al 1996	0.024	Stokes and Gunnes, 1946
mannan	13.1	schulze 1995				asn	0.102	0.0319468	oura 1972, bruinenberg 1983	0.0986	0.0144548	Albers et al 1996
lipid	2.9	schulze 1995				asp	0.297	0.0934529	oura 1972, bruinenberg 1983	asn+asp	asn+asp	Albers et al 1996
glucan	18.4	schulze 1995				cys	0.007	0.00207324	oura 1972, bruinenberg 1983	0.0131	0.00192046	Albers et al 1996
rna	6.3	schulze 1995				gln	0.105	0.033109	oura 1972, bruinenberg 1983	0.1447	0.021213	Albers et al 1996
dna	0.4	schulze 1995				glu	0.302	0.0948036	oura 1972, bruinenberg 1983	gln+glu	gln+glu	Albers et al 1996
proteins+free aa	46.1	schulze 1995	60-66	Albers et al 1996		gly	0.29	0.0912226	oura 1972, bruinenberg 1983	0.0478	0.00700748	Albers et al 1996
damp	0.313	vaughan-martini, 1993				his	0.066	0.0208266	oura 1972, bruinenberg 1983	0.0224	0.00328384	Albers et al 1996	0.027	Stokes and Gunnes, 1946
dcmp	0.187	vaughan-martini, 1993				ile	0.193	0.0605323	oura 1972, bruinenberg 1983	0.0493	0.00722738	Albers et al 1996	0.025	Stokes and Gunnes, 1946
dgmp	0.211	vaughan-martini, 1993				leu	0.296	0.0931074	oura 1972, bruinenberg 1983	0.0718	0.0105259	Albers et al 1996	0.038	Stokes and Gunnes, 1946
dtmp	0.289	vaughan-martini, 1993				lys	0.286	0.0899033	oura 1972, bruinenberg 1983	0.0799	0.0117133	Albers et al 1996	0.031	Stokes and Gunnes, 1946
						met	0.051	0.0159263	oura 1972, bruinenberg 1983	0.0167	0.00244822	Albers et al 1996	0.006	Stokes and Gunnes, 1946
lipid	content (%w/w lipid)	MW	ref			phe	0.134	0.0420617	oura 1972, bruinenberg 1983	0.0403	0.00590798	Albers et al 1996	0.021	Stokes and Gunnes, 1946
triacylglycerol	20	867.22	schulze 1995			pro	0.165	0.0517368	oura 1972, bruinenberg 1983	0.0351	0.00514566	Albers et al 1996
monoacylgycerol	8	348.41	schulze 1995			ser	0.185	0.0582392	oura 1972, bruinenberg 1983	0.052	0.0076232	Albers et al 1996
ergosterol	1	396.66	schulze 1995			thr	0.191	0.060124	oura 1972, bruinenberg 1983	0.0487	0.00713942	Albers et al 1996	0.024	Stokes and Gunnes, 1946
zymesterol	2	384	schulze 1995			trp	0.028	0.00892122	oura 1972, bruinenberg 1983	0.0143	0.00209638	Albers et al 1996	0.006	Stokes and Gunnes, 1946
phospholipids	54		schulze 1995			tyr	0.102	0.032041	oura 1972, bruinenberg 1983	0.0339	0.00496974	Albers et al 1996
						val	0.265	0.0831181	oura 1972, bruinenberg 1983	0.0603	0.00883998	Albers et al 1996	0.028	Stokes and Gunnes, 1946
FA (259.406)	content (%w/w FA)	MW	ref			amp	0.051	0.0144499	oura 1972, bruinenberg 1983
10:0	1.1	171	schulze 1995			gmp	0.051	0.0144499	oura 1972, bruinenberg 1983
12:0	4.8	199	schulze 1995			ump	0.067	0.0188162	oura 1972, bruinenberg 1983
14:0	8.8	227	schulze 1995			cmp	0.05	0.0140415	oura 1972, bruinenberg 1983
16:0	26.8	255	schulze 1995					frrom current
16:1	16.6	253	schulze 1995
18:0	6.1	283	schulze 1995
18:1	25.7	281	schulze 1995
18:2<	10.1	279	schulze 1995
PL	content (%w/w PL)	MW	ref
PA	2.5	672.57	Henry 1982
PINS	28.7	850.71	Henry 1982
PS	8	760.66	Henry 1982
PE	20.5	716.65	Henry 1982
PC	29.2	758.73	Henry 1982

## Sheet: info
Biomass composition: the "elephant in the room" of metabolic modelling
Metabolomics Journal
Duygu Dikicioglua,b, Betul Kirdarb, Stephen G. Olivera,b*
aCambridge Systems Biology Centre & Department of Biochemistry, University of Cambridge
bDepartment of Chemical Engineering, Bogazici University
*To whom the correspondence should be addressed:
sgo24@cam.ac.uk
Classification of the constituents of the standard biomass configuration used in the metabolic model
The relative contribution (by weight) of the biomass constituents in the biomass formation equation in the metabolic model of S. cerevisiae
